# Supplementary material for: Designing of inhibitors against drug tolerant Mycobacterium tuberculosis (H37Rv)
Source: Chem Cent J. 2013 Mar 8;7:49. doi: 10.1186/1752-153X-7-49 (PMC3639817; doi:10.1186/1752-153X-7-49)
Supplement: Additional file 2: Table S1 — Simple molecular properties of M.tb inhibitors and their rules based classification. [file 1752-153X-7-49-S2.xls]

## Sheet: mtb-lead-compound81-des.txt
Class	smiles	Mass	logP	acceptorcount	Rotatable_bond_count	Polar_surface_area		R_MW	R_logP	R_HBA	R_RTB	R_PSA
1	CCc1ccc(CN2CCC3(CC2)OCCc2sccc32)s1	333.511	4.48	2	3	12.47		0	0	0	0	0
1	Cc1ccccc1CN1CCC(O)(CC1)c1ccc(Cl)c(c1)C(F)(F)F	383.835	4.88	2	4	23.47		0	0	0	0	0
1	Brc1ccc(CN2CCN(CC2)C(=O)C=Cc2cccs2)s1	397.353	4.11	2	4	23.55		0	0	0	0	0
1	Cc1ccc2nc(Cl)c(CNCc3cccs3)cc2c1	302.822	4.66	2	4	24.92		0	0	0	0	0
1	Cc1cc(CN2CCC3(CC2)OCCc2sccc32)oc1C	317.446	3.25	2	2	25.61		0	0	0	0	0
1	C(N1CCC2(CC1)OCCc1sccc21)c1ccc2OCCOc2c1	357.467	2.99	4	2	30.93		0	0	0	0	0
1	CC(=O)N1CCc2cc3nc(C)cc(C)c3cc12	240.3	1.92	2	0	33.2		0	0	0	0	0
1	Fc1ccccc1CNC(=O)N1CCN(Cc2ccc(Br)s2)CC1	412.32	3.59	2	4	35.58		0	0	0	0	0
1	COc1ccccc1OCCCCn1c(nc2ccccc12)C1CC1	336.428	4.45	3	8	36.28		0	0	0	0	0
1	CNc1nc(SC)nc2ccccc12	205.279	2.8	3	2	37.81		0	0	0	0	0
1	CNc1nc(SC)nc2ccsc12	211.307	2.69	3	2	37.81		0	0	0	0	0
1	Cc1nnc(NCc2cccc(Cl)c2)c2ccccc12	283.755	3.29	3	3	37.81		0	0	0	0	0
1	CSc1nc(NCC=C)c2ccccc2n1	231.317	3.53	3	4	37.81		0	0	0	0	0
1	FC(F)(F)c1ccc2c(SCCCN3CCc4ccc(cc4CC3)C#N)ccnc2c1	441.512	5.52	3	6	39.92		0	0	0	0	0
1	Fc1ccc2c(Cl)c(sc2c1)C(=O)NC1=NCCS1	314.786	3.75	2	1	41.46		0	0	0	0	0
1	COc1ccc2cc(sc2c1)C(=O)Nc1ccc(cc1)C1CCN(C)CC1	380.503	4.4	3	4	41.57		0	1	0	0	0
1	OC1(Oc2ccccc2N=C1c1ccccc1)c1ccccc1	301.339	5.14	3	2	41.82		0	1	0	0	0
1	O=C(N1CCN(Cc2ccc3OCOc3c2)CC1)c1cc2CCCc2s1	370.465	3.52	4	3	42.01		0	1	0	0	0
1	O=C(C=Cc1cccs1)N1CCN(Cc2ccc3OCOc3c2)CC1	356.439	2.88	4	4	42.01		1	0	0	0	0
1	FC(F)(F)c1nnc2ccc(Cl)nn12	222.555	1.77	3	1	43.08		1	0	0	0	0
1	Clc1ccc2[nH]c(cc2c1)C(=O)NC12CC3CC(CC(C3)C1)C2	328.836	3.76	1	2	44.89		1	0	0	0	0
1	CC(C)CNC(=O)c1c(C)nc2ccc(C)cn12	245.32	1.64	2	3	46.4		1	0	0	0	0
1	Cc1nc2ccccn2c1C(=O)NCc1ccccc1	265.31	1.61	2	3	46.4		1	0	0	0	0
1	Cc1nc2ccccn2c1C(=O)NCc1cccs1	271.338	1.52	2	3	46.4		1	0	0	0	0
1	Cc1nc2ccc(C)cn2c1C(=O)NCc1cccs1	285.364	2.04	2	3	46.4		1	0	0	0	0
1	Cc1nc2ccccn2c1C(=O)NCc1ccc(Cl)cc1	299.755	2.21	2	3	46.4		1	0	0	0	0
1	Cc1nc2ccccn2c1C(=O)Nc1ccc(cc1)C(C)(C)C	307.389	3.45	2	3	46.4		1	0	0	0	0
1	Cc1ccc2nc(c(C(=O)NCc3cccs3)n2c1)C(F)(F)F	339.335	3.17	2	4	46.4		1	0	0	0	0
1	FC(F)(F)c1nc2ccccn2c1C(=O)NCc1cc(Cl)cc(Cl)c1	388.171	3.95	2	4	46.4		1	0	0	0	0
1	Cc1ccc2nc(c(C(=O)NCc3cc(Cl)cc(Cl)c3)n2c1)C(F)(F)F	402.198	4.46	2	4	46.4		1	0	0	0	0
1	Cc1nn(Cc2ccccc2)c(Cl)c1C(=O)NC1CCCCCC1	345.866	3.89	2	4	46.92		1	0	0	0	0
1	Nc1cc(OCc2ccccc2)ccc1Nc1ccccc1	290.359	4.15	3	5	47.28		1	0	0	0	0
1	CCc1nc2ccccc2n1CC(O)COc1cc(C)ccc1Cl	344.835	4.44	3	6	47.28		1	0	0	0	0
1	COc1cc(nc2ccc(C)c(N)c12)C(F)(F)F	256.224	2.92	3	2	48.14		1	0	0	0	0
1	CN1CCN(CC1)c1ccc(cc1NC(=O)c1ccccn1)C(F)(F)F	364.365	3.07	4	4	48.47		1	0	0	0	0
1	Nc1cccnc1Nc1ccc(Cl)cc1	219.67	2.57	3	2	50.94		1	1	0	0	0
1	Nc1cccnc1Nc1ccc(cc1)C(F)(F)F	253.223	2.84	3	3	50.94		1	1	0	0	0
1	Cc1cc(OCC(=O)Nc2ccccc2)c2cc(Br)ccc2n1	371.228	3.79	3	4	51.22		1	1	0	0	0
1	Cc1cc(OCC(=O)NCc2ccccc2)c2cc(Br)ccc2n1	385.254	3.49	3	5	51.22		1	1	0	0	0
1	O=C(N1CCN(Cc2ccc3OCOc3c2)CC1)c1cc2ccccc2o1	364.394	2.55	4	3	55.15		1	1	0	0	0
1	O=C(C=Cc1ccco1)N1CCN(Cc2ccc3OCOc3c2)CC1	340.373	2.03	4	4	55.15		1	1	0	0	0
1	COc1ccc(CCNC(=O)c2c(C)nc3ccccn23)cc1	309.362	1.74	3	5	55.63		1	1	0	0	0
1	FC(F)(F)c1nc2ccccn2c1C(=O)NCc1ccc(Oc2ccccc2)cc1	411.377	4.24	2	6	55.63		1	1	0	0	0
1	CC(C)Oc1cccc(CNC(=O)c2c(nc3ccc(C)cn23)C(F)(F)F)c1	391.387	3.87	3	6	55.63		1	1	0	0	0
1	CNc1nc(SCC(=O)N(C)Cc2ccc(Cl)s2)nc2ccccc12	392.926	4.01	4	6	58.12		1	1	0	0	0
1	O=C(CCCSc1ccccc1)NNC(=O)c1cccs1	320.43	2.87	2	7	58.2		1	1	0	0	0
1	Cc1ccc(CNC(=O)c2cnn3C(CC(Nc23)c2ccc(C)cc2)C(F)F)cc1	410.46	4.64	3	5	58.95		1	1	0	0	0
1	CCc1ccc(cc1)C1CC(n2ncc(C(=O)NCc3cccs3)c2N1)C(F)(F)F	434.478	4.97	3	6	58.95		1	1	0	0	0
1	Cc1nc2ccc(C)cn2c1C(=O)NCc1ccco1	269.298	1.18	2	3	59.54		1	1	0	0	0
1	Cc1ccc2nc(c(C(=O)NCc3ccco3)n2c1)C(F)(F)F	323.27	2.32	2	4	59.54		1	1	0	0	0
1	Cc1ccc(CNC(=O)c2c(nc3ccc(C)cn23)C(F)(F)F)o1	337.296	2.52	2	4	59.54		1	1	0	0	0
1	COc1ccc2nc(C)cc(OCC(=O)Nc3cc(C)cc(C)c3)c2c1	350.411	3.89	4	5	60.45		1	1	0	0	0
1	COc1ccc2nc(C)cc(OCC(=O)NCc3ccccc3)c2c1	336.384	2.57	4	6	60.45		1	1	0	0	0
1	CCc1ccc(Nc2nnc(SCc3cc(C)on3)s2)cc1	332.444	4.2	4	6	63.84		1	1	0	0	0
1	CCCCS(=O)(=O)Nc1ccc2cn(C)nc2c1	267.347	1.63	3	4	63.99		1	1	0	0	0
1	Cc1nc2ccccn2c1C(=O)NCc1ccc2OCOc2c1	309.319	1.23	4	3	64.86		1	1	0	0	0
1	FC(F)(F)c1nc2ccccn2c1C(=O)NCc1ccc2OCOc2c1	363.291	2.37	4	4	64.86		1	1	0	0	0
1	Cc1ccc2nc(c(C(=O)NCc3ccc4OCOc4c3)n2c1)C(F)(F)F	377.317	2.88	4	4	64.86		1	1	0	0	0
1	Cc1cccc(Cn2ccc(NC(=O)c3ccc4OCOc4c3)n2)c1	335.357	3.95	4	4	65.38		1	1	0	0	0
1	CCC(Sc1nc2ccccc2o1)C(=O)Nc1nccs1	319.402	3.67	3	5	68.02		1	0	0	1	0
1	CCc1ccc(cc1)C1CC(n2ncc(C(=O)NCc3ccc(OC)cc3)c2N1)C(F)(F)F	458.476	4.9	4	7	68.18		1	1	0	1	0
1	COc1ccc2nc(C)cc(OCC(=O)Nc3ccccc3OC)c2c1	352.384	2.7	5	6	69.68		1	1	0	1	0
1	Cn1c2nsc(S(C)=O)c2c(=O)n(C)c1=O	259.305	-0.7	4	1	70.58		1	1	0	1	0
1	O=C(Nc1ccccc1N1CCOCC1)[C@H](Cc1ccccc1)NC(=O)c1cccs1	435.539	3.99	4	7	70.67		1	1	0	1	0
1	O=C(Nc1ccccc1N1CCOCC1)C(Cc1ccccc1)NC(=O)c1cccs1	435.539	3.99	4	7	70.67		1	1	0	1	0
1	CCN(Cc1ccc2OCOc2c1)C(=O)CSc1nc(NC)c2ccccc2n1	410.489	3.31	6	7	76.58		1	1	0	1	0
1	Cc1ccc(cc1)C1CC(n2ncc(C(=O)NCc3ccc4OCOc4c3)c2N1)C(F)(F)F	458.433	4.24	5	5	77.41		1	1	0	1	0
1	Nc1nc(N)c2c(Sc3ccc4ccccc4c3)cccc2n1	318.396	4.22	4	2	77.82		1	0	1	1	0
1	CC(C)(C)C(=O)CC1(O)Oc2ccccc2N=C1C=C(O)C(C)(C)C	345.433	5.33	5	5	79.12		1	1	1	1	0
1	COc1ccc(Nc2ccccc2NC(=O)c2ccc(O)nc2)cc1	335.357	3.42	5	5	83.48		1	1	1	1	0
1	Oc1ccc(F)cc1C(=O)c1cnn(c1)C(=O)c1ccco1	300.241	2.46	4	3	85.33		1	1	1	1	0
1	Cc1cc(NCCc2ccccc2)nc(NC(=N)Nc2ccc(Cl)cc2)n1	380.874	4.7	6	6	85.72		1	0	1	1	1
1	C(Cn1c(Cc2ccccc2)nnc1Sc1ccnc(n1)N1CCN(CC1)c1ccncc1)N1CCOCC1	543.686	3.73	9	9	88.33		1	1	1	1	1
1	COc1cc(Nc2ccccc2)ccc1NS(=O)(=O)c1c(C)noc1C	373.426	2.44	5	5	93.46		1	1	1	1	1
1	CCn1c2ccc(cc2[nH]c(=O)c1=O)C(=O)Nc1ccccc1Nc1ccc(OC)cc1	430.456	3.23	5	6	99.77		1	1	1	1	1
1	COc1cc(Cc2cnc(N)nc2N)c2cnccc2c1N(C)C	324.38	1.48	7	4	103.18		1	1	1	1	1
1	Cc1n[nH]c(C)c1S(=O)(=O)NCc1nc(NCCCc2ccccc2)c2ccccc2n1	450.557	3.8	6	8	112.66		1	1	1	1	1
1	O=C(NNC(=O)c1ccc2ccccc2c1)c1ccc(o1)N(=O)=O	325.276	2.17	4	4	117.16		1	1	1	1	1
1	CCc1nnc(NC(=O)c2cccc(n2)C(=O)Nc2nnc(CC)s2)s1	389.455	2.28	7	6	122.65		1	1	1	1	1
1	CCOc1ccc(OCc2ccc(cc2)C(=O)NNC(=O)c2ccc(o2)N(=O)=O)cc1	425.392	2.94	6	9	135.62		1	1	1	1	1
1	CCOC(=O)CC[C@H](NC(=O)c1ccc(cc1)S(=O)(=O)Nc1ccc2nc(N)[nH]c(=O)c2c1)C(=O)OCC	545.565	0.76	8	12	195.35		1	1	1	1	1
