# Supplementary material for: Designing of inhibitors against drug tolerant Mycobacterium tuberculosis (H37Rv)
Source: Chem Cent J. 2013 Mar 8;7:49. doi: 10.1186/1752-153X-7-49 (PMC3639817; doi:10.1186/1752-153X-7-49)
Supplement: Additional file 3: Table S2 — Pharmacophore based screening score of NRep_dataset. [file 1752-153X-7-49-S3.xls]

## Sheet: pharmacophore-result-ist-line
Sr.No.	Score	Smiles	PubChem-ID
0	14.7192	CC1=C(C(CCC1)(C)C)CCN1CCN([C@@H](C1)CCO)C\C=C(C)\C	16191579
1	14.7258	CCOC(=O)COc1cc(c2c(c1)oc(cc2=O)c1ccccc1)O	5391731
2	12.254	CC(C)(C)c1cc(cc(c1O)C(C)(C)C)CN1CCC(CC1)O	680561
3	12.2551	CCN1CCN(CC1)Cc1cc(c(c(c1)C(C)(C)C)O)C(C)(C)C	764033
4	12.2546	CC(C)(C)c1cc(cc(c1O)C(C)(C)C)CN1CCN(CC1)CCO	2223717
5	11.6431	COc1cc(c(cc1)C(=O)COC(=O)c1ccccc1O)OC	2456603
6	11.6481	COc1cccc2c1c(cc(n2)OC)OC	849850
7	11.3429	C1CCN(C1)Cc1c(ccc2c1ccc(c2)Br)O	2480641
8	11.3457	Cn1c(nnn1)Sc1ncnc2c1c(cs2)c1ccc[nH]1	44142146
9	11.3484	CN1C(=O)/C(=C/NO)C(=N1)c1ccccc1	5525299
10	11.3503	Cc1c(cc(c(c1)O)c1cc(c(cc1O)C)O)O	220284
11	11.3419	CC1=NN([C@@](C1)(C(F)(F)F)O)C(=O)c1csc(c1C)C	4368064
12	11.3433	COc1cc(nc(n1)n1c(=O)c(c(cn1)Br)Br)OC	985526
13	11.3447	CC(C)Cn1c2ccccc2c(c(c1=O)C(=O)Nc1ccncc1)O	54676097
14	11.0517	c1ccc(cc1)/C=C\S(=O)(=O)Nc1cc(c(cc1)C(=O)O)O	711382
15	11.343	CC1=C(C(=O)C2=C(C1=O)N1C[C@H]3[C@@H]([C@@]1([C@H]2COC(=O)N)OC)N3C)N	244989
16	11.3439	Cn1c(nc(n1)N(=O)=O)Sc1nnc(o1)c1ccccc1OC	2205572
17	11.0377	Cc1noc2c1c(ncn2)Sc1ccccc1C(=O)OC	3751414
18	11.3445	CCn1c2ccccc2c(c(c1=O)C(=O)Nc1c(cccn1)C)O	54678826
19	11.348	CCCCN1CC[C@]([C@@H](C1)C(=O)c1ccccc1)(c1ccccc1)O	2827007
20	11.3451	CCOC(=O)COc1cc2c(cc1)OC1(CCCCC1)CC2=O	6618951
21	11.3448	c1ccc2cc(ccc2c1)OC[C@@H](CNCCc1ccc(cc1)C(F)(F)F)O	4310526
22	11.0393	C\C(=C1C=C(C=CC/1=O)Cl)NO	5423636
23	11.3468	COC(=O)c1c(c2c(cc1)C(=O)c1ccccc1C2=O)O	2870897
24	11.6497	Cc1c([nH]c2c1cccc2Cl)CN1CCC(CC1)(CCOc1ccccc1)CO	16190594
25	11.3448	CN(C)NCc1cc(c(cc1)OC(=O)c1cccs1)OC	6905207
26	11.0406	c1cc2c(c(c1)Oc1ncnc(c1N(=O)=O)N)nccc2	2960477
27	11.3393	CNc1nnc(s1)Sc1c(cccn1)N(=O)=O	2804998
28	11.0492	c1ccc(cc1)C(=O)CC(=O)c1c(ccc(c1)Cl)O	724088
29	11.3455	Cc1cc2c(cc1)nc(oc2=O)c1cc(c(cc1)OC)OC	741522
30	11.0501	c1ccc(cc1)c1nc2ccc3c(non3O)c2c1	690911
31	11.3396	CCOC(=O)COn1c2c(CCCC2)c2c1ccc1[n](onc21)O	658350
32	11.3444	C=CCn1c2ccccc2c(c(c1=O)C(=O)Nc1cnccc1)O	54680362
33	11.3451	CCOc1c(cc(cc1)C(=O)Nc1nc2ccccc2[nH]1)OCC	2583815
34	11.3499	COc1cccc(c1OC)C(=O)OCC(=O)c1ccc(s1)Br	2645635
35	11.3438	CCCCn1c2ccccc2c(c(c1=O)C(=O)Nc1c(cccn1)C)O	54676094
36	11.0423	CCOC(=O)[C@]1(CC(=NN1C(=O)c1cc(ccc1)Br)C)O	3127009
37	11.3413	CC[C@]1(CC(=NN1C(=O)c1ccccc1F)c1ccccc1)O	4415958
38	11.3405	CN1[C@@H]2C[C@@H]([C@H]1[C@@H]1Cc3c([C@@H](N1[C@H]2C#N)CO)c(ccc3)OC)C(=O)O	122737
39	11.3433	C[C@]1(CC(=NN1C(=O)c1ccc(cc1)N(=O)=O)c1ccc(cc1)Cl)O	3100399
40	11.3466	CC1(c2ccccc2N(C/1=C\C(=O)COC(=O)[C@@H]1COc2ccccc2O1)C)C	5742529
41	11.039	CCOC(=O)c1csc(n1)COc1ccccc1Cl	2743884
42	11.3426	Cc1cc(ccc1)NC(=O)C(=O)NNC(=O)COc1cccc(c1)OC	7728616
43	11.3458	c1ccc2c(c1)cccc2OC[C@@H](CNCCc1ccc(cc1)C(F)(F)F)O	3605184
44	11.0354	CC1=NN(C(=O)C/1=N/Nc1cnccc1)c1ccc(cc1)Cl	7812970
45	11.0453	CCOC(=O)COc1c(cc(c(c1)N)Cl)Cl	302768
46	11.3461	COc1c(cc(cc1)C(=O)COC(=O)c1ccc(s1)N(=O)=O)OC	4596888
47	11.0353	CC1=NN([C@@](C1)(c1ccc(cc1)Cl)O)C(=O)COc1ccccc1C	2955383
48	11.3466	CCCCCn1c2ccccc2c(c(c1=O)C(=O)Nc1nccnc1)O	54693585
49	11.3494	CCCCCCn1c2ccccc2c(c(c1=O)C(=O)Nc1nccnc1)O	54677435
50	11.0391	c1ccc(cc1)c1nnc(o1)SC1=CS(=O)(=O)c2ccccc12	890649
51	11.349	CCCCCn1c2ccccc2c(c(c1=O)C(=O)Nc1nc2ccccc2[nH]1)O	54688349
52	11.0432	c1ccc2c(c1)C(=CS2(=O)=O)Sc1nc2c(o1)ccc(c2)Cl	2928973
53	11.3404	CCOC(=O)Cc1csc(n1)NC(=O)c1c(c2ccccc2n(c1=O)CCC(C)C)O	54679256
54	11.0406	C1=C/C(=C/N\N=C(N)\N)C(=O)C(=C1)N(=O)=O	6177270
55	11.0411	COC(=O)c1cc(c(cc1)Sc1nnnn1c1ccccc1)N(=O)=O	1042545
56	11.0386	c1cc(cnc1)c1c2[C@@H](C(=C(Oc2n[nH]1)N)C#N)c1ccc(o1)N(=O)=O	4673520
57	11.0366	COc1nc(c(cc1)N(=O)=O)S(=O)(=O)c1ccc(cc1)Cl	2801235
58	11.0396	CC1=NN([C@@](C1)(c1ccccc1)O)C(=O)COc1ccccc1	2859056
59	11.3445	CCCCCCn1c2ccccc2c(c(c1=O)C(=O)Nc1nnc(s1)C)O	54694344
60	11.0349	c1csc(c1)c1c(c(=O)c2c(o1)ccc(c2)Cl)O	728868
61	11.0418	c1ccc2c(c1)c(=O)/c(=N\c1ccccc1O)c2=O	698892
62	11.0395	CN1CC[C@]([C@@H](C1)C(=O)c1cccs1)(c1cccs1)O	2975702
63	11.0476	COc1cccc2c1oc(=O)c(c2)c1nc2ccccc2[nH]1	791051
64	11.3503	CCCCn1c2ccccc2c(c(c1=O)C(=O)Nc1nnc(s1)C(C)C)O	54698339
65	11.3498	C1CCC(C1)CCC(=O)c1c(c2ccccc2oc1=O)O	54699214
66	11.3394	Cc1cc(nn1c1nc2c(c3c(s2)CCCC3)c(n1)SCCN(C)C)C	3838161
67	11.0371	C1CN(CCN1c1ccccc1)C(=O)COC(=O)c1nc2ccccc2cc1	2431180
68	11.3442
69	11.0409	CCOCCOC(=O)COc1cc2c(cc1)c(cc(=O)o2)c1ccccc1	1569493
70	11.3482	CCCCCn1c2ccccc2c(c(c1=O)C(=O)Nc1nc(cs1)CC(=O)OCC)O	54679255
71	11.3469	CCOC(=O)C1=C(NC(=N[C@@H]1c1cc(c(cc1)OCc1ccc(cc1)Cl)OC)N)c1ccccc1	4838219
72	11.3485	CC(C)c1nnc(s1)NC(=O)c1c(c2c3c(ccc2)CCCn3c1=O)O	54680928
73	11.0409	c1cc(cc(c1)C(F)(F)F)c1nc2c(ccc(c2)Cl)c(=O)n1O	3784439
74	11.0485	C1=CC(C=CC1=O)(c1cc(=O)c2c(cc(cc2o1)O)O)O	11644907
75	11.0472	CCOC(=O)c1cc(=O)c2c(o1)ccc(c2O)CC=C	2801527
76	11.0474	COc1cccc2c1oc(=O)c(c2)c1nc2ccccc2o1	626179
77	11.0489	c1ccc(c(c1)c1cc(=O)c2c(o1)c(c(cc2O)O)N(=O)=O)Cl	5314946
78	11.0347	C1C(=NN([C@@]1(C(F)(F)F)O)C(=O)c1ccccc1N(=O)=O)c1ccccc1	3761725
79	11.0368	Cc1nn2c(cc(nc2c1c1ccccc1)C(C)C)NCc1ccccn1	1966501
80	11.0384	c1cc(cc(c1)C(F)(F)F)c1nc2c(cc(cc2)Br)c(=O)n1O	1487353
81	11.0388	CCOC(=O)C(=O)Cc1nc2ccccc2s1	236243
82	11.0389	CN1CC[C@]([C@@H](C1)C(=O)c1ccc(cc1)Cl)(c1ccc(cc1)Cl)O	2937086
83	11.0388	CN1CC[C@]([C@@H](C1)C(=O)c1ccccc1)(c1ccccc1)O	20784
84	11.0401	Cc1cc(nn1c1nc(c2c3c(CCCC3)sc2n1)NCCN(C)C)C	2026185
85	11.039	Cc1cccc(c1)C(=O)Nc1cc(ccc1)OCC(=O)OC	893878
86	11.0482	COc1ccc(cc1)c1cc(cc(c1)O)O	612269
87	11.0405	CCc1ccc(cc1)OCC(=O)c1c(c2ccccc2oc1=O)O	54684403
88	11.041	c1cc(c(cc1c1nc2c(cc(cc2)Cl)c(=O)n1O)Cl)Cl	3315146
89	11.0391	CCOC(=O)c1c([nH]c(c1C(=O)COC(=O)c1ccc(s1)N(=O)=O)C)C	4845135
90	11.0365	Cc1ccc(cc1)n1cc(c(n1)c1ccc(cc1)F)CNCCn1c(cc(n1)C)C	16192223
91	11.0409	C1CN(C[C@@H]([C@]1(c1ccccc1)O)C(=O)c1ccccc1)Cc1ccccc1	2827008
92	11.0461	c1csc(c1)c1nnc(o1)SCc1nnc(o1)c1ccc(cc1)F	2563873
93	11.0367	CC(C)OC(=O)c1c2ccccn2c2c1C(=O)c1ccccc1C2=O	757402
94	11.0409	c1cc(ccc1c1nc2c(ccc(c2)Cl)c(=O)n1O)N(=O)=O	1487343
95	11.0408	c1cc(ccc1c1nc2c(cc(cc2)Cl)c(=O)n1O)N(=O)=O	4519571
96	11.0408	c1cc(ccc1c1nc2c(cc(cc2)Br)c(=O)n1O)N(=O)=O	1471105
97	11.0461	c1ccc(cc1)c1nnc(o1)SCc1nnc(o1)c1cccs1	2462387
98	11.0373	CCCC(=O)OCCN[C@@H]1[C@@H]([C@@H]2NON[C@@H]2[C@@H](C1)Sc1nccn1C)N(=O)=O	12005312
99	11.0381	CCOC(=O)N1CCN(CC1)Cc1cc(c2cccnc2c1O)Cl	716585
100	11.0461	CC[C@@H](C)C1=C/C(=C/NO)C(=O)C=C1	6285515
101	11.0388	CC(C)Cn1c(c(c(=O)n(c1=O)C)C(=O)COC(=O)c1ccc(o1)N(=O)=O)N	2084008
102	11.0431	CC1=NN(C(=O)C/1=N/Nc1ccccc1Cl)S(=O)(=O)Cc1ccccc1	6323753
103	11.0428	COc1cc(cc(c1)C(=O)Oc1c2c(c(cc1CN1CCOCC1)Cl)cccn2)OC	1279835
104	11.039	C1COCCN1CCCNC(=O)c1c(c2cc(cc(c2[nH]c1=O)Br)Br)O	54699150
105	11.0395	Cc1ccc(cc1)NC(=O)CCSc1nnc(o1)c1ccco1	646288
106	11.0395	C1COCCN1C(=O)CCSc1nnc(o1)c1ccccc1	851259
107	11.0443	CCOC(=O)c1c(sc2c1ccc(c2OC[C@@H](CNC(C)(C)C)O)Br)NC(=O)C	3123929
108	11.0404	C1CCC(=O)[C@@H](C1)Sc1nnc(o1)c1cc2c(cc1)OCO2	4667854
109	11.0361	CCOC(=O)c1nc2c(c3c(s2)C[C@H](CC3)C)c(=O)[nH]1	3150775
110	11.0404	c1ccc(cc1)CSc1nnc(cc1)c1ccccn1	7207303
111	11.0412	c1ccc2c(c1)c(c(c(=O)[nH]2)C(=O)N\N=C\c1cc(ccc1)F)O	54679599
112	11.0326	C1C(=NN([C@@]1(C(F)(F)F)O)C(=O)c1ccc(cc1)Cl)c1ccccn1	3459960
113	11.0472	CCOC(=O)COc1cc(c(cc1)C(=O)c1ccccc1)O	652837
114	11.0371	COCCSc1nnc(s1)NC(=O)CCS(=O)(=O)Cc1ccccc1	2230039
115	11.0366	c1ccc(cc1)/C=C\C=N/NC1=NS(=O)(=O)c2ccccc12	9679737
116	11.0392	C[C@H]1CCC[C@@H]([C@@H]1C)NC[C@@H](COC(c1ccc(cc1)F)c1ccc(cc1)F)O	3314616
117	11.0395	Cc1cc(ccc1)NC(=O)CCSc1nnc(o1)Cc1ccccc1	992164
118	11.0392	Cc1ccc(cc1)NC(=O)CCSc1nnc(o1)Cc1ccccc1	992163
119	11.0384	Cc1c(sc2c1c(=O)n1CCCc1n2)C(=O)OCc1c(c(ccc1)OC)OC	24979453
120	11.0499	C1CC1n1cc(c(=O)c2cc(c(c(c12)Cl)N1CC[C@@H](C1)N)F)C(=O)O	60063
121	11.0499	C[C@H]1CN(CCN1C(=S)NC)c1c(cc2c(c1OC)n(cc(c2=O)C(=O)O)C1CC1)F	3734129
122	11.0393	CCC(=O)N1CCN(CC1)c1c(cc2c(c1)n(cc(c2=O)C(=O)O)CC)F	646415
123	8.28191	Cc1cccc(c1)C(=O)NN\C(=C1C(=O)C=C(OC/1=O)C)C	9549094
124	7.96964	CCCS(=O)(=O)c1nnnn1c1cc(ccc1)OC	2215161
125	7.96773	Cc1cc(=S)[nH]c([nH]1)SC	4453076
126	7.97164	C[C@@H]1NN([C@H]2NC(=O)N(C(=O)[C@@H]2N1)C)C	460747
127	7.96588	C1CCC(CC1)NC(=O)c1[nH]c(=O)c2n[nH][n](c2n1)Cc1ccccc1Cl	649558
128	8.27435	CN(C)\C=C1C(=O)N(C(=O)N(C\1=O)C1CCCCC1)C1CCCCC1	646897
129	8.26549	CC\C(=[NH]\c1ccc(cc1)C(=O)OCC)C1C(=O)N(C(=O)N(C1=O)C)C	5518042
130	8.28211	CCCCCCCC(=O)NN\C(=C1C(=O)C=C(OC/1=O)C)C	6015812
131	7.9686	Cc1cc(c(cc1C(=O)COC(=O)c1ccc(o1)N(=O)=O)C)C	3922809
132	7.97136	CN1C(=O)/C(=C(Nc2ccccc2)\SCc2ccccc2Cl)C(=O)N(C1=O)C	5521452
133	7.96696	Cc1nc2ccccc2nc1NN\C(=C1C=CC=CC\1=O)C	5726038
134	7.96636	CCOC(=O)Cc1c(nc2c(c[nH]n2c1=O)c1ccc(cc1)Cl)C	753212
135	8.27058	Cc1cc(ccc1)N1C(=O)/C(=C/c2cc(c(cc2)OC(=O)c2ccco2)OC)C(=O)N1	2189210
136	7.97499	CC(C)CCCN1C(=O)/C(=C\c2ccc[nH]2)C(=O)NC1=O	5662389
137	7.96621	COc1c[nH]n(c(=O)c1=O)C1CCCCC1	767637
138	7.66968	Cc1cc(nc2c1c(=O)n(s2)CC(=O)Nc1c(c(ccc1)Cl)C)C	4247467
139	7.98316	C[C@@H]([C@H]1CCCO1)NC(=O)COc1ccc(cc1)c1ccccc1	6468778
140	7.971	CCOC(=O)Cc1c(nc2c(c[nH]n2c1=O)c1cc(ccc1)Br)C	1209937
141	7.66555	C1=C/C(=N\c2c3c(c(cc2)N(=O)=O)NON3)C(=O)C=C1	5719582
142	7.67307	Cc1c(c(ccc1)NC(=O)c1c(c(n[nH]1)N(=O)=O)Br)C	716355
143	7.96572	COc1ccc(cc1)OCC(=O)N\N=C1CCc2ccccc\12	5858420
144	7.67074	Cc1noc2c1c(ncn2)Sc1ccc(cc1)Br	4422588
145	7.6674	CCOC(=O)N1CCC(CC1)NS(=O)(=O)c1c(cc2c(c1)OCC(=O)N2)Cl	3235625
146	7.66662	CCNC(=O)NC(=O)[C@@H](C)OC(=O)CCCSc1nc2ccccc2s1	4355162
147	7.66497	Cc1nc(c(n1CC(=O)c1ccc(cc1)Cl)Br)N(=O)=O	3783983
148	7.96726	Cc1c(cc(cc1)N1C(=O)/C(=C/C=C\c2ccco2)C(=O)N1)C	5730767
149	7.96799	C[C@@H]1Cc2c(O1)ccc(c2)/C=C1C(=O)NC(=S)S/1	6532825
150	7.66236	C=CCNc1nnc(s1)Sc1c(cccn1)N(=O)=O	4885463
151	7.97384	Cc1c(c2ccccc2[nH]1)C(=O)[C@@H](C)OC(=O)c1ccc(o1)N(=O)=O	4554199
152	7.66849	Cc1c(c2ccccc2[nH]1)/C=c1c(=O)[n](c(N)s\1)c1nccs1	5291664
153	7.96885	CC1CCN(CC1)C(=O)[C@@H]1COc2ccccc2O1	2843517
154	7.6637	COc1cc(ccc1)OCCNC(=O)c1cc(cc(c1)N(=O)=O)N(=O)=O	580265
155	7.66257	CCOc1cccc2c1oc(=O)c(c2)C(=O)Nc1nccs1	3235723
156	7.6621	CN1CN(CSC1=S)CCOc1ccccc1OC	931134
157	7.96249	CC(C)c1ccc(cc1)N1C(=O)/C(=C/C=C\c2ccco2)C(=O)NC1=O	1922631
158	7.66512	Cc1nc2c(cc(cc2)OC)c(c1)N\N=C\c1ccc(cc1)F	9594974
159	7.6649	CCCC(=O)Nc1cccc(c1)c1nc2ccccc2c(=O)o1	1107361
160	7.97037	CCOC(=O)COc1cc2c(cc1)c(=O)c(co2)c1ccccc1OC	1177125
161	7.66341	CCOc1ccc(cc1)C(=O)N\N=C(C)/C1C(=O)c2ccccc2C1=O	5853928
162	7.6627	CC(=O)N(Cc1ccc(cc1)F)C1=C(C(=O)c2ccccc2C1=O)NCCc1ccccc1	3339005
163	7.66271	C1COCCN1CC#C[C@@H](c1cccs1)O	2899003
164	7.66298	C[C@H]1C[C@@H](CN(C1)C(=O)COC(=O)c1ccc(o1)N(=O)=O)C	4611488
165	7.97035	C1C[C@H]2C[C@@H]1C[C@@H]2NC(=O)[C@@H]1COc2ccccc2O1	2897417
166	7.66872	C1C\C(=N\Nc2ccc(cc2)Cl)CC(=O)C1	6306482
167	7.35829	c1cc(ncc1Cl)/N=C1[C@@H](NSS/1)Cl	548573
168	7.6657	Cc1ccc(cc1)C(=O)c1cc(cnc1)Br	2055944
169	7.67005	CC(C)(C)C(=O)/C=c1\c(=O)oc2ccccc2[nH]1	5336478
170	7.66874	CCCn1c(nnn1)NC(=O)c1c(ccc(c1)Cl)Cl	935984
171	7.6666	CC1=NN([C@@](C1)(C(F)(F)F)O)C(=O)c1csc(c1)C	5070161
172	7.9676	CC(C)(C)c1nc2c(cnn2c(c1)NCCCN(C)C)c1ccc(cc1)Cl	2035190
173	7.9702	CCNc1nc(nc(n1)N1CCCCC1)NC(C)(C)C	974634
174	7.97181	Cc1nn2c(c1c1ccccc1)nc1CCCCc1c2NCCN(C)C	1970320
175	7.97378	Cc1cc(ccc1)OC(=O)c1c(c2c(s1)ncn(c2=O)C)C	16187902
176	7.66733	Cc1c(ccc(c1)S(=O)(=O)c1ncc(cc1)N(=O)=O)Br	1214500
177	7.67146	Cc1c(c(ccc1)C)N1C(=O)C[C@@H](C1=O)N1CCSCC1	2732618
178	7.36667	c1(c([nH]c(=O)[nH]c1=O)C(=O)O)F	69711
179	7.66205	COc1cc(c(cc1NCCC(=O)c1cccs1)OC)Cl	4685930
180	7.36172	c1cc(nn2c1nnc2C(F)(F)F)Cl	613657
181	7.66963	CCCCC[C@H]1C[C@@H](C(=O)O1)CC(=O)NC(=S)Nc1ccc(cc1)N(=O)=O	3100708
182	7.66569	COc1c(cc2CN(CCc2c1)C(=O)c1ccc(o1)N(=O)=O)OC	1851222
183	7.66531	C=CCN1c2ccccc2[C@H]([C@H]2c3ccccc3NC2=O)C1=O	5428548
184	7.96593	COc1ccc(cc1)C1=NC(=O)/C(=C/c2cc(c(c(c2)OC)OC)OC)O1	12005122
185	7.666	Cc1c(sc(n1)C)C(=O)/C=c1\c(=O)oc2ccccc2[nH]1	5849229
186	7.96635	CC1(CC2=C([C@H](C(=C(O2)N)C#N)C#Cc2ccccc2)C(=O)C1)C	651376
187	7.97512	Cc1cc(nc(n1)n1c(cc(n1)C)C)NNCc1c(cc(cc1)OC)OC	9608279
188	7.66604	Cc1c(c(=O)c2c(o1)cc(cc2)OCC(=O)OC)Oc1ccccc1	722777
189	7.65867	CCOc1ccc(cc1)Cn1c2ccccc2oc1=O	2989877
190	7.96366	COc1c(ccc(c1)/C=C\c1nc2c(cc1)c(ccc2)N(=O)=O)OCC(=O)O	6217473
191	7.97735	C\C(=N/NC(=O)CCc1ccccc1)C1C(=O)c2ccccc2C1=O	9590713
192	7.6629	C1CCN(CC1)C(=O)c1cccc2c1c(ccc2)O	660137
193	7.66481	COC(=O)CCS(=O)(=O)c1nc(cc(n1)C(F)(F)F)c1ccccc1	2035866
194	7.36178	c1cc(nn2c1nnc2C(F)F)Cl	1472385
195	7.36168	c1cc(nn2c1nnc2C(F)(F)Cl)Cl	1489114
196	7.66477	Cc1nc(c(n1CC(=O)c1cc2ccccc2cc1)Br)N(=O)=O	9550892
197	7.3567	C1COCCN1CCC(=O)c1ccc(cc1)Cl	723918
198	7.97203	CCOC(=O)c1ccc(cc1)/[NH]=C([C@@H]1C(=O)NC(=O)N(C1=O)CC=C)\C	5389499
199	7.67074	Cn1c(nc2ccccc2c1=O)/C=C\c1ccc(o1)N(=O)=O	5731073
200	7.67222	CCOC(=O)CCS(=O)(=O)c1nc(cc(n1)C(F)(F)F)c1ccccc1	2219262
201	7.66884	c1ccnc(c1)N[C@H]1NC(=O)[C@H](S1)Cc1ccc(cc1)Cl	3144223
202	7.97003	COC(=O)CCCCCN1C(=O)/C(=C/c2ccncc2)SC1=S	1561408
203	7.36727	C1Cc2c(C1)nc1nc[nH]n1c2=S	2814597
204	7.35733	c1ccc2c(c1)c1c(cc(cc1)N)C(=O)C2=O	254021
205	7.67115	Cn1cnc(c1S(=O)(=O)c1cc(ccc1)Cl)N(=O)=O	901293
206	7.66449	CCOC(=O)c1nn(c2nc(cc(=O)n12)Nc1ccccc1)c1ccccc1	1236178
207	7.97149	Cc1cc(ccc1)CCNC(=O)C(=O)CC(=O)c1ccc(cc1)OC	12005169
208	7.66216	CS(=O)(=O)Cc1nc2ccccc2oc1=O	652987
209	7.96753	C[C@@H](C(=O)Nc1ncc(cc1)Cl)OC(=O)c1cc2c(cc1)c(=O)n1CCCCCc1n2	4876162
210	7.66807	CCCCCOc1c(cc(cc1)Br)/C(=N\NC1=NCCN1)C	9591709
211	7.66122	Cc1cc(nc(n1)n1c(cc(n1)C)Nc1ccccc1)C	867936
212	7.66525	C1C2CC3CC1CC(C2)(C3)C(=O)COC(=O)c1ccccn1	7477200
213	7.66207	c1ccc(cc1)C\C=C\NNC(=O)c1ccccn1	6878451
214	7.66464	Cc1c(ccc(c1)OCCCn1ccnc1)C(C)C	2923765
215	7.66207	C1CCN(C1)[C@@H](c1c(c2c(cccn2)cc1)O)c1ccccc1Cl	5187118
216	7.66762	CC1=NN([C@@](C1)(C(F)(F)F)O)C(=O)c1cc(nn1C)C	3453921
217	7.66208	Cc1ccc(o1)C(=O)N1[C@@](CC(=N1)CC(C)C)(C(F)(F)F)O	4258900
218	7.96923	CCCCCCCCCCn1cc(c(=O)[nH]c1=O)C(=O)C	1815357
219	7.6632	CC(=O)/C=c1\c(=O)oc2ccccc2[nH]1	5614610
220	7.66722	C\C(=N/NC(=O)c1cc(ccc1)Br)c1ccccn1	5341487
221	7.66744	COc1cc(cc(c1OC)OC)C(=O)N\N=C\c1cc(cs1)N(=O)=O	9565003
222	7.66808	C[C@@H]1COC(=O)C(=N1)NNc1cc(c(cc1)Cl)Cl	3282842
223	7.67342	COC(=O)CC(=O)N1CCN(CC1)c1cc(c(cc1)Cl)Cl	2767088
224	7.66532	CC1=NN([C@@](C1)(C(F)(F)F)O)C(=O)c1csc(c1)C(C)C	5063119
225	7.66461	COC(=O)COc1ccc(cc1)S(=O)(=O)N1CCCCCC1	893834
226	7.66616	CC(=O)Nc1nc2ccccc2n1CCOc1ccccc1Cl	649567
227	7.6665	COC(=O)COc1cc2c(cc1)c(=O)c(co2)c1ccccc1	906979
228	7.67215	COc1cc(cc(c1)OC(=O)c1cc2c(cc1)c(=O)n1CCCc1n2)OC	24687893
229	7.6683	CC(C)(C)C1=N/C(=C/c2ccc(cc2)N(C)C)C(=O)O1	6021744
230	7.66643	CS(=O)(=O)c1c2c(c(s1)C#N)C[C@@H](CC2=O)c1ccccc1	2820199
231	7.66677	Cc1cc(nc2c(c(=O)[nH]n12)NNc1cc(ccc1)Cl)C	7313808
232	7.66641	Cc1cc(nc2c(c(=O)[nH]n12)NNc1cccc(c1)C(F)(F)F)C	7313804
233	7.66703	Cc1c(c(=O)[nH][nH]1)C(c1ccc(o1)c1ccc(cc1)F)c1c([nH][nH]c1=O)C	3151564
234	7.66432	Cc1c(c2ccccc2[nH]1)C(=O)COC(=O)c1ccc(s1)N(=O)=O	3505580
235	7.66449	CC1=NN([C@@](C1)(c1ccc(cc1)Cl)O)C(=O)c1ccccc1F	3113628
236	7.6586	CC1CCN(CC1)c1nc(nc(c1)C)n1c(cc(n1)C)C	879239
237	7.66364	CC(=O)Oc1c(oc2ccccc2c1=O)c1ccc(o1)Br	1696227
238	7.66618	CCCCN1c2ccccc2[C@@]2(C1=O)NNc1ccccc1O2	4588070
239	7.66014	CN(C)S(=O)(=O)c1ccc(cc1)C(=O)Oc1ccccc1	1262705
240	7.67598	CC1(CCCCC1)C(=O)NC(=S)NNC(=O)c1ccncc1	2132296
241	7.66471	CC(=O)Oc1ccc(cc1)n1c(=O)c2c3c(c(cc2)N(=O)=O)cccc3c1=O	1098906
242	7.6644	CCOC(=O)c1[nH]c2c(c1NNN1CCSCC1)cc(cc2)F	5419411
243	7.36766	c1cc2c(ccc(c2nc1)NCCN)N(=O)=O	2829587
244	7.66531	COCc1cc(=O)[nH]c([nH]1)Nc1nc2ccccc2o1	659163
245	7.67043	CN1c2c(/C(=N\Nc3ccccc3)CS1(=O)=O)scc2	5906987
246	7.66805	CC(=O)Oc1ccc(cc1)/C=C1\C(=O)OC(=N1)C1CCCCC1	867110
247	7.67167	CCc1nnc(n1N)N\N=C\c1ccc(o1)c1ccc(cc1)N(=O)=O	9590021
248	7.66485	CCc1c(c2c(cc(cc2)OCC(=O)OC)oc1=O)C	890738
249	7.66408	COC(=O)c1cnc(cc1)C(=O)N[C@@H]1CCCc2c1cnn2c1cc(cc(c1)F)F	24794002
250	7.66332	Cc1cc(=O)[nH]c([nH]1)n1c(cc(n1)C)C	657640
251	7.65924	C1Cc2c3cc(ccc3[nH]c2[C@H](C1)NNC(=O)c1ccncc1)Cl	5720556
252	7.3561	C1COc2ccccc2[C@@H]1NC(=O)c1cnc(cc1)Cl	16301357
253	7.66616	CCOC(=O)c1csc(n1)c1c(nns1)C	2740377
254	7.66737	COC(CNC(=O)c1ccc2c3c(c4ccccc4C2=O)onc13)OC	1916369
255	7.66646	CC(=O)Nc1cccc(c1)c1nc2ccccc2c(=O)o1	693837
256	7.66437	CCOc1ccc(cc1)OCC(=O)Nc1nccs1	732622
257	7.66158	CCCNC1=C(C(=O)c2ccccc2C1=O)N(c1cc(ccc1)F)C(=O)C	2914378
258	7.67056	Cn1cccc1/C=C1C(=O)NC(=S)N(C/1=O)Cc1ccc(cc1)F	946987
259	7.66472	CSc1nnc(o1)Cc1cc2c(cc1)OCO2	651773
260	7.65972	CCOC(=O)c1c(sc(c1C)C(=O)OCC)NC(=O)CCN1CCOCC1	1182906
261	7.66723	C\C(=N/NC(=O)c1ccc(cc1)Cl)c1ccccn1	9590741
262	7.66855	Cc1cc(ccc1)OCC(=O)NN\C(=C1C=Cc2ccccc2C\1=O)C	6504876
263	7.35648	C1CCN(C1)C(=O)COC(=O)c1c(ccc(c1)Br)Cl	2387389
264	7.66502	Cc1nc2c(cc(cc2)OC)c(c1)N\N=C\c1ccccc1	19577710
265	7.67108	c1ccc(cc1)/C=C\C=C1C(=O)NC(=O)N(C/1=O)CCc1ccc(cc1)F	1325215
266	7.67125	Cc1cc(nc2c(c(nn12)N)NNc1ccccc1)C	3456545
267	7.66258	CC(=O)OCCN[C@@H]1[C@@H]([C@H]2NON[C@H]2[C@@H](C1)SCc1ccco1)N(=O)=O	12004991
268	7.67289	Cc1cc2c(c(=O)o1)[S]=C([C@@H](C(=O)OC)C(F)(F)F)O2	660939
269	7.66494	CCn1nc(nn1)NC(=O)c1ccc(o1)N(=O)=O	1299980
270	7.66503	COc1ccccc1c1coc2c(c1=O)ccc(c2)OCC(=O)OC	710528
271	7.97257	Cc1c2c(c(cc1)OC)nc(s2)NC(=O)CCS(=O)(=O)c1ccccc1	7189923
272	7.67191	COc1cccc(c1)CC1=[S]C(=S)N(C1=O)CCC(=O)N1CCCCC1	1231390
273	7.66914	CCOC(=O)C1=C(NC(=N[C@@H]1c1ccc(cc1)OCc1ccc(cc1)C(=O)OC)N)c1ccccc1	4969429
274	7.36783	c1ccc(c(c1)C(=O)CC(=O)c1cc(ccc1)F)O	2870684
275	7.67154	C=CCN1c2ccccc2[C@@]2(C1=O)NNc1ccccc1O2	4879299
276	7.97697	CCCc1nc2c(c(nn2c(c1)NCc1ccccn1)C)c1ccccc1	1861043
277	7.35654	C1CCN(C1)C(=O)COC(=O)c1cc(cc(c1N)Cl)Cl	2371630
278	7.6645	Cc1cc2c(cc1C)n(cn2)\N=C\c1ccc(s1)N(=O)=O	6868549
279	7.6637	Cc1c2c(c(c3c1ccnc3)C)c1c([nH]2)ccc(c1)OC	72512
280	7.66661	CC(C)CCNC[C@@H](CO\N=C1\c2ccccc2c2ccccc12)O	4836374
281	7.66141	COC(=O)c1ccc(o1)CSc1nnc(o1)c1ccncc1	2200375
282	7.6631	C[C@]1(C[C@@H](NO1)c1ccc(cc1)Cl)c1nnc(o1)c1ccccc1	16682625
283	7.66066	CC(C)(C#Cc1ccc(s1)C(=O)Nc1cc2c(cc1)OCO2)O	1505084
284	7.66217	C1CCN(CC1)S(=O)(=O)c1cccc(c1)NC(=O)c1ccc(o1)N(=O)=O	4840582
285	7.36251	C1C(=O)N(C(=S)S1)Cc1cnccc1	317081
286	7.6645	CCOc1ccc(cc1)NC(=O)Cn1c(=O)c2c(s1)nc(cc2C)C	4247321
287	7.35474	c1cc(ccc1OCC(=O)Nc1ncc(cc1)Cl)Cl	646465
288	7.66867	C1Cc2c(C1)nc1c(c[nH]n1c2=O)c1ccc(cc1)Cl	867913
289	7.35927	c1ccc2c(c1)c(c(s2)C(=O)OCC(=O)N)Cl	2357135
290	7.6658	Cc1ccc(cc1)Sc1ccc(o1)/C=C1C(=O)N(C(=O)N(C\1=O)C)C	1359347
291	7.66597	c1ccc(cc1)/C=C\CSc1nc2c([nH]1)cccn2	5910213
292	7.3554	C1COCCN1S(=O)(=O)c1ccc(cc1)NC(=O)c1ccc(s1)N(=O)=O	24982541
293	7.67028	CCCC(CCC)(C(=O)NNc1ccc(cc1)C)O	739617
294	7.36477	CCOC(=O)Cn1c(c(c(=O)c2c1c(ccc2)C)Br)C	661546
295	7.67062	CCCCN1C(=O)/C(=C/c2ccc[nH]2)C(=O)NC1=O	5899106
296	7.66619	CN(C)C(=O)c1c2c(cc(c1)N(=O)=O)C(=O)c1cc(cc(c21)N(=O)=O)N(=O)=O	2775829
297	7.66272	Cc1cc(no1)C(=O)N\N=C\c1c(c(ccc1)Cl)Cl	6875117
298	7.36013	c1ccc(c(c1)c1cc(=O)c2c(o1)ccc(c2O)N(=O)=O)Cl	5314968
299	7.66174	COc1c(cc2CN(CCc2c1)CCC(=O)c1ccc(cc1)Br)OC	2095736
300	7.35641	C1CCN(C1)C(=O)COc1c(c2ccccc2cc1)Br	703709
301	7.36775	C1Oc2c(O1)cc(cc2)C(=O)COC(=O)c1c(ccc(c1)Cl)O	8604153
302	7.66524	C\C(=N/NC(=O)c1ccncc1)c1cc2c(ccc(c2)OC)oc1=O	9616325
303	7.66951	Cc1ccc(cc1)c1nnc(o1)SCC#C	2176450
304	7.66752	CCCCCC(=O)N\N=C(C)\c1ccccn1	5720740
305	7.36111	CN(Cc1ccc2CC=CC(=O)c2n1)O	5389291
306	7.67183	Cc1c(c2nc3c(CCC3)c(=O)n2[nH]1)c1ccc(cc1)Cl	653420
307	7.66479	CC(C)C(=O)Nc1cccc(c1)c1nc2ccccc2c(=O)o1	704832
308	7.36159	Cc1cc(ccc1)OCCCCc1c([nH]nc1C)C	2057670
309	7.66185	CCCOC(=O)c1ccc(cc1)NC(=O)[C@H]1[C@@H]2C=C[C@H]([C@@H]1C(=O)O)O2	3811533
310	7.67028	Cc1ccc(cc1)N\N=C1/CS(=O)(=O)N(c2c1scc2)C	6392048
311	7.66332	c1ccc(cc1)CCNc1c(nc(o1)c1cccs1)C#N	661185
312	7.36787	Cc1ccc(cc1)c1noc(n1)CCCC(=O)Nc1cnccc1	666501
313	7.67224	C\C(=N/NC(=O)c1cc(ccc1)Cl)C1C(=O)c2ccccc2C1=O	9585600
314	7.66895	CCOC(=O)c1cn(nn1)Cc1cc(ccc1)Cl	849723
315	7.66648	Cc1ccc(cc1)S(=O)(=O)CCC(=O)c1cc(c(cc1)OC)OC	4127777
316	7.66428	Cc1cccc(c1)c1nc(cc(=O)o1)c1ccc(cc1)OC	921407
317	7.67125	COc1cc(cc(c1)c1nc2ccccc2c(=O)o1)OC	718644
318	7.67396	Cc1ccccc1NC(=O)[C@@H]1COc2ccccc2O1	2788358
319	7.66952	c1cc(ccc1c1nnc(o1)SCC#CCO)Br	2928538
320	7.36776	c1ccc2c(c1)c(c[nH]2)CCC(=O)OCC(=O)NCc1ccc(cc1)Cl	2416759
321	7.67073	CCCCC1CCC(CC1)C(=O)Nc1ccc(cc1)S(=O)(=O)Nc1nccs1	2964643
322	7.36229	c1coc(c1)c1nnc(o1)SCc1ccc(cc1)Br	692344
323	7.66062	COc1ccc(cc1)C\[NH]=C(C1C(=O)c2ccccc2C1=O)/C#N	2732465
324	7.36114	c1ccc2c(c1)c(c[nH]2)C(=O)COC(=O)c1ccc(s1)N(=O)=O	2472581
325	7.67066	COc1c(cc(cc1)C(=O)Oc1cccc2c1nccc2)S(=O)(=O)N1CCOCC1	1087790
326	7.66655	CC1=CC(Nc2c1cc(cc2)OC(=O)CN1C(=O)c2ccccc2C1=O)(C)C	996076
327	7.66577	CCOc1cc2c(cc1)nc(s2)/[NH]=C\[C@H]1C(=O)OC(=N1)c1ccccc1	12005454
328	7.67186	Cc1c(c(=O)n([nH]1)c1ccccc1)C(=O)c1nn(nc1C)c1ccccc1	2799739
329	7.3627	Cc1cc2nc3c(CCO3)cc2cc1	603824
330	7.3614	Cc1c(ccc(c1)CCCC(=O)NCc1ccccc1)OC	886193
331	7.66287	COc1ccc(cc1)c1cc2c(cc(cc2)OCC(=O)OC)oc1=O	1424927
332	7.3627	c1cc(cnc1)c1nnc(o1)SCc1ccc(cc1)N(=O)=O	779799
333	7.66763	Cc1ccc(cc1)NCCCC(=O)N\N=C(C)\c1ccccn1	9704647
334	7.67011	Cc1cc2=NC(=O)/C(=C/c3ccc(cc3)OC(=O)c3ccco3)[C@@H](N)n2o1	16193618
335	7.35624	C\C(=N/NC(=O)c1cc2c(cc1)OCCO2)/C=C\c1ccccc1	9725757
336	7.36159	Cc1ccc(cc1)OCCCCc1c([nH]nc1C)C	2057777
337	7.35594	Cc1cc(ccc1)OC(=O)c1cc2nccnc2cc1	1129974
338	7.66324	CC(C)(C)c1cc2c(cc1)OC[C@H](O2)C(=O)N\N=C/c1ccccn1	5928021
339	7.36788	c1c[nH]c(c1)C(=O)COC(=O)c1ccc(s1)Cl	2474001
340	7.66178	COC(=O)[C@H]1CC(=O)N(C1)c1ccc(cc1)OCc1ccccc1Cl	616398
341	7.66492	CCOC1=CC(=C/C(=N/Nc2cc(ccc2)N(=O)=O)C1=O)C=O	5334179
342	7.66228	Cc1ccc(s1)/C=N\NC(=O)[C@@H]1COc2ccccc2O1	18293051
343	7.67324	CC(C)Cn1c2c(nc1N(=O)=O)n(c(=O)[nH]c2=O)C	909725
344	7.36253	Cc1cc(nc2nc(nn12)S(=O)(=O)Nc1c(cccc1Cl)Cl)C	179147
345	7.36174	c1cc(c(cc1Cl)Cl)CSc1n[nH]c(n1)C(F)(F)F	2743088
346	7.36797	C1CC2(CCC31NC(=O)N(N3)c1ccc(cc1)Cl)OCCO2	1479239
347	7.6668	Cc1c(cc(c(=O)o1)NC(=O)c1ccccc1)C(=O)c1ccccc1	2737848
348	7.35889	COc1ccccc1N1CCN(CC1)C(=O)c1ccc(s1)N(=O)=O	2536948
349	7.6628	COC(=O)c1cc2c(ccc3ccccc23)oc1=O	828102
350	7.36321	c1cc(cc(c1)S(=O)(=O)c1ncc(cc1)N(=O)=O)C(F)(F)F	901998
351	7.66594	C1CCN(C1)C(=O)CCN1C(=O)/C(=C\c2ccccc2Cl)SC1=S	1920776
352	7.66661	Cc1c(ccc(c1C)OC)CN1CCC(CC1)C(=O)Nc1ccc(cc1)Oc1cnccc1	24817212
353	7.35586	C1C(=Nc2ccccc2O1)c1ccccc1	1481783
354	7.36191	Cn1c2c(c(=O)[nH]c1=O)n(c(n2)N(=O)=O)Cc1ccccc1	909915
355	7.66098	Cn1c(c(c(=O)n(c1=O)C)[C@@H](CN(=O)=O)c1c(cccc1F)OC)N	2732795
356	7.66888	C#CCSc1n[nH]\c(=C2C=CC(=O)C=C\2)o1	5794660
357	7.66721	C\C(=N/NC(=O)c1c[nH]c2ccccc12)c1ccccn1	6953463
358	7.66437	Cc1cc(nc(n1)n1c(cc(n1)C)C)N\N=C/c1ccccc1OC	5903656
359	7.36275	Cc1nnc(c(=O)n1N\C=C1C(=O)C=Cc2ccccc\12)c1ccccc1	5452341
360	7.35994	C1CCCN(CC1)C(=O)C1CCN(CC1)[C@H]1CC(=O)N(C1=O)Cc1ccccc1	2980561
361	7.35871	COc1c(cc(cc1)CCNc1nc(cs1)c1ccccn1)OC	972847
362	7.3678	c1cc(ccc1N)S(=O)(=O)Nc1nccs1	5340
363	7.66378	CCOC(=O)COc1cc2c(cc1)c(=O)cc(o2)c1ccccc1	8395
364	7.6726	CC1=CC(=O)/C(=C(C)\NNc2ccc(cc2)Cl)C(=O)O1	5706965
365	7.36695	C1[C@H](NNC/1=C1C=C(C=CC/1=O)Cl)c1cccs1	6100392
366	7.35618	c1ccc(cc1)C(=O)CCSc1ccccn1	3847697
367	7.36742	C1[C@H](Oc2ccccc2O1)C(=O)Nc1ncc(cc1)Cl	3155499
368	7.35848	c1ccc(cc1)C(=O)c1coc2c1cc(cc2)OCC(=O)O	755496
369	7.36782	C1[C@H](Oc2ccccc2O1)c1nnc(o1)NC(=O)c1ccc(cc1)F	4124689
370	7.3643	c1cc2nc3cc(cc(c3c(=O)n2cc1)N(=O)=O)N(=O)=O	2232771
371	7.36752	c1ccc(c(c1)C(=O)NN[C@H]1c2cc(ccc2NC1=O)Br)n1cccc1	6006008
372	7.66834	CC(C)CSc1nnc(o1)c1ccc(cc1)OC	2398606
373	7.6715	C\C(=N/NC(=O)c1ccccc1O)C1C(=O)c2ccccc2C1=O	9566968
374	7.66156	COc1c(ccc(c1)/C=C1C(=O)NN(C/1=O)c1cc(ccc1)F)OC(=O)c1ccco1	1317192
375	7.6736	C\C(=N\NC(=O)[C@@H]1COc2ccccc2O1)/C=C\c1cc2c(cc1)OCO2	5719787
376	7.66587	C[C@]1(C[C@@H](NO1)c1cc(ccc1)Cl)c1nnc(o1)c1ccc(cc1)F	16682664
377	7.36197	c1cc2c(c(c1)C(F)(F)F)[nH]c(cc2=O)C(F)(F)F	736140
378	7.36137	C1COCCN1Cc1cc(c(c2c1cccn2)O)Cl	701172
379	7.36777	CC1CCN(CC1)C(=O)COC(=O)c1cc2ccccc2cc1O	2095897
380	7.663	C\C(=N\NC(=O)c1cc2ccccc2cc1O)C1C(=O)c2ccccc2C1=O	5431927
381	7.35995	c1ccc2c(c1)[nH]c(n2)C\C(=N\N)c1ccc(cc1)N(=O)=O	6048100
382	7.36777	C1Oc2c(O1)cc(cc2)NC(=O)COC(=O)c1c(ccc(c1)Br)O	2366784
383	7.66291	CCOc1cc2c(cc1)nc(s2)NC(=O)c1ccccn1	2089261
384	7.66437	c1ccc2c(c1)C(=O)N(C2=O)CCCCOC(=O)c1ccc(o1)Br	2550784
385	7.66479	COc1ccc(cc1)OC(=O)CCc1c[nH]c2ccccc12	2541023
386	7.67173	CCS(=O)(=O)c1ncc(c(n1)C(=O)Nc1ccc(cc1)C)Cl	2990902
387	7.66385	Cc1cc(c(cc1)C)c1nnc(o1)NC(=O)COc1ccccc1	7533289
388	7.36024	c1ccc2c(c1)c1c(c(=O)[nH]2)nc(o1)CCl	607883
389	7.66163	CC1=NN(C(=O)[C@@H]1\C=[NH]\c1cc2ccccc2nc1)c1ccccc1	11948759
390	7.66237	Cc1ccc(cc1)N1C[C@@H](CC1=O)C(=O)Oc1ccc(cc1)OC	3160082
391	7.35486	c1ccnc(c1)Nc1c(cc(cc1N(=O)=O)N(=O)=O)N(=O)=O	3089122
392	7.67585	CCOC(=O)COc1c(oc2ccccc2c1=O)c1ccc(cc1)OC	1224017
393	7.3618	COc1ccc(cc1)Cc1nnc(o1)c1ccccc1	13004922
394	7.36191	COc1ccc(cc1)N\N=C(C=O)\C(=O)c1cccs1	5399073
395	7.66411	C1Cc2nc3c(ccc(c3)C(=O)Oc3ccccc3Cl)c(=O)n2C1	24981947
396	7.35568	C1CC(=O)C(\C=[NH]\c2cc3c(cc2)c2ccccc2o3)C(=O)C1	654328
397	7.36782	c1ccc2c(c1)c(c[nH]2)CCC(=O)OCC(=O)Nc1ccc(cc1)N(=O)=O	3419560
398	7.67027	c1coc(c1)C(=O)Oc1ccc(cc1)/C=C1\[C@@H](N)n2ccsc2=NC1=O	1298878
399	7.66897	C#CCSc1nnc(o1)c1ccc(cc1)N(=O)=O	1984308
400	7.66828	CCCCSc1nnc(o1)c1ccc(cc1)C	2188596
401	7.66688	Cc1cc2c(cc1)N(C(=O)C/2=C1c2ccccc2NC/1=O)C	5738472
402	7.36331	C1=CC(=O)/C(=C\NNC(=O)N)C=C1Br	6061068
403	7.66576	COc1ccc(cc1)c1cc(no1)C(=O)OC	752781
404	7.66413	C1Cc2nc3c(ccc(c3)C(=O)Oc3ccc(cc3)F)c(=O)n2C1	24980617
405	7.66296	COc1ccc(cc1)NC(=O)[C@@H]1COc2ccccc2O1	2788369
406	7.35483	c1cc(ncc1Cl)Nc1c(cc(cn1)N(=O)=O)N(=O)=O	3097917
407	7.36091	Cc1cc(c(cc1)C(=O)OCC(=O)N1CCCCCC1)O	2469980
408	7.36767	c1coc(c1)/C=c1c(=O)[n](c(N)s\1)c1nccs1	5953874
409	7.65827	CC(C)c1cc2c3CCC[C@H](c3[nH]c2cc1)NNC(=O)c1ccncc1	5397690
410	7.35473	Cc1ccc(cc1)CC(=O)Nc1ncc(cc1)Cl	891155
411	7.36794	C1CN(N[C@@H]1c1cccs1)CCC(=O)c1cccs1	596558
412	7.66311	COc1ccc(cc1)CCNc1cc(nc2ncnn12)c1ccccc1	3227271
413	7.36102	C1CCN(CC1)C(=O)COC(=O)c1cc2ccccc2cc1O	2388572
414	7.96977	CCN1C(=O)/C(=C\c2ccc(cc2)OCC(=O)OCC)NC1=S	5663303
415	7.35653	COc1cc2c(cc1)cc(cc2)C(=O)[C@H]1CCCN(C1)Cc1ccccn1	16189922
416	7.36391	c1cc2nc(c(c(=O)n2cc1)C=O)NCc1ccco1	1083179
417	7.36234	Cc1ccc(cc1)c1nnc(o1)c1ccccc1OC	828055
418	7.36229	c1ccc2c(c1)nc(n2CCOc1ccccc1Cl)N	780985
419	7.67204	Cc1nc2c(c(nn2c(c1)NCc1ccccn1)C)c1ccc(cc1)Cl	3266722
420	7.67202	Cc1nc2c(c(nn2c(c1)NCc1ccccn1)C)c1ccccc1	1997076
421	7.66409	Cc1ccc(cc1)NC(=O)CNc1ccc(cc1)OC(C)C	725331
422	7.66286	Cc1c(cc(cc1)[C@@H](C)NC(=O)c1cc2ccccc2oc1=O)C	2970925
423	7.36776	C1Oc2c(O1)cc(cc2)CNC(=O)COC(=O)CCc1c[nH]c2ccccc12	2464842
424	7.36116	CC1=NN([C@@](C1)(c1ccccc1)O)C(=O)c1ccccc1Cl	2868929
425	7.36748	c1ccc(cc1)c1nn2c(cc1=O)[nH]c1ccccc1c2=O	825043
426	7.35789	c1cc(ccc1CNC(=O)c1nccnc1)F	862108
427	7.66425	CC(C)OC(=O)CCCCCN1C(=O)CSC1=S	2132993
428	7.3603	c1c(oc(c1)N(=O)=O)/C=N\NC(=O)c1nonc1N	9634077
429	7.66506	CCOC1=CC=C/C(=C/NNC(=O)c2cc3c(cc2)OCCO3)C1=O	5419384
430	7.35791	Cc1c(ccc(c1)Cl)OCC(=O)NNC(=O)c1nccnc1	751040
431	7.66727	C\C(=N/NC(=O)c1cc(c(cc1)OC)OC)c1ccccn1	9612114
432	7.36175	CC1=C(C(=O)C=CC/1=N\OS(=O)(=O)c1ccccc1)C	5547949
433	7.35797	c1ccc2c(c1)nc(s2)C(=O)NCc1ccco1	972828
434	7.36171	C1=C/C(=C/NNc2ncc(cn2)Br)C(=O)C=C1	6537062
435	7.36791	c1cc(c(cc1Cl)Cl)Nn1cnc2nncc2c1N	1473200
436	7.36131	c1cc(cnc1)c1nnc(o1)c1ccc(cc1)C(F)(F)F	850835
437	7.36025	CC1=NN([C@@](C1)(c1ccc(cc1)Br)O)C(=O)c1ccccc1	2859494
438	7.35966	CC(C)OC(=O)C1=C(OC=C(C1)C(=O)[C@H]1C(=CCC(=C1)Cl)O)N	3568902
439	7.35853	Cc1cc(nc(n1)n1c(cc(n1)C)C)N1CCN(CC1)c1ccccc1	657574
440	7.36147	C1CN(CCN1CC(=O)Nc1nnc(s1)c1ccccc1)c1ccccc1	654874
441	7.35488	c1ccnc(c1)NC(=O)c1ccc(o1)N(=O)=O	844036
442	7.3678	Cc1c(c(ccc1)NC(=O)COC(=O)CCc1c[nH]c2ccccc12)C	4803881
443	7.66254	Cc1cc(n[nH]1)C(=O)N\N=C\c1ccc(s1)N(=O)=O	6886476
444	7.36115	Cc1nn(c(c1)NC(=O)c1ccccc1F)c1nc2ccccc2[nH]1	666262
445	7.36786	COc1ccc(cc1)C(=O)[C@@H](CN1CCCC1)c1ccccc1	658341
446	7.66922	COc1c(cc(cc1)NC(=O)c1ccc(o1)c1ccc(cc1)N(=O)=O)OC	2275132
447	7.36504	Cc1ccc(s1)S(=O)(=O)Nc1cccc2c1cccn2	2082098
448	7.66724	C\C(=N/NC(=O)c1ccccc1OCc1ccc(cc1)F)c1ccccn1	9569064
449	7.36253	C1CCN(CC1)C(=O)COc1c(cc(c2c1nccc2)Br)Br	2370216
450	7.35593	Cc1nc(ccc1)CN1CCC[C@@H](C1)C(=O)c1cc2c(cc1)cc(cc2)OC	16188360
451	7.36779	c1ccc2c(c1)c(c[nH]2)CCC(=O)OCc1ccc(cc1)C#N	3532610
452	7.66535	CC1=NN(C(=O)C/1=C\c1cc(c(cc1)OC(=O)c1ccco1)OC)c1ccc(cc1)S(=O)(=O)N	5504786
453	7.6655	Cc1c(cc(cc1)NNc1c([nH]n(c1=O)C(=S)N)C)C	5411098
454	7.36325	CC(C)Oc1ccc(cc1)C(=O)CCN1CCCCC1	115936
455	7.6666	Cc1nc2c(cnn2c(c1)NCc1ccccn1)c1ccccc1	3749529
456	7.66369	CN1CCN(CC1)C(=S)SCc1c(ccc(c1)N(=O)=O)OC	1206873
457	7.66404	CCOC(=O)c1[nH]c2c(c1NNN1CCSCC1)cc(cc2)Cl	5596757
458	7.35848	c1ccc(cc1)NC(=O)c1c(snn1)[S@@H](O)c1ccc(cc1)Cl	1486982
459	7.3581	C1COc2c(O1)ccc(c2)N1[C@H](C(C1=O)(F)F)c1ccccc1	4548510
460	7.35778	Cc1cnc(s1)NC(=O)c1ccccn1	2463754
461	7.66385	C1Cc2nc3c(ccc(c3)C(=O)Oc3cccc(c3)N(=O)=O)c(=O)n2C1	8881186
462	7.36781	c1ccc(cc1)C(=O)Nc1ccccc1C(=O)Nc1nnc(s1)C(F)(F)F	2806956
463	7.66898	C#CCSc1nnc(o1)c1cccc2ccccc12	663635
464	7.3676	C1[C@H](Oc2ccccc2O1)C(=O)N\N=C/c1ccc(s1)Cl	5910485
465	7.35673	COc1ccc(cc1)C1=Nc2ccccc2OC1	1481803
466	7.36786	c1cc2c(ccc3c2c(c1)c(=O)n(c3=O)c1ncc(cc1)Cl)N(=O)=O	2221657
467	7.36215	COc1ccc(cc1)NC(=O)CCCN1C(=O)/C(=C/c2ccco2)SC1=S	1620327
468	7.66566	CCOc1c(ccc(c1)CNNC(=O)c1ccccn1)OC(=O)c1cccs1	5340882
469	7.66514	CSC1=N/C(=C/c2cc3c(cc2)OCO3)C(=O)S1	2055748
470	7.36198	Cc1nc2ccccc2n1\N=C\c1ccc(s1)N(=O)=O	9616928
471	7.35882	c1ccc2c(c1)C(=CC(=O)C2=O)Nc1ccc(cc1)F	4454203
472	7.36066	C1Oc2c(O1)cc(cc2)c1c(n2cccnc2n1)Br	5170670
473	7.36202	c1cc2nc(cn2cc1)CSc1nc2c([nH]1)cc(cc2)N(=O)=O	916344
474	7.36177	c1cc2c(cc1N(=O)=O)[nH]c(n2)SCc1cn2cc(ccc2n1)Cl	4421447
475	7.36229	c1cc(cnc1)OC(=O)c1cc(c(cc1)Cl)Cl	3239779
476	7.36197	Cc1cc(nn1c1nc2c(cccc2NS(=O)(=O)C)cc1)C	885036
477	7.36705	COc1cc(ccc1)OCc1nnc(o1)c1cccs1	2446233
478	7.35934	c1cc(cnc1)NC(=O)c1ccc(s1)N(=O)=O	314146
479	7.36009	c1cc(ccc1C(=O)c1nnc(o1)c1ccncc1)Cl	2361010
480	7.66501	Cc1cc(c(n1CC=C)C)C1=NN=C(SC1)NCc1ccccc1	4879265
481	7.36048	c1ccc2c(c1)c(c(c(=O)o2)N(=O)=O)Nc1ccccc1O	3124981
482	7.36211	C1=C/C(=C/NNC(=O)c2cccs2)C(=O)C(=C1)N(=O)=O	5403833
483	7.36178	C1=C/C(=C/NNc2c(cccn2)N(=O)=O)C(=O)C=C1	16189445
484	7.36198	c1ccc2c(c1)c(=O)[nH]c([nH]2)c1ccccn1	661780
485	7.66542	Cc1cc(c(n1CCC(=O)OC)C)C(=O)COc1ccccc1C(=O)N	2475619
486	7.36005	CC1=NN([C@@](C1)(c1ccccc1)O)C(=O)c1ccc(cc1)Br	2884136
487	7.36003	CC1=NN([C@@](C1)(c1ccccc1)O)C(=O)c1ccc(o1)C	2884786
488	7.65976	COC(=O)COc1cc2c(cc1)c(cc(=O)o2)c1cc(ccc1)N(=O)=O	1109314
489	7.35831	C1C(=O)[C@H](\C=[NH]\c2ccccc2O)C(=O)N1	1713545
490	7.66293	CCOc1ccc(cc1)NC(=O)CCC(=O)N\N=C\c1ccc(s1)N(=O)=O	6868145
491	7.3609	c1ccc(cc1)/C(=N/NC(=O)c1cc(ccc1)F)c1cnccc1	6154033
492	7.35789	Cc1ccc(cc1)CNC(=O)c1nccnc1	897112
493	7.66934	c1ccc(cc1)/C=C\CSc1nnc(o1)CNC(=O)c1ccco1	5771403
494	7.66601	CC(C)(C)NC(=O)COC(=O)c1c(c(ns1)C(=O)NC1CCCCC1)N	646580
495	7.36089	CSc1ccc(cc1)C(=O)[C@H]1CCCN(C1)C(=O)[C@@H]1C[C@H]2NON([C@@H]2CC1)O	16190766
496	7.36265	c1cc(ncc1Cl)NC(=O)COC(=O)c1ccc(s1)N(=O)=O	2078915
497	7.36673	c1ccnc(c1)n1c(=O)c2c3c(c(cc2)N(=O)=O)cccc3c1=O	1218173
498	7.36266	c1ccc2c(c1)c(=O)oc(n2)/C=C\c1ccc(s1)N(=O)=O	5291685
499	7.36612	CCCN(Cc1nnc(o1)c1ccccc1Cl)C(=O)c1cc(cc(c1)N(=O)=O)N(=O)=O	4832094
500	7.36777	c1ccc2c(c1)[C@@H](OC2=O)[C@H](\C=[NH]\c1c(ccc(c1)Cl)O)N(=O)=O	16195260
501	7.67088	CCOC(=O)c1ccc(cc1)/[NH]=C\C1C(=O)CC(CC1=O)(C)C	748284
502	7.36781	c1ccc2c(c1)c(c[nH]2)CCC(=O)OCC(=O)Nc1c(ccc(c1)N(=O)=O)Cl	2458381
503	7.36032	Cc1c2[C@@H](C(=C(Oc2n[nH]1)N)C#N)c1ccc(o1)c1ccc(cc1)Cl	3770471
504	7.66474	CSc1nsc2=NC(=O)/C(=C/c3cccs3)[C@@H](N)n12	5875180
505	7.35815	Cc1nc2ccccc2c(c1)N\N=C\c1ccc(cc1)OC	9594929
506	7.66405	CCOC(=O)C(=O)NC12CC3CC(C1)CC(C3)C2	366798
507	7.35627	CCOc1ccc(cc1)NCC(=O)c1ccc(cc1)C	788501
508	7.36415	c1cc2c(c(c1)OC(=O)c1cc(ccc1)N(=O)=O)nccc2	687298
509	7.35789	c1ccnc(c1)C(=O)Nc1nc2c(cc(cc2s1)F)F	2474590
510	7.35788	c1ccnc(c1)C(=O)Nc1nc2c(s1)cc(cc2)F	2114872
511	7.35726	COC(=O)COc1cccc(c1)NC(=O)c1ccc(cc1)Cl	976810
512	7.36776	C1[C@H](Oc2ccccc2O1)C(=O)Nc1nc2ccccc2s1	3605061
513	7.36768	c1ccc2c(c1)/C(=C1C(=O)NN(C\1=O)c1cc(ccc1)F)C(=O)N2	5428579
514	7.36241	COc1ccc(cc1)c1cc(nc(n1)S(=O)(=O)C)C(F)(F)F	4054690
515	7.36712	c1cn(c(c1)/C=C1C(=O)NC(=O)N(C/1=O)Cc1ccco1)CCOc1ccc(cc1)Cl	1843492
516	7.3579	c1cc(c(cc1C(=O)NNC(=O)c1nccnc1)Cl)Cl	818540
517	7.35853	C1CC[C@@H]2[C@H](C1)[C@@H]1N[C@@H]3CCCC[C@H]3N[C@H]1[C@H]2NNC(=O)N	6883654
518	7.36228	Cc1c(sc(n1)C(=O)Nc1ccccc1)C(=O)Nc1ccccc1	2740893
519	7.36796	c1c[nH]c(c1)C(=O)COC(=O)Cc1ccc(cc1)Cl	4010877
520	7.36236	c1ccc(cc1)N1C(=O)/C(=C\c2ccc(o2)Sc2ccc(cc2)Cl)C(=O)N1	1611568
521	7.35677	Cc1c(c(ncc1N(=O)=O)Sc1ccccc1)N(=O)=O	8142978
522	7.36231	c1ccnc(c1)N[C@@H]1[C@@H]([C@H]2NON[C@@H]2[C@@H](C1)Cl)N(=O)=O	2772102
523	7.36222	C1C(=O)N(C(=S)S1)Cc1ccc(cc1)C(=O)O	3235649
524	7.36026	CCN(CC)c1cc2c(cc1)c1c(c(cc(=O)o1)Cl)c(=O)o2	756377
525	7.66331	CCOc1ccc(cc1)OCC(=O)OCc1cc(=O)n2cc(ccc2n1)Br	2090720
526	7.66472	CCn1nc(nn1)NC(=O)c1ccc(o1)c1ccc(cc1)Cl	646502
527	7.36239	Cc1ccc(cc1)c1cc(nc(n1)S(=O)(=O)C)C(F)F	4247905
528	7.36777	Cc1cc(ccc1)NC(=O)COC(=O)CCc1c[nH]c2ccccc12	4803315
529	7.36112	c1ccc(cc1)c1cc(no1)C(=O)Nc1c(cc(cc1Br)F)F	1093728
530	7.36758	C1[C@H](Oc2ccccc2O1)C(=O)N\N=C/c1ccc(o1)N(=O)=O	5719791
531	7.36758	C1[C@H](Oc2ccccc2O1)C(=O)N\N=C/c1ccc(s1)N(=O)=O	5719794
532	7.36773	c1ccnc(c1)n1c(=O)c2cc(cc3cc(cc(c23)c1=O)N(=O)=O)N(=O)=O	3100490
533	7.36783	Cc1c(cc(cc1)NC(=O)COC(=O)CCc1c[nH]c2ccccc12)N(=O)=O	2079099
534	7.36122	Cc1cc(ncc1)NC(=O)COc1cc2c(CCC2)cc1	17173832
535	7.3602	CC(C)CCC1=NN([C@@](C1)(C(F)(F)F)O)C(=O)c1ccco1	3148327
536	7.36751	C1Cn2c(=O)c3c(nc2SC1)oc1c(c3=O)cc(cc1)Cl	664518
537	7.67152	Cc1cc(c(n1C1CCCC1)C)/C=C1C(=O)NC(=S)NC\1=O	846439
538	7.35876	C1COCCN1[C@@H](CNC(=O)c1cc(cc(c1)N(=O)=O)N(=O)=O)c1cccs1	4158180
539	7.3634	CC(C)(C)OC(=O)NNc1c2ccccc2nc2ccccc12	3138572
540	7.36165	C1C(=S)Nc2c(cc(cc2)Cl)C(=N1)c1ccccc1	826706
541	7.36774	C1[C@H](Oc2ccccc2O1)C(=O)Nc1cc(ccc1)Cl	3138277
542	7.66086	COc1cc(c(cc1)OC)NC(=O)C(=O)NNC(=O)C12CC3CC(C1)CC(C3)C2	2869281
543	7.35871	CCOc1cc2c(cc1)nc(s2)NC(=O)c1cnc(cn1)C	2457974
544	7.36159	C\C(=N/NC(=O)c1ccncc1)Cn1nc(nn1)N(=O)=O	5497430
545	7.35896	Cc1cc(nc(n1)n1c(cc(n1)C)C)NN\C=C1C=CC(=O)C=C\1O	6517627
546	7.67221	CCS(=O)(=O)c1ncc(c(n1)C(=O)Nc1ccc(cc1)S(=O)(=O)N(C)c1ccccc1)Cl	16012896
547	7.36419	c1ccc2c(c1)c(=O)n1c3ccccc3C(=O)c1n2	73549
548	7.36182	C1=C/C(=C/NNC(=O)c2cc(ccc2)C(F)(F)F)C(=O)C=C1	9879642
549	7.3667	CC(=O)OCCN[C@@H]1[C@H]([C@H]2NON[C@H]2[C@H](C1)Sc1nc2ccccc2[nH]1)N(=O)=O	12004519
550	7.36054	COc1c(cc(cc1)/C=N\NC(=O)c1ccncc1)CN1CCOCC1	9613402
551	7.66609	Cc1ccc(cc1)/C=C1C(=O)N=C(S\1)N1CCCC1	701653
552	7.36159	c1cc(cc(c1)Cl)/[NH]=C\[C@H]1C(=O)OC(=N1)c1ccco1	5389257
553	7.35806	c1cc(ccc1C(=O)ONC(=[NH2])c1ncc(s1)N(=O)=O)Cl	6375789
554	7.35518	CCOc1ccc(cc1)Nc1ccc(c2nonc12)N(=O)=O	2904476
555	7.36157	Cc1nn(c(c1)Nc1ccccc1)c1nc2ccccc2[nH]1	2998938
556	7.36756	CC1=CC(=O)N[P@@](=O)(N1)Oc1cc2ccccc2cc1	312154
557	7.35759	C[C@@H](c1ccccc1)NC(=O)c1cc2ccccc2oc1=O	2788317
558	7.362	Cc1ccc(cc1)c1nnc(o1)SCC#CCOC(=O)c1ccco1	2927566
559	7.36128	CCOC(=O)c1noc(c1)COc1cc(cc(c1)Cl)Cl	2743537
560	7.36771	Cc1cnc(cc1)NC(=O)[C@@H]1COc2ccccc2O1	2910626
561	7.36819	c1c(oc(c1)N(=O)=O)C(=O)OCCCOC(=O)c1ccc(o1)N(=O)=O	18287527
562	7.35797	c1ccnc(c1)C(=O)OCC(=O)Nc1c(c(ccc1)Cl)Cl	644682
563	7.36741	C\C(=N/NC(=O)c1ccncc1)c1cc2ccccc2oc1=O	9616326
564	7.36191	CCCCCn1c2c(c(=O)oc3ccccc23)nn1	3145906
565	7.36826	C1CN(N=C1c1ccccc1)C(=O)COC(=O)c1ccc(s1)N(=O)=O	7861191
566	7.36201	CN(C)c1c(nnc(n1)c1ccccn1)c1ccccc1	6404645
567	7.36158	Cc1nn(c(c1c1ccc(cc1)Cl)N)c1nc2ccccc2[nH]1	718013
568	7.35994	Cc1cccc(c1)C(=O)Nc1nnc(o1)c1cnccc1	4645483
569	7.36178	Cc1c(scc1)C(=O)Nc1cc(nn1c1nc2ccccc2[nH]1)C	4554103
570	7.3633	c1ccc(c(c1)C(=O)NN\C=C1C=C(C=CC\1=O)Br)Cl	5436804
571	7.35996	CCOC(=O)CNC(=O)N1c2ccccc2Sc2ccccc12	2980862
572	7.36074	Cc1c2[C@@H](C(=C(Oc2n[nH]1)N)C#N)c1ccc(cc1)OC(=O)c1ccco1	565752
573	7.36746	COc1ccc(cc1)c1noc(n1)c1cc2ccccc2oc1=O	851436
574	7.36322	Cc1c(snn1)C(=O)NN\C=C1C=Cc2ccccc2C\1=O	5418075
575	7.35973	CC(=O)Nc1ccc(cc1)OC(=O)c1cc(c(cc1)Br)N(=O)=O	1331069
576	7.35978	CCOC(=O)c1csc(n1)COc1ccc(cc1)OC	2744008
577	7.66485	C1CCC(CC1)NC(=O)COC(=O)c1c(c(ns1)C(=O)NC1CCCCC1)N	651494
578	7.36229	c1ccc2c(c1)nc(s2)COC(=O)c1ccc(o1)Br	5243999
579	7.36092	COC(=O)COc1cccc(c1)NC(=O)COc1ccccc1	888381
580	7.67161	CCc1nnc(n1N)NNCc1cc(c(cc1)N1CCC(CC1)C)N(=O)=O	20846820
581	7.36489	c1ccc(cc1)n1c2c(cn1)c(=O)oc(n2)c1cccs1	692969
582	7.36154	CCOC(=O)[C@@H](C)Oc1ccc(cc1)OCc1ccccc1	3516602
583	7.3586	c1ccc(c(c1)C(=O)OCn1c(=O)c(c(cn1)Br)Br)Cl	1474487
584	7.35943	c1ccnc(c1)NN\C=C1C=C(C=C(C\1=O)N(=O)=O)Cl	6042139
585	7.35685	CCOC(=O)/C=c1\c(=O)oc2ccccc2[nH]1	6097332
586	7.36421	C\C(=C1C=CC(=CC/1=O)OC)NNc1c(cc(cn1)Cl)Cl	15945400
587	7.35778	Cc1cc2c(cc1)nc(s2)NC(=O)c1ccccn1	2444453
588	7.35789	c1ccnc(c1)C(=O)Nc1nc(cs1)c1c(ccc(c1)F)F	2092860
589	7.66478	CCOc1ccc(cc1)OCc1ccc(o1)C(=O)OCc1ccccn1	653780
590	7.36757	C1CN(CCN1CCS(=O)(=O)c1c(cc(cc1)Cl)Cl)c1ccccn1	2810708
591	7.36141	Cc1ccc(o1)c1c(n2ccccc2n1)Nc1ccccc1	7066594
592	7.35548	c1ccc(c(c1)NN[C@@H](C#N)NNC1=CCC=CC1=O)O	6536934
593	7.35843	c1ccnc(c1)c1csc(n1)NC(=O)c1ccco1	2487733
594	7.36224	CCc1ccc(cc1)NC(=O)C(=O)NNC(=O)c1cc(ccc1)OC	3117688
595	7.35904	Cc1cc(nc(n1)n1c(cc(n1)C)C)NNCc1ccc(cc1)F	9657022
596	7.36808	CC(C)(C)c1ccc(cc1)OCCC(=O)OCC(=O)NC1CCCCC1	24980259
597	7.36782	c1ccc(cc1)c1nnc(o1)COc1ccccc1Cl	2975799
598	7.3631	Cc1nc(ccc1)Nc1nc(cs1)c1ccccn1	972317
599	7.35804	c1ccc(c(c1)C(=O)ONC(=[NH2])c1ncc(s1)N(=O)=O)Cl	5823343
600	7.36288	c1ccc2c(c1)c(nc(n2)c1cnccc1)Oc1c(nccc1)N(=O)=O	4780494
601	7.35778	Cc1ncc(nc1)C(=O)NNC(=O)c1ccc(cc1)Br	2711880
602	7.36221	Cc1ccc(cc1)CN1C[C@@H](CC1=O)C(=O)OCc1ccccc1Cl	24982236
603	7.36011	CCOC(=O)COc1cc2c(cc1)c(=O)c(co2)c1ccccc1	702816
604	7.35898	CCOC(=O)c1ccc(cc1)NC1=CC(=O)C(=O)c2ccccc12	691731
605	7.3555	C[C@H]1CCC[C@@H](\C=[NH]\c2cc(c(cc2)C(=O)O)O)C1=O	16681775
606	7.36786	c1ccc(cc1)c1nnc(o1)COC(=O)c1ccc(o1)Br	2642917
607	7.36769	CC(C)(C)OC(=O)NCCc1nnc(o1)S(=O)(=O)Cc1c(cc(cc1)Cl)Cl	665449
608	7.36634	CC(=O)c1cc(c(cc1)OC)COC(=O)c1nc2ccccc2cc1	2416154
609	7.66491	CCc1ccc(cc1)N1C(=O)/C(=C/C=C\c2ccco2)C(=O)N1	1824291
610	7.36573	COc1c(ccc(c1)/C=N\Nc1cc(c(cc1)Cl)C(=O)O)OC(=O)c1cccs1	9646169
611	7.36516	CC[C@@H](C)n1c2c(c(=O)oc3ccccc23)nn1	3145905
612	7.36218	C1COc2c(O1)ccc(c2)NC(=O)COc1ccc(cc1)F	2984348
613	7.36151	CC(=O)n1cc(c2ccccc12)/C=C1/C(=O)OC(=N1)c1ccccc1	695432
614	7.36143	CC(C)(C)c1cc(n[nH]1)C(=O)N\N=C\c1ccc(s1)N(=O)=O	6883299
615	7.36085	Cn1c(=O)c2ccccc2c(n1)c1ccc(cc1)OCC(=O)OC	943455
616	7.67432	C[C@H]1CN(CCN1c1cccc(c1)C)C(=O)Cn1c(=O)c2c(s1)nc(cc2C)C	5309798
617	7.35888	c1ccc(cc1)/C(=N\NC(=O)c1cc(ccc1)N(=O)=O)c1ccccn1	5687785
618	7.35792	Cc1c(ccc(c1)Br)OCC(=O)NNC(=O)c1nccnc1	1224313
619	7.35733	CCOC(=O)c1ccc(cc1)N[C@H]1c2ccccc2C(=O)O1	649628
620	7.35487	Cc1cnc(cc1)NC(=O)COc1cc2c(CCC2)cc1	16233517
621	7.3547	C[C@@H](C(=O)OC)Oc1cc2c(cc1)cc(c(=O)o2)c1ccccc1	16450243
622	7.36697	c1ccc(c(c1)CN1C(=O)/C(=C\c2ccc[nH]2)C(=O)NC1=O)Cl	5647031
623	7.36701	c1cc(ccc1c1ccc(o1)/C=C1C(=O)NC(=O)NC\1=O)Cl	2754564
624	7.36348	CCOc1ccc(cc1)c1nc2ccccc2c(=O)o1	714792
625	7.66841	CCOc1ccc(cc1)OC(=O)c1cc2c(cc1)c(=O)n1CCCc1n2	24981648
626	7.3571	Cc1c(cco1)C(=O)NN\C=C1C=CC=C(C\1=O)OC	6537375
627	7.35711	c1ccc2c(c1)nc(s2)NN\C=C1C=C(C=C(C\1=O)N(=O)=O)Cl	6104225
628	7.35568	Cc1cc(c(cc1)c1nnc(o1)NC(=O)c1ccco1)C	7244050
629	7.66325	Cc1c(cc(cc1)n1c(cc(c1C)C1=NN=C(SC1)NC1CC1)C)C	3595666
630	7.66181	CC(C)(C)c1ccc(cc1)C(=O)NNC(=O)C(=O)NC(C)(C)C	3108506
631	7.35953	COc1c(ccc(c1)/C=N\NC(=O)c1ccccn1)OC(=O)c1cccs1	6895994
632	7.359	COc1ccc(cc1)C(=O)N\N=C(c1ccccc1)\c1ccccn1	5679804
633	7.36119	CC(C)Cc1cc(no1)C(=O)Nc1ccc(cc1)C(=O)C	5309834
634	7.36074	c1ccc2c(c1)cc(c(=O)o2)C(=O)Oc1ccccc1CNNC(=O)N	9647608
635	7.36242	CCOC(=O)c1noc(c1)c1csc(n1)COc1ccccc1	2745311
636	7.367	c1cc(c(cc1Cl)c1ccc([nH]1)/C=C1C(=O)NC(=O)NC\1=O)Cl	5769678
637	7.36784	c1ccc(cc1)CNCc1cn(nc1c1ccc(cc1)F)c1ccccc1	1288098
638	7.35788	Cc1c(cccc1Cl)NC(=O)C(=O)NNC(=O)c1ccccc1F	7726312
639	7.35759	CCCc1nnc(s1)NC(=O)c1cc2ccccc2oc1=O	835064
640	7.36116	Cc1nn(c(c1)NC(=O)C1CCCCC1)c1nc2ccccc2[nH]1	4004019
641	7.3646	CC1(Cc2c(cc(c(=O)n2c2ccccc2)C(=O)NNc2ccccc2)C(=O)C1)C	4151364
642	7.66563	CC1=NN(C(=O)C/1=C\c1ccc(cc1)OC(=O)c1cccs1)c1ccc(cc1)C(=O)O	6010977
643	7.36207	CCc1ccc(cc1)NC(=O)COc1cc2c(cc1)OCO2	2996087
644	7.35921	C1CN(CCN1Cc1ccccc1)C(=O)c1ccc(o1)N(=O)=O	726209
645	7.35772	COc1ccc(cc1)c1cc(=O)oc2c1ccc(c2)OCC(=O)OC	882255
646	7.35734	Cc1c(c(no1)c1ccccc1Cl)C(=O)ONC(=[NH2])c1ccc(o1)N(=O)=O	9566277
647	7.36683	Cc1ccc(cc1)NNc1c([nH]n(c1=O)C(=S)N)C	5391924
648	7.3583	C1COCCN1CC(=O)N\N=C\c1ccc(o1)c1ccc(cc1)Br	6884045
649	7.36268	Cc1ccc(cc1)CSc1nnc(o1)c1cnccc1	3135481
650	7.36671	C1c2cnc(nc2c2ccccc2O1)NC(=O)c1ccc(cc1)F	3723579
651	7.66285	COc1c(ccc(c1)/C=C1C(=O)NN(C/1=O)c1ccc(cc1)Cl)OC(=O)c1ccco1	1301849
652	7.36157	COc1c2c(ccc1)sc(n2)Nc1nnc(o1)c1cccs1	3237799
653	7.358	c1ccc2c(c1)nc(s2)C(=O)Nc1nnc(o1)c1ccc(cc1)Cl	4252281
654	7.362	COc1ccc(cc1)Cc1nnc(o1)SCc1ccc(cc1)N(=O)=O	2225578
655	7.36232	CCOC(=O)c1noc(c1)c1csc(n1)COc1ccc(cc1)Cl	2745332
656	7.36337	c1ccc(cc1)CCC(=O)NN\C=C1C=C(C=CC\1=O)Br	6537660
657	7.67115	CCc1ccc(cc1)NC(=O)C(=O)NNC(=O)COc1cccc(c1)OC	7703236
658	7.36097	c1ccc2c(c1)nc(o2)SCC#CCOC(=O)c1ccco1	661262
659	7.3547	COc1ccc(cc1)NNCc1c(ccc2ccccc12)C(=O)O	9684005
660	7.36274	Cc1cc(ccc1)CSc1nnc(o1)c1ccco1	1475102
661	7.66606	CC1=NNC(=O)C/1=C\c1cn(nc1c1ccccc1)c1ccccc1	6258408
662	7.36176	Cc1cc(nc(n1)n1c(cc(n1)C)C)NNCc1ccc(cc1)OC	9607467
663	7.36782	c1ccc(cc1)c1nnc(o1)COC(=O)c1c(ccc(c1)N(=O)=O)Cl	2080870
664	7.36814	Cc1nc(ncc1)NS(=O)(=O)c1ccc(cc1)NC(=O)c1ccc(s1)N(=O)=O	1570196
665	7.35792	c1ccnc(c1)C(=O)N\N=C\c1ccc(cc1)OC(=O)c1ccco1	6872183
666	7.3579	c1ccnc(c1)C(=O)N\N=C\c1ccc(cc1)OC(=O)c1cccs1	6896160
667	7.36253	c1ccc(cc1)c1nnc(o1)SCC#CCOC(=O)c1ccco1	645902
668	7.35846	Cc1cc(ccc1)Cc1cnc(s1)NC(=O)C1=NCCN1	4673983
669	7.357	Cc1c(c(no1)c1ccccc1)C(=O)N\N=C\c1ccc(s1)N(=O)=O	9564757
670	7.67019	C1Cc2nc3c(ccc(c3)C(=O)OCc3cc(ccc3)F)c(=O)n2C1	2549282
671	7.35788	CCC(CC)c1nnc(s1)NC(=O)c1nc2ccccc2cc1	2091388
672	7.36106	CC1=C/C(=N/OS(=O)(=O)c2ccccc2)C(=CC1=O)C	5663704
673	7.36225	CCOc1ccc(cc1)Nc1nc(nc(c1)C)n1c(cc(n1)C)C	658308
674	7.35822	COc1ccc(cc1)NC(=O)c1nc2ccccc2s1	724615
675	7.35859	COC(=O)c1cn(c(=O)c2ccccc12)NC(=O)c1nccnc1	3238338
676	7.66604	CC1=NNC(=O)C/1=C\c1cn(nc1c1cccs1)c1ccccc1	6001017
677	7.35932	c1cc(cnc1)NC(=O)c1ccc(o1)c1ccc(cc1)Cl	780278
678	7.36746	CCOc1ccc(cc1)N1CC(=O)Nc2ccccc2NCC1=O	654114
679	7.35801	COc1ccc(cc1)[C@@H]1NO[C@H](C1)COC(=O)c1nc2ccccc2cc1	4859649
680	7.35682	C1CCN(CC1)C(=O)COC(=O)COc1ccc(cc1)Nc1ccccc1	2556596
681	7.35789	CCc1cc(c(cc1)OCC(=O)NNC(=O)c1nccnc1)Br	2958821
682	7.35785	Cc1c(cc(cc1)NC(=O)C(=O)NNC(=O)c1ccccc1C)Cl	3127619
683	7.36147	COc1ccc(cc1)/C=C\c1nc2ccccc2c(=O)o1	5739396
684	7.35624	Cc1c(ccc(c1)OCC(=O)Nc1ccncc1)Br	877332
685	7.35855	Cc1cc(c(cc1)C)c1csc(n1)NC(=O)c1nccnc1	2106098
686	7.35596	CCCn1c(nnn1)NC(=O)COc1ccc(cc1)Br	851476
687	7.3588	C1CC(=O)N(C1=O)CNc1ccc(cc1)Oc1ccccc1	773263
688	7.35778	C1C2CC3CC1CC(C2)(C3)C(=O)NNC(=O)c1ccccn1	3504072
689	7.35737	Cc1c(c(no1)c1c(cccc1Cl)F)C(=O)ONC(=[NH2])c1ccc(o1)N(=O)=O	9566278
690	7.35725	COc1cccc(c1)NC(=O)c1ccc(o1)c1ccc(cc1)N(=O)=O	944801
691	7.36242	c1csc(c1)C(=O)OCC#CCSc1nnc(o1)c1ccncc1	661147
692	7.36147	COC(=O)[C@H](c1ccccc1)NC(=O)c1noc(c1)COc1cc(cnc1)Cl	24791158
693	7.35723	COc1cccc(c1)NC(=O)c1ccc(o1)Cn1cc(cn1)N(=O)=O	832012
694	7.35793	Cc1ccccc1Cn1cc(cn1)NC(=O)c1noc(c1N(=O)=O)C(C)C	20864796
695	7.35963	CCN(CC)[C@H]1C=C2C(=CC(=C(N)O2)C(=O)NCc2ccc(cc2)F)C=C1	19289050
696	7.35894	Cc1c(cc(cc1)S(=O)(=O)N1CCC(CC1)C(=O)OCc1ccccc1)C	24686238
697	7.36256	c1ccc2c(c1)c(=O)oc(n2)c1ccc(cc1)NC(=O)c1ccco1	565827
698	7.36091	COc1cccc(c1)NC(=O)c1ccc(o1)C(=O)c1ccccc1	684794
699	7.36178	Cc1ccc(cc1)C(=O)/C=c1\c(=O)oc2ccccc2[nH]1	5539232
700	7.36221	Cc1cc(nc(n1)n1c(cc(n1)C)C)Nc1ccc(cc1)OC	662572
701	7.35932	c1ccc(cc1)c1ccc(cc1)OCC(=O)Nc1cnccc1	2332104
702	7.35967	C[C@@H](C(=O)NNC(=O)C(=O)Nc1ccc(cc1)OC)Oc1c(cc(cc1)Cl)Cl	3120237
703	7.36051	C1C2CC3CC1CC(C2)(C3)C(=O)NN\C=C1C=C(C=CC\1=O)N(=O)=O	6046082
704	7.36785	Cc1c(c(no1)c1ccccc1)C(=O)Nc1nnc(s1)COc1ccc(cc1)Cl	1305820
705	7.35846	C1CN=C(N1)C(=O)Nc1ncc(s1)Cc1ccccc1	4442467
706	7.67121	CCS(=O)(=O)c1ncc(c(n1)C(=O)Nc1ccc(cc1)S(=O)(=O)N1CCC(CC1)C)Cl	16436607
707	7.36233	Cc1nc2c(s1)cc(cc2)NC(=O)COc1cc(ccc1)F	2102301
708	7.36309	COC1=CC=C/C(=C/NNC(=O)C2=CNN([C@@H]2C(F)(F)F)c2ccccc2)C1=O	6183031
709	7.35932	c1cc(cnc1)NC(=O)COc1ccc(cc1)c1ccc(cc1)C#N	826941
710	7.35842	c1ccnc(c1)c1csc(n1)NC(=O)CCS(=O)(=O)c1ccc(cc1)F	22581373
711	7.36182	Cc1ccc(cc1)C1=N/C(=C/c2cnccc2)C(=O)O1	2094146
712	7.35933	C1CCCN(CC1)S(=O)(=O)c1ccc(cc1)C(=O)Nc1nnc(o1)c1ccccc1Cl	2158895
713	7.36167	c1ccc(c(c1)OCc1ccc(o1)C(=O)OCc1ccccn1)Cl	1084316
714	7.36078	Cc1ccc(cc1)Sc1ccc(o1)/C=C1C(=O)NN(C/1=O)c1ccccc1	1926787
715	7.66499	CCn1nc(nn1)NC(=O)COc1ccc(cc1)C1CCCCC1	953175
716	7.35848	C1CN=C(N1)C(=O)Nc1ncc(s1)Cc1ccccc1Cl	2145530
717	7.35788	Cc1c(ccc(c1)Br)OCC(=O)NNC(=O)C(=O)Nc1ccccc1	7725473
718	7.36693	COc1c(cc(cc1)c1nn(nn1)CC(=O)OC1CCCCC1)OC	655622
719	7.36224	Cc1cc(nc(n1)n1c(cc(n1)C)C)N\N=C\c1ccccc1N(=O)=O	9619214
720	7.36778	CCOCCOC(=O)c1ccc(cc1)NC(=O)[C@@H]1COc2ccccc2O1	2789628
721	7.36333	C\C(=C1C=CC=CC/1=O)NNC(=O)c1ccc(cc1)CN1CCc2ccccc2C1	5529021
722	7.35835	CC1(c2ccccc2N(C/1=C\C(=O)COC(=O)c1ccc(o1)N(=O)=O)C)C	2424966
723	7.36808	CC1=NN(C(=O)[C@@H]1\C=[NH]\c1ccc(cc1)S(=O)(=O)Nc1nccs1)c1ccccc1	16189659
724	7.35627	c1ccc2cc(ccc2c1)OCC(=O)Nc1ccncc1	823638
725	7.36164	C1COCCN1S(=O)(=O)c1ccc(cc1)NC(=O)c1ccc(o1)N(=O)=O	2309197
726	7.36187	CCC(=O)c1ccc(cc1)OCC(=O)OCC(=O)c1c(n(c(c1)C)C1CC1)C	9326883
727	7.35887	CC(C)Cc1nnc(s1)NC(=O)CCS(=O)(=O)c1ccc(cc1)Cl	24816697
728	7.36151	Cn1nc(nn1)NC(=O)COc1ccc(cc1)C1CCCCC1	936003
729	7.36184	CCOC(=O)c1cnc(nc1CSC(=S)N1CCCCC1)Nc1nc2ccccc2o1	4544552
730	7.35933	CCOC(=O)c1ccc(cc1)c1ccc(o1)C(=O)Nc1cnccc1	878057
731	7.35843	CCc1ccc(cc1)Cc1cnc(s1)NC(=O)C1=NCCN1	4554526
732	7.36207	CCOc1ccc(cc1)CNOCC(=O)Nc1cc2c(cc1)OCO2	9641621
733	7.35628	CCC(C)(C)c1ccc(cc1)OCC(=O)Nc1ccncc1	839550
734	7.35459	COc1ccc(cc1)NC(=O)NCCN1CCN(CC1)c1ccc(cc1)C(=O)OC	2986350

## Sheet: pharmacophore-result-2nd-line
Sr. No.	Score	Smile	PubChem-ID
0	11.0468	c1(c([nH]c(=O)[nH]c1=O)C(=O)O)F	69711
1	11.035	CC(=O)Nc1nc2ccccc2n1CCOc1ccccc1Cl	649567
2	11.0375	C1C(=O)[C@H](\C=[NH]\c2ccccc2O)C(=O)N1	1713545
3	11.0417	CCOC(=O)N1CCC(CC1)NS(=O)(=O)c1c(cc2c(c1)OCC(=O)N2)Cl	3235625
4	11.0387	c1ccc(cc1)c1nn2c(cc1=O)[nH]c1ccccc1c2=O	825043
5	11.0381	C1C\C(=N\Nc2ccc(cc2)Cl)CC(=O)C1	6306482
6	11.0384	c1ccc(cc1)C(=O)CC(=O)c1c(ccc(c1)Cl)O	724088
7	11.0338	CCn1nc(nn1)NC(=O)c1ccc(o1)N(=O)=O	1299980
8	11.04	c1cnccc1c1nnc(o1)NC(=O)c1ccc(s1)Br	4656856
9	11.0391	Cc1nc2c(s1)cc(cc2)NC(=O)COc1cc(ccc1)F	2102301
10	11.0406	CCCCN1C(=O)/C(=C/c2ccc[nH]2)C(=O)NC1=O	5899106
11	11.0404	Cn1c2c(c(=O)[nH]c1=O)n(c(n2)N(=O)=O)Cc1ccccc1	909915
12	11.0379	c1cc(c(cc1c1nc2c(cc(cc2)Cl)c(=O)n1O)Cl)Cl	3315146
13	11.0337	CCn1nc(nn1)NC(=O)c1ccc(o1)c1ccc(cc1)Cl	646502
14	11.0365	C=CCN1c2ccccc2[C@H]([C@H]2c3ccccc3NC2=O)C1=O	5428548
15	11.0382	COC(=O)COc1cccc(c1)NC(=O)c1ccc(cc1)Cl	976810
16	11.0372	C1Oc2c(O1)cc(cc2)C(=O)COC(=O)c1c(ccc(c1)Cl)O	8604153
17	11.0426	Cc1cc(c(n1C1CCCC1)C)/C=C1C(=O)NC(=S)NC\1=O	846439
18	11.0383	C1=CC(=O)/C(=C\N\N=C(N)\N)C=C1N(=O)=O	5356769
19	11.0404	c1cc(ccc1c1nnc(o1)NC(=O)c1c(sc(c1)Cl)Cl)F	4457468
20	11.0385	C1=C/C(=N\c2c3c(c(cc2)N(=O)=O)NON3)C(=O)C=C1	5719582
21	11.0498	Cc1cc2c(cc1)N(C(=O)C/2=C1c2ccccc2NC/1=O)C	5738472
22	11.0385	CC(C)[C@@H](C(=O)NC1CCCCC1)NC(=O)c1ccc(cc1)Br	8017183
23	11.036	Cc1cc(nc2c1c(=O)n(s2)CC(=O)Nc1c(c(ccc1)Cl)C)C	4247467
24	11.0378	c1cc(ccc1c1nc2c(cc(cc2)Br)c(=O)n1O)N(=O)=O	1471105
25	11.0378	c1cc(ccc1c1nc2c(cc(cc2)Cl)c(=O)n1O)N(=O)=O	4519571
26	11.0407	C1c2cnc(nc2c2ccccc2O1)NC(=O)c1ccc(cc1)F	3723579
27	11.0378	c1cc(ccc1c1nc2c(ccc(c2)Cl)c(=O)n1O)N(=O)=O	1487343
28	11.0366	Cc1cc(=S)[nH]c([nH]1)SC	4453076
29	11.0446	COC(=O)c1cn(c(=O)c2ccccc12)NC(=O)c1nccnc1	3238338
30	11.0383	CSc1nsc2=NC(=O)/C(=C/c3cccs3)[C@@H](N)n12	5875180
31	11.0409	CC(C)Cn1c2ccccc2c(c(c1=O)C(=O)Nc1ccncc1)O	54676097
32	11.038	c1cc(cc(c1)C(F)(F)F)c1nc2c(ccc(c2)Cl)c(=O)n1O	3784439
33	11.041	CC1=CC(=O)/C(=C(C)\NNc2ccc(cc2)Cl)C(=O)O1	5706965
34	11.0368	C1Oc2c(O1)cc(cc2)NC(=O)COC(=O)c1c(ccc(c1)Br)O	2366784
35	11.0419	c1cc2c(c(c1)Oc1ncnc(c1N(=O)=O)N)nccc2	2960477
36	11.0401	COC(=O)c1c(c2c(cc1)C(=O)c1ccccc1C2=O)O	2870897
37	11.0379	c1cc(cc(c1)C(F)(F)F)c1nc2c(cc(cc2)Br)c(=O)n1O	1487353
38	11.041	c1ccc(c(c1)CN1C(=O)/C(=C\c2ccc[nH]2)C(=O)NC1=O)Cl	5647031
39	11.0482	c1ccc2c(c1)/C(=C1C(=O)NN(C\1=O)c1cc(ccc1)F)C(=O)N2	5428579
40	11.0425	CCOC(=O)Cc1c(nc2c(c[nH]n2c1=O)c1ccc(cc1)Cl)C	753212
41	11.0395	c1ccc(c(c1)c1nnc(o1)NC(=O)c1ccco1)Cl	1247740
42	11.0402	c1ccc(c(c1)c1cc(=O)c2c(o1)c(c(cc2O)O)N(=O)=O)Cl	5314946
43	11.0399	C1[C@H](Oc2ccccc2O1)c1nnc(o1)NC(=O)c1ccc(cc1)F	4124689
44	11.0375	C1COc2ccccc2[C@@H]1NC(=O)c1cnc(cc1)Cl	16301357
45	11.0414	CCOC(=O)Cc1c(nc2c(c[nH]n2c1=O)c1cc(ccc1)Br)C	1209937
46	11.0412	CCCn1c(nnn1)NC(=O)c1cc2ccccc2cc1	934049
47	11.038	COCc1cc(=O)[nH]c([nH]1)Nc1nc2ccccc2o1	659163
48	11.0372	Cc1cc(nc2c(c(nn12)N)NNc1ccccc1)C	3456545
49	11.0512	CC1=C(C(=O)C2=C(C1=O)N1C[C@H]3[C@@H]([C@@]1([C@H]2COC(=O)N)OC)N3C)N	244989
50	11.0392	Cc1ccccc1C(=O)Nc1nnc(o1)c1ccco1	4062266
51	11.0366	C1CCN(CC1)C(=O)COC(=O)c1cc2ccccc2cc1O	2388572
52	11.0417	CC(C)Cn1c(c(c(=O)n(c1=O)C)C(=O)COC(=O)c1ccc(o1)N(=O)=O)N	2084008
53	11.0376	CCc1ccc(cc1)NC(=O)C(=O)NNC(=O)c1cc(ccc1)OC	3117688
54	11.04	CCCCn1c2ccccc2c(c(c1=O)C(=O)Nc1c(cccn1)C)O	54676094
55	11.0394	Cc1cc(c(cc1)C)c1nnc(o1)NC(=O)c1ccco1	7533251
56	11.0411	COc1c[nH]n(c(=O)c1=O)C1CCCCC1	767637
57	11.0367	Cc1nn2c(cc(nc2c1c1ccccc1)C(C)C)NCc1ccccn1	1966501
58	11.0395	COc1cccc(c1)C(=O)Nc1nnc(o1)c1ccc(cc1)F	5076360
59	11.0433	Cc1ccc(cc1)NC(=O)C1=C(S(=O)(=O)CCS1(=O)=O)c1ccccc1	2330223
60	11.0418	c1cc2nc(c(c(=O)n2cc1)C=O)NCc1ccco1	1083179
61	11.0398	c1ccc(c(c1)C(=O)Nc1nnc(o1)c1ccc(cc1)Cl)Br	3315017
62	11.0393	Cc1cc(c(cc1)C)c1nnc(o1)NC(=O)c1ccc(o1)N(=O)=O	7244093
63	11.0359	c1cc(cnc1)c1c2[C@@H](C(=C(Oc2n[nH]1)N)C#N)c1ccc(o1)N(=O)=O	4673520
64	11.037	CC1=NN(C(=O)[C@@H]1\C=[NH]\c1cc2ccccc2nc1)c1ccccc1	11948759
65	11.0398	Cc1nc2ccccc2c(c1)N\N=C\c1ccc(cc1)OC	9594929
66	11.0388	Cc1c(c(=O)n([nH]1)c1ccccc1)C(=O)c1nn(nc1C)c1ccccc1	2799739
67	11.0445	CCc1ccc(cc1)OCC(=O)c1c(c2ccccc2oc1=O)O	54684403
68	11.0414	Cc1cccc(c1)C(=O)Nc1nnc(o1)c1cnccc1	4645483
69	11.0427	c1cc(c(cc1Cl)c1ccc([nH]1)/C=C1C(=O)NC(=O)NC\1=O)Cl	5769678
70	11.0341	Cn1nc(nn1)NC(=O)COc1ccc(cc1)C1CCCCC1	936003
71	11.0467	c1ccc2c(c1)c(c(c(=O)[nH]2)C(=O)N\N=C\c1cc(ccc1)F)O	54679599
72	11.0411	C[C@]1(CC1(Cl)Cl)C(=O)OCC(=O)Nc1nnc(o1)c1ccccc1	24686589
73	11.042	c1c(oc(c1)N(=O)=O)/C=N\NC(=O)c1nonc1N	9634077
74	11.0397	Cc1c(cc(cc1)N1C(=O)/C(=C/C=C\c2ccco2)C(=O)N1)C	5730767
75	11.0372	C1COc2c(O1)ccc(c2)NC(=O)COc1ccc(cc1)F	2984348
76	11.0368	Cn1c(c(c(=O)n(c1=O)C)[C@@H](CN(=O)=O)c1c(cccc1F)OC)N	2732795
77	11.0362	c1ccnc(c1)N[C@H]1NC(=O)[C@H](S1)Cc1ccc(cc1)Cl	3144223
78	11.0516	CCCNC1=C(C(=O)c2ccccc2C1=O)N(c1cc(ccc1)F)C(=O)C	2914378
79	11.0392	COc1cccc(c1)NC(=O)c1ccc(o1)c1ccc(cc1)N(=O)=O	944801
80	11.0427	CC(C)Cn1c2c(nc1N(=O)=O)n(c(=O)[nH]c2=O)C	909725
81	11.0456	CCOc1ccc(cc1)N1CC(=O)Nc2ccccc2NCC1=O	654114
82	11.0418	CC(C)c1ccc(cc1)N1C(=O)/C(=C/C=C\c2ccco2)C(=O)NC1=O	1922631
83	11.0374	CS\C(=C(C#N)/C(=O)c1ccco1)Nc1c(ccc(c1)Cl)Cl	2804241
84	11.0387	CCc1ccc(cc1)N1C(=O)/C(=C/C=C\c2ccco2)C(=O)N1	1824291
85	11.0395	COc1ccc(cc1)C(=O)Nc1nnc(o1)C1=COCCO1	4086968
86	11.0393	Cc1c(cc(c(=O)o1)NC(=O)c1ccccc1)C(=O)c1ccccc1	2737848
87	11.0389	Cc1nc2c(s1)cc(cc2)NC(=O)c1c(cc(cc1)N(=O)=O)N(=O)=O	2342136
88	11.0385	Cc1ccccc1Cn1cc(cn1)NC(=O)c1noc(c1N(=O)=O)C(C)C	20864796
89	11.0372	COc1ccc(cc1)NC(=O)Nc1ccc(c2ccccc12)O	16738597
90	11.0378	Cc1cc(nc2c(c(=O)[nH]n12)NNc1cc(ccc1)Cl)C	7313808
91	11.0384	Cc1c(cc(cc1)C(=O)Nc1nnc(o1)C1=COCCO1)C	5076721
92	11.0405	CC(=O)Nc1ccc(cc1)OC(=O)c1cc(c(cc1)Br)N(=O)=O	1331069
93	11.0338	Cc1cc(c(cc1)c1nnc(o1)NC(=O)c1ccco1)C	7244050
94	11.0348	Cc1c2[C@@H](C(=C(Oc2n[nH]1)N)C#N)c1ccc(o1)c1ccc(cc1)Cl	3770471
95	11.039	Cc1c(scc1)C(=O)Nc1cc(nn1c1nc2ccccc2[nH]1)C	4554103
96	11.0391	Cc1ccc(cc1)Sc1ccc(o1)/C=C1C(=O)NN(C/1=O)c1ccccc1	1926787
97	11.0386	Cc1cc(nc2c(c(=O)[nH]n12)NNc1cccc(c1)C(F)(F)F)C	7313804
98	11.0383	Cc1nnc(o1)NC(=O)c1cc2ccccc2cc1	2594659
99	11.0419	CCOC(=O)c1nn(c2nc(cc(=O)n12)Nc1ccccc1)c1ccccc1	1236178
100	11.0451	CN1C(=O)/C(=C(Nc2ccccc2)\SCc2ccccc2Cl)C(=O)N(C1=O)C	5521452
101	11.0393	c1ccc2c(c1)nc(s2)C(=O)Nc1nnc(o1)c1ccc(cc1)Cl	4252281
102	11.0383	c1ccc(cc1)S(=O)(=O)CCC(=O)Nc1nnc(o1)c1ccco1	7189767
103	11.0416	Cc1nc2c(cc(cc2)OC)c(c1)N\N=C\c1ccccc1	19577710
104	11.0338	CCn1nc(nn1)NC(=O)COc1ccc(cc1)C1CCCCC1	953175
105	11.0362	COc1c(ccc(c1)/C=C1C(=O)NN(C/1=O)c1ccc(cc1)Cl)OC(=O)c1ccco1	1301849
106	11.0404	CC(=O)c1ccc(cc1)C(=O)Nc1nnc(o1)c1ccc(cc1)Cl	4456705
107	11.038	CC(=O)OCCN[C@@H]1[C@H]([C@H]2NON[C@H]2[C@H](C1)Sc1nc2ccccc2[nH]1)N(=O)=O	12004519
108	11.04	C=CCn1c2ccccc2c(c(c1=O)C(=O)Nc1cnccc1)O	54680362
109	11.0422	c1ccc(c(c1)C(=O)N\N=C\c1cccc2c1nccc2)O	9653239
110	11.0403	COc1cccc(c1)c1nnc(o1)NC(=O)c1cc2c(cc1)ncs2	5098325
111	11.0362	Cc1nn(c(c1)NC(=O)c1ccccc1F)c1nc2ccccc2[nH]1	666262
112	11.0406	Cc1ccccc1C(=O)OCC(=O)Nc1nnc(o1)c1ccccc1	8112872
113	11.0428	c1cn(c(c1)/C=C1C(=O)NC(=O)N(C/1=O)Cc1ccco1)CCOc1ccc(cc1)Cl	1843492
114	11.0396	CCOC(=O)COc1cc(c(cc1)C(=O)c1ccccc1)O	652837
115	11.0412	Cc1nc2c(cc(cc2)OC)c(c1)N\N=C\c1ccc(cc1)F	9594974
116	11.0423	Cc1cc(nc(n1)n1c(cc(n1)C)C)N\N=C/c1ccccc1OC	5903656
117	11.04	CCCCCn1c2ccccc2c(c(c1=O)C(=O)Nc1nccnc1)O	54693585
118	11.0349	Cc1c2[C@@H](C(=C(Oc2n[nH]1)N)C#N)c1ccc(cc1)OC(=O)c1ccco1	565752
119	11.0391	CCc1nnc(n1N)N\N=C\c1ccc(o1)c1ccc(cc1)N(=O)=O	9590021
120	11.0364	COc1c(ccc(c1)/C=C1C(=O)NN(C/1=O)c1cc(ccc1)F)OC(=O)c1ccco1	1317192
121	11.0395	CCn1c2ccccc2c(c(c1=O)C(=O)Nc1c(cccn1)C)O	54678826
122	11.0396	CCCCCCn1c2ccccc2c(c(c1=O)C(=O)Nc1nccnc1)O	54677435
123	11.0409	Cc1c(ccc(c1)OCC(=O)Nc1ccncc1)Br	877332
124	11.0341	CCOc1ccc(cc1)C(=O)N\N=C(C)/C1C(=O)c2ccccc2C1=O	5853928
125	11.0404	Cc1cc(nc(n1)n1c(cc(n1)C)C)N\N=C\c1ccccc1N(=O)=O	9619214
126	11.0389	c1cc(ccc1c1ccc(o1)/C=C1C(=O)NC(=O)NC\1=O)Cl	2754564
127	11.0428	CC(C)c1nnc(s1)NC(=O)c1c(c2c3c(ccc2)CCCn3c1=O)O	54680928
128	11.0429	C1COCCN1CCCNC(=O)c1c(c2cc(cc(c2[nH]c1=O)Br)Br)O	54699150
129	11.0405	Cc1ccc(o1)/C(=N\NC(=O)c1cc2ccccc2cc1O)C	9567053
130	11.0397	CCCCCn1c2ccccc2c(c(c1=O)C(=O)Nc1nc(cs1)CC(=O)OCC)O	54679255
131	11.0365	CCOC(=O)C1=C(C\C(=N/NC(=O)c2ccccc2O)CC1)C	6259710
132	11.0418	C1CCC(C1)CCC(=O)c1c(c2ccccc2oc1=O)O	54699214
133	11.0384	CC(C)(C)c1ccc(cc1)C(=O)Nc1nnc(o1)C1=COCCO1	3404517
134	11.0398	C1CCc2c(C1)ccc(c2)c1nnc(o1)NC(=O)c1c(cccc1F)F	4446326
135	11.0352	Cc1nn(c(c1)NC(=O)C1CCCCC1)c1nc2ccccc2[nH]1	4004019
136	11.0408	C1CCc2c(C1)ccc(c2)c1nnc(o1)NC(=O)COc1ccccc1	3373841
137	11.0485	CC1(CCCCC1)C(=O)NC(=S)NNC(=O)c1ccncc1	2132296
138	11.0367	c1cc2nc(cn2cc1)CSc1nc2c([nH]1)cc(cc2)N(=O)=O	916344
139	11.0363	C\C(=N/NC(=O)c1ccccc1O)C1C(=O)c2ccccc2C1=O	9566968
140	11.0394	Cc1cc(ccc1)N1C(=O)/C(=C/c2cc(c(cc2)OC(=O)c2ccco2)OC)C(=O)N1	2189210
141	11.0399	CCOC(=O)c1ccc(cc1)/[NH]=C([C@@H]1C(=O)NC(=O)N(C1=O)CC=C)\C	5389499
142	11.041	c1ccc(cc1)/C=C\C=C1C(=O)NC(=O)N(C/1=O)CCc1ccc(cc1)F	1325215
143	11.0401	c1ccc2cc(ccc2c1)OCC(=O)Nc1ccncc1	823638
144	11.0422	CC(C)CCCN1C(=O)/C(=C\c2ccc[nH]2)C(=O)NC1=O	5662389
145	11.0384	CCCCn1c2ccccc2c(c(c1=O)C(=O)Nc1nnc(s1)C(C)C)O	54698339
146	11.0443	CCOC(=O)C1=C(NC(=N[C@@H]1c1cc(c(cc1)OCc1ccc(cc1)Cl)OC)N)c1ccccc1	4838219
147	11.0374	c1ccc(cc1)N1C(=O)/C(=C\c2ccc(o2)Sc2ccc(cc2)Cl)C(=O)N1	1611568
148	11.0396	CCCCCn1c2ccccc2c(c(c1=O)C(=O)Nc1nc2ccccc2[nH]1)O	54688349
149	11.0512	CC(=O)N(Cc1ccc(cc1)F)C1=C(C(=O)c2ccccc2C1=O)NCCc1ccccc1	3339005
150	11.0418	Cn1cccc1/C=C1C(=O)NC(=S)N(C/1=O)Cc1ccc(cc1)F	946987
151	11.0404	C\C(=N/NC(=O)c1cccs1)CC(=O)Nc1cc(c(cc1OC)Cl)OC	9591974
152	11.0378	CC1(CC2=C([C@H](C(=C(O2)N)C#N)C#Cc2ccccc2)C(=O)C1)C	651376
153	11.0397	CCCCn1nc(nn1)NC(=O)COc1cc(c(cc1)Cl)C	2219062
154	11.0396	CC(C)(C#Cc1ccc(s1)C(=O)Nc1cc2c(cc1)OCO2)O	1505084
155	11.0361	C\C(=N\NC(=O)c1cc2ccccc2cc1O)C1C(=O)c2ccccc2C1=O	5431927
156	11.0408	CCc1cc(c(cc1)OCC(=O)Nc1ccncc1)Br	894100
157	11.0375	CCN1CCN(CC1)c1c(cc(cc1)S(=O)(=O)N1CCCCC1)NC(=O)c1ccc(s1)N(=O)=O	24980136
158	11.0388	CCCCCCn1c2ccccc2c(c(c1=O)C(=O)Nc1nnc(s1)C)O	54694344
159	11.0444	CCOC(=O)C1=C(NC(=N[C@@H]1c1ccc(cc1)OCc1ccc(cc1)C(=O)OC)N)c1ccccc1	4969429
160	11.0419	c1ccc(cc1)CC1=C[C@H](\C=[NH]\CCNC(=O)c2nonc2N)C(=O)C(=C1)Br	5389398
161	11.0371	C1CCC(CC1)NC(=O)c1[nH]c(=O)c2n[nH][n](c2n1)Cc1ccccc1Cl	649558
162	11.0362	CCOC(=O)Cc1csc(n1)NC(=O)c1c(c2ccccc2n(c1=O)CCC(C)C)O	54679256
163	11.037	CC(C)(C)NC(=O)COC(=O)c1c(c(ns1)C(=O)NC1CCCCC1)N	646580
164	11.0399	CCCCCCCCCCn1cc(c(=O)[nH]c1=O)C(=O)C	1815357
165	11.0396	C1CCC(CC1)NC(=O)COC(=O)c1c(c(ns1)C(=O)NC1CCCCC1)N	651494
166	11.0394	CCOc1ccc(cc1)CNOCC(=O)Nc1cc2c(cc1)OCO2	9641621
167	11.041	CCN1C(=O)/C(=C\c2ccc(cc2)OCC(=O)OCC)NC1=S	5663303
168	11.0398	CC1=CC(=O)N[P@@](=O)(N1)Oc1cc2ccccc2cc1	312154
169	11.0403	CCC(C)(C)c1ccc(cc1)OCC(=O)Nc1ccncc1	839550
170	11.0373	c1ccc2c(c1)c(c[nH]2)CCC(=O)OCC(=O)Nc1c(ccc(c1)N(=O)=O)Cl	2458381
171	11.0407	C1CCCN(CC1)S(=O)(=O)c1ccc(cc1)C(=O)Nc1nnc(o1)c1ccccc1Cl	2158895
172	7.3582	c1cc(nn2c1nnc2C(F)F)Cl	1472385
173	7.35816	c1cc(nn2c1nnc2C(F)(F)F)Cl	613657
174	7.36176	C1C(=O)N(C(=S)S1)Cc1cnccc1	317081
175	7.35815	c1cc(nn2c1nnc2C(F)(F)Cl)Cl	1489114
176	7.3612	CCOC(=O)COc1c(cc(c(c1)N)Cl)Cl	302768
177	7.35678	c1ccc2c(c1)c1c(cc(cc1)N)C(=O)C2=O	254021
178	7.36296	c1cc(ncc1Br)NC(=O)c1ccc(o1)N(=O)=O	774017
179	7.3594	c1cn2c(cnc2c(c1)N)c1ccc(cc1)Cl	2763789
180	7.36494	C1Cc2c(C1)nc1nc[nH]n1c2=S	2814597
181	7.36401	C1CCN(C1)C(=O)CCN1C(=O)/C(=C\c2ccccc2Cl)SC1=S	1920776
182	7.36176	C1C(=O)N(C(=S)S1)Cc1ccc(cc1)C(=O)O	3235649
183	7.36361	Cc1cc2c(c(=O)o1)[S]=C([C@@H](C(=O)OC)C(F)(F)F)O2	660939
184	7.35668	Cc1ccc(cc1)C(=O)c1cc(cnc1)Br	2055944
185	7.3626	c1cnc(nc1)NC(=O)c1ccc(o1)N(=O)=O	771978
186	7.36378	c1ccc(cc1)c1nc2ccc3c(non3O)c2c1	690911
187	7.3562	CCOC(=O)c1c(nc2n1ccc(c2)C)C	682232
188	7.36458	Cc1noc2c1c(ncn2)Sc1ccc(cc1)Br	4422588
189	7.36378	CNc1nnc(s1)Sc1c(cccn1)N(=O)=O	2804998
190	7.36299	c1ccc2c(c1)c(=O)/c(=N\c1ccccc1O)c2=O	698892
191	7.36166	C#CCSc1n[nH]\c(=C2C=CC(=O)C=C\2)o1	5794660
192	7.36117	c1cc2c(c(c1)C(F)(F)F)[nH]c(cc2=O)C(F)(F)F	736140
193	7.35988	c1cc2nc3cc(cc(c3c(=O)n2cc1)N(=O)=O)N(=O)=O	2232771
194	7.35905	c1cc(ccc1N)S(=O)(=O)Nc1nccs1	5340
195	7.35966	CCn1c2ccccc2nc1NC(=O)C1CCCCC1	797559
196	7.35914	COc1ccc(cc1)C(=O)CCNc1ccc(cc1)F	930491
197	7.3561	C[C@@H]1COC(=O)C(=N1)NNc1cc(c(cc1)Cl)Cl	3282842
198	7.36325	CCOC(=O)c1cc(=O)c2c(o1)ccc(c2O)CC=C	2801527
199	7.35928	CC(C)[C@H]1C(=O)N=C(O1)NC(=O)Nc1cc(c(cc1)Cl)Cl	2998071
200	7.35992	c1ccc2c(c1)cc1c(cc(cc1n2)N(=O)=O)N(=O)=O	4038769
201	7.36238	c1csc(c1)c1c(c(=O)c2c(o1)ccc(c2)Cl)O	728868
202	7.36468	CC(=O)/C=c1\c(=O)oc2ccccc2[nH]1	5614610
203	7.36248	c1ccc2c(c1)cccc2OCC(=O)Nc1nc2ccccc2[nH]1	2583317
204	7.35659	CS(=O)(=O)Cc1nc2ccccc2oc1=O	652987
205	7.35517	CN1[C@@H]2C[C@@H]([C@H]1[C@@H]1Cc3c([C@@H](N1[C@H]2C#N)CO)c(ccc3)OC)C(=O)O	122737
206	7.36261	COc1cccc2c1c(cc(n2)OC)OC	849850
207	7.35933	c1ccc(c(c1)C(=O)CC(=O)c1cc(ccc1)F)O	2870684
208	7.35966	CCOC1=CC(=C/C(=N/Nc2cc(ccc2)N(=O)=O)C1=O)C=O	5334179
209	7.35762	c1ccc(cc1)n1ccc(=O)[nH]1	594724
210	7.36388	C1C(=S)Nc2c(cc(cc2)Cl)C(=N1)c1ccccc1	826706
211	7.35931	C[C@@H]1NN([C@@](C1)(C(F)(F)F)O)C(=O)c1c(occ1)C	3739401
212	7.36126	CN1C(=O)/C(=C/NO)C(=N1)c1ccccc1	5525299
213	7.35517	c1cc(ncc1Cl)/N=C1[C@@H](NSS/1)Cl	548573
214	7.36677	CC(C)OC(=O)c1c2ccccn2c2c1C(=O)c1ccccc1C2=O	757402
215	7.35834	CCOC(=O)c1c([nH]c(c1C(=O)COC(=O)c1ccc(s1)N(=O)=O)C)C	4845135
216	7.3627	c1ccc(c(c1)c1cc(=O)c2c(o1)ccc(c2O)N(=O)=O)Cl	5314968
217	7.36026	Cc1ncc(cc1)C(=O)N\N=C/c1ccc(s1)N(=O)=O	5405091
218	7.35873	CCC(=O)c1ccc(cc1)OC(=O)c1ccc(o1)Br	833525
219	7.36638
220	7.36329	c1ccc2c(c1)c1c(c(=O)[nH]2)nc(o1)CCl	607883
221	7.36621	CCOC(=O)c1nc2c(c3c(s2)C[C@H](CC3)C)c(=O)[nH]1	3150775
222	7.35954	Cc1cc(c(cc1)C(=O)OCC(=O)N1CCCCCC1)O	2469980
223	7.35832	C[C@@H](C(=O)OC)Oc1cc2c(cc1)cc(c(=O)o2)c1ccccc1	16450243
224	7.36162	c1ccnc(c1)N[C@@H]1[C@@H]([C@H]2NON[C@@H]2[C@@H](C1)Cl)N(=O)=O	2772102
225	7.36232	CCC(=O)Nc1nc2ccccc2n1Cc1ccccc1Cl	914315
226	7.36843	Cc1ccc(cc1)NNc1c([nH]n(c1=O)C(=S)N)C	5391924
227	7.36177	COc1cc(nc(n1)n1c(=O)c(c(cn1)Br)Br)OC	985526
228	7.35806	COc1cccc(c1)C(=O)N\N=C(c1ccccc1)/c1ccccn1	6173110
229	7.359	C1CCN(C1)C(=O)COC(=O)c1cc(cc(c1N)Cl)Cl	2371630
230	7.35711	c1ccc2c(c1)c(c[nH]2)C(=O)COC(=O)c1ccc(s1)N(=O)=O	2472581
231	7.36664	C[C@@H]1NN([C@H]2NC(=O)N(C(=O)[C@@H]2N1)C)C	460747
232	7.35785	Cc1nc(ccc1)Nc1nc(cs1)c1ccccn1	972317
233	7.3567	C1[C@H](Oc2ccccc2O1)C(=O)N\N=C/c1ccc(s1)N(=O)=O	5719794
234	7.35568	COc1ccccc1c1coc2c(c1=O)ccc(c2)OCC(=O)OC	710528
235	7.36159	c1ccc2c(c1)C=CC(=O)C/2=C\NNC(=O)c1ccc(o1)Br	6505442
236	7.35645	Cc1nc2ccccc2n1\N=C\c1ccc(s1)N(=O)=O	9616928
237	7.3589	Cc1c(c(cc(c1)Cl)C(=O)Nc1c(cc(cc1)N(=O)=O)Cl)OC(=O)C	4009697
238	7.36286	CN1c2c(/C(=N\Nc3ccccc3)CS1(=O)=O)scc2	5906987
239	7.35902	Cc1c(sc(c1C#N)NC(=O)c1ccc(o1)N(=O)=O)C(=O)OC	3150541
240	7.36121	c1ccnc(c1)n1c(=O)c2c3c(c(cc2)N(=O)=O)cccc3c1=O	1218173
241	7.36107	Cn1cnc(c1S(=O)(=O)c1cc(ccc1)Cl)N(=O)=O	901293
242	7.36248	c1ccc2c(c1)C(=O)N(C2=O)CCCCOC(=O)c1ccc(o1)Br	2550784
243	7.36215	C1[C@H](NNC/1=C1C=C(C=CC/1=O)Cl)c1cccs1	6100392
244	7.35948	Cc1cc(nn1c1nc2c(cccc2NS(=O)(=O)C)cc1)C	885036
245	7.3599	c1cc2c(ccc(c2nc1)NCCN)N(=O)=O	2829587
246	7.36328	CCOC(=O)COn1c2c(CCCC2)c2c1ccc1[n](onc21)O	658350
247	7.36152	C\C(=[NH]\c1ccccc1O)CC(=O)c1ccncc1	5310870
248	7.35876	C1=C/C(=C/N\N=C(N)\N)C(=O)C(=C1)N(=O)=O	6177270
249	7.35885	COc1cccc2c1oc(c2)C(=O)c1ccc(cc1)N(=O)=O	895198
250	7.35987	c1ccc(cc1)NC(=O)C\C=N/OCc1ccc(cc1)N(=O)=O	5792215
251	7.35958	CC1CCN(CC1)C(=O)COC(=O)c1cc2ccccc2cc1O	2095897
252	7.35963	COc1cc(c(cc1)C(=O)COC(=O)c1ccccc1O)OC	2456603
253	7.36844	Cc1c(cc(cc1)NNc1c([nH]n(c1=O)C(=S)N)C)C	5411098
254	7.3596	COCCNC(=O)c1cc2cc(cc(c2oc1=O)Cl)Cl	2909035
255	7.35732	CC1=NN([C@@](C1)(c1ccc(cc1)Cl)O)C(=O)COc1ccccc1C	2955383
256	7.35604	CCOC(=O)N1CCN(CC1)Cc1cc(c2cccnc2c1O)Cl	716585
257	7.3558	Cc1c(c(=O)c2c(o1)cc(cc2)OCC(=O)OC)Oc1ccccc1	722777
258	7.36373	c1ccc2c(c1)c(=O)n1c3ccccc3C(=O)c1n2	73549
259	7.36174	CCCn1c2ccccc2nc1NC(=O)c1ccc(o1)N(=O)=O	24980351
260	7.35967	Cc1cc(nc2nc(nn12)S(=O)(=O)Nc1c(cccc1Cl)Cl)C	179147
261	7.36706	c1ccc2c(c1)c(=O)[nH]c([nH]2)c1ccccn1	661780
262	7.3592	Cc1ccc(cc1)Oc1c(cc(cc1C(=O)N)N(=O)=O)N(=O)=O	1734089
263	7.36448	c1cc(c(cc1Cl)Cl)Nn1cnc2nncc2c1N	1473200
264	7.36264	c1cc(ccc1C(=O)c1nnc(o1)c1ccncc1)Cl	2361010
265	7.35857	c1ccnc(c1)c1nc(n[nH]1)c1ccccn1	314836
266	7.36789	Cc1c(cc(c(c1)O)c1cc(c(cc1O)C)O)O	220284
267	7.35673	Cc1nc2ccccc2nc1NN\C(=C1C=CC=CC\1=O)C	5726038
268	7.36182	Cc1ccc(s1)S(=O)(=O)Nc1cccc2c1cccn2	2082098
269	7.36196	Cc1c(c(ccc1)C)N1C(=O)C[C@@H](C1=O)N1CCSCC1	2732618
270	7.35736	Cc1c(c2ccccc2[nH]1)C(=O)[C@@H](C)OC(=O)c1ccc(o1)N(=O)=O	4554199
271	7.35915	CC1=NN(C(=O)C/1=N/Nc1cnccc1)c1ccc(cc1)Cl	7812970
272	7.36084	c1ccc(cc1)Nc1ccc(c2nonc12)N(=O)=O	356301
273	7.36166	Cc1ccc(cc1)Cn1c2ccccc2nc1NC(=O)C	799448
274	7.35941	CCc1c(c2c(cc(cc2)OCC(=O)OC)oc1=O)C	890738
275	7.35756	Cc1c(c2ccccc2[nH]1)C(=O)COC(=O)c1ccc(s1)N(=O)=O	3505580
276	7.3598	c1cc2c(ccc3c2c(c1)c(=O)n(c3=O)c1ncc(cc1)Cl)N(=O)=O	2221657
277	7.35813	CCn1c2ccccc2nc1NC(=O)c1ccccc1	872071
278	7.35829	COc1cc(c(cc1NCCC(=O)c1cccs1)OC)Cl	4685930
279	7.36506	c1ccc2c(c1)nc(n2CCOc1ccccc1Cl)N	780985
280	7.35831	COC(=O)COc1cc2c(cc1)c(cc(=O)o2)c1cc(ccc1)N(=O)=O	1109314
281	7.36115	c1ccc2c(c1)C(=CC(=O)C2=O)Nc1ccc(cc1)F	4454203
282	7.36349	Cc1cccc(c1)C(=O)NN\C(=C1C(=O)C=C(OC/1=O)C)C	9549094
283	7.36068	Cc1c(sc2c1c(=O)n1CCCc1n2)C(=O)OCc1c(c(ccc1)OC)OC	24979453
284	7.36437	CC1=C(C(=O)C=CC/1=N\OS(=O)(=O)c1ccccc1)C	5547949
285	7.3616	c1ccc(c(c1)Nc1c(cncc1N(=O)=O)N(=O)=O)Cl	3097923
286	7.35699	CC(C)(C)C1=N/C(=C/c2ccc(cc2)N(C)C)C(=O)O1	6021744
287	7.35879	Cc1cc(ccc1)CCNC(=O)C(=O)CC(=O)c1ccc(cc1)OC	12005169
288	7.36002	COC(=O)c1cc2c(ccc3ccccc23)oc1=O	828102
289	7.35899	c1ccc2c(c1)c(=O)oc(n2)/C=C\c1ccc(s1)N(=O)=O	5291685
290	7.35829	Cc1c(c(ncc1N(=O)=O)Sc1ccccc1)N(=O)=O	8142978
291	7.35911	Cc1c2c(c(c3c1ccnc3)C)c1c([nH]2)ccc(c1)OC	72512
292	7.35869	c1ccc2c(c1)c(nc(n2)c1cnccc1)Oc1c(nccc1)N(=O)=O	4780494
293	7.36504	C=CCNc1nnc(s1)Sc1c(cccn1)N(=O)=O	4885463
294	7.36306	COc1c2c(ccc1)sc(n2)Nc1nnc(o1)c1cccs1	3237799
295	7.36295	CCOC(=O)/C=c1\c(=O)oc2ccccc2[nH]1	6097332
296	7.36269	C1Cc2c(C1)nc1c(c[nH]n1c2=O)c1ccc(cc1)Cl	867913
297	7.36168	CCOC(=O)[C@]1(CC(=NN1C(=O)c1cc(ccc1)Br)C)O	3127009
298	7.3615	Cc1ccc(cc1)C1=N/C(=C/c2cnccc2)C(=O)O1	2094146
299	7.35846	c1coc(c1)c1nnc(o1)SCc1ccc(cc1)Br	692344
300	7.36727	CC1=C/C(=N/OS(=O)(=O)c2ccccc2)C(=CC1=O)C	5663704
301	7.36526	Cc1cc(ncc1)NC(=O)c1cc2ccccc2o1	2872083
302	7.35961	Cc1cc2c(cc1)[nH]c(c2CCNC(=O)c1cc2c(ccc(c2)N(=O)=O)oc1=O)C	1262190
303	7.36172	CC1=NN([C@@](C1)(c1ccccc1)O)C(=O)c1ccc(o1)C	2884786
304	7.36162	CC1=NN([C@@](C1)(c1ccccc1)O)C(=O)c1ccccc1Cl	2868929
305	7.36031	CN1CC[C@]([C@@H](C1)C(=O)c1ccc(cc1)Cl)(c1ccc(cc1)Cl)O	2937086
306	7.35941	CC1=NN([C@@](C1)(c1ccccc1)O)C(=O)COc1ccccc1	2859056
307	7.35951	CN1CC[C@]([C@@H](C1)C(=O)c1cccs1)(c1cccs1)O	2975702
308	7.35968	c1ccc(cc1)CSc1nnc(cc1)c1ccccn1	7207303
309	7.36545	CCC(=O)Nc1nc2ccccc2n1Cc1ccc(cc1)Cl	780945
310	7.35852	C1=C/C(=C/NNc2c(cccn2)N(=O)=O)C(=O)C=C1	16189445
311	7.35494	c1ccc2c(c1)c(c(c(=O)o2)N(=O)=O)Nc1ccccc1O	3124981
312	7.36296	Cc1ccc(cc1)N\N=C1/CS(=O)(=O)N(c2c1scc2)C	6392048
313	7.35771	c1coc(c1)/C=c1c(=O)[n](c(N)s\1)c1nccs1	5953874
314	7.36167	c1cc(cc(c1)NC(=O)c1cccs1)NC(=O)c1ccc(o1)N(=O)=O	1164613
315	7.35602	C1CN(CCN1Cc1ccccc1)C(=O)c1ccc(o1)N(=O)=O	726209
316	7.36153	Cc1nc2c(cnn2c(c1)NCc1ccccn1)c1ccccc1	3749529
317	7.36688	Cc1c(c(=O)[nH][nH]1)C(c1ccc(o1)c1ccc(cc1)F)c1c([nH][nH]c1=O)C	3151564
318	7.36169	CC1=NN([C@@](C1)(c1ccc(cc1)Cl)O)C(=O)c1ccccc1F	3113628
319	7.36178	CCn1c2ccccc2nc1NC(=O)c1nn(cc1Br)C	844648
320	7.35913	COc1c(cc(cc1)C(=O)COC(=O)c1ccc(s1)N(=O)=O)OC	4596888
321	7.35991	c1ccc2c(c1)[nH]c(n2)C\C(=N\N)c1ccc(cc1)N(=O)=O	6048100
322	7.36174	CC1=NN([C@@](C1)(c1ccccc1)O)C(=O)c1ccc(cc1)Br	2884136
323	7.35837	CC(=O)c1cc(ccc1)NC(=O)c1ccc(o1)N(=O)=O	823973
324	7.36008	c1cc(ccc1CO\N=C/CC(=O)Nc1ccc(cc1)Cl)N(=O)=O	6306693
325	7.36493	CC1=NNC(=O)C/1=C\c1cn(nc1c1ccccc1)c1ccccc1	6258408
326	7.35585	CCOC(=O)COc1cc2c(cc1)c(=O)c(co2)c1ccccc1	702816
327	7.36074	Cc1nnc(c(=O)n1N\C=C1C(=O)C=Cc2ccccc\12)c1ccccc1	5452341
328	7.3601	c1ccc2c(c1)cc(c(=O)o2)C(=O)Oc1ccccc1CNNC(=O)N	9647608
329	7.365	CC1=NNC(=O)C/1=C\c1cn(nc1c1cccs1)c1ccccc1	6001017
330	7.35877	Cc1ccc(cc1)/C=C1C(=O)N=C(S\1)N1CCCC1	701653
331	7.36187	CCCn1c2ccccc2nc1NC(=O)c1ccccc1	2998768
332	7.36435	C1CC[C@@H]2[C@H](C1)[C@H](N[C@H]2Nc1ccccn1)Nc1ccccn1	6362174
333	7.36111	c1cc(c(cc1Cl)Cl)CSc1n[nH]c(n1)C(F)(F)F	2743088
334	7.36306	COc1c2c(ccc1)sc(n2)Nc1nnc(o1)c1ccc(cc1)F	7109931
335	7.36165	CC1=NN([C@@](C1)(c1ccc(cc1)Br)O)C(=O)c1ccccc1	2859494
336	7.35958	Cc1cc(ccc1)OCC(=O)NNC(=O)c1cc2ccccc2oc1=O	996186
337	7.36148	C1Cn2c(=O)c3c(nc2SC1)oc1c(c3=O)cc(cc1)Cl	664518
338	7.35972	CC[C@]1(CC(=NN1C(=O)c1ccccc1F)c1ccccc1)O	4415958
339	7.36765	C1=CC(C=CC1=O)(c1cc(=O)c2c(cc(cc2o1)O)O)O	11644907
340	7.36254	COc1ccc(cc1)C\[NH]=C(C1C(=O)c2ccccc2C1=O)/C#N	2732465
341	7.36155	CC\C(=[NH]\c1ccc(cc1)C(=O)OCC)C1C(=O)N(C(=O)N(C1=O)C)C	5518042
342	7.36108	COc1ccc(cc1)NC(=O)c1c(ccc(c1)N(=O)=O)O	487737
343	7.36012	c1cc(ccc1CO\N=C/CC(=O)Nc1c(cc(cc1)F)F)N(=O)=O	5852427
344	7.35968	CN1CC[C@]([C@@H](C1)C(=O)c1ccccc1)(c1ccccc1)O	20784
345	7.36292	COC(=O)CCCCCN1C(=O)/C(=C/c2ccncc2)SC1=S	1561408
346	7.36027	Cc1c2c(c(cc1)OC)nc(s2)NC(=O)CCS(=O)(=O)c1ccccc1	7189923
347	7.3601	C1Cc2c3cc(ccc3[nH]c2[C@H](C1)NNC(=O)c1ccncc1)Cl	5720556
348	7.36141	CC(C)(C)OC(=O)NNc1c2ccccc2nc2ccccc12	3138572
349	7.35599	CCOC(=O)CNC(=O)N1c2ccccc2Sc2ccccc12	2980862
350	7.36204	c1ccc(cc1)N(c1ccccc1)N1C(=O)C=CC1=O	909748
351	7.36637	CCCCCn1c(=O)c2ccccc2n2c1nnc2CCl	2090922
352	7.36243	Cc1c(c2nc3c(CCC3)c(=O)n2[nH]1)c1ccc(cc1)Cl	653420
353	7.35997	c1ccc(cc1)/C(=N\NC(=O)c1cc(ccc1)N(=O)=O)c1ccccn1	5687785
354	7.36494	c1ccc2c(c1)C(=CS2(=O)=O)Sc1nc2c(o1)ccc(c2)Cl	2928973
355	7.3589	COc1ccc(cc1)N\N=C(C=O)\C(=O)c1cccs1	5399073
356	7.35959	Cc1c(cc(cc1)[C@@H](C)NC(=O)c1cc2ccccc2oc1=O)C	2970925
357	7.35957	CC(=O)Nc1nc2ccccc2n1Cc1ccc(cc1)Cl	867624
358	7.36409	c1ccc(cc1)c1nnc(o1)SCc1nnc(o1)c1cccs1	2462387
359	7.35632	C\C(=N/NC(=O)c1ccncc1)c1cc2c(ccc(c2)OC)oc1=O	9616325
360	7.36179	Cc1cc(c(cc1)C)c1nnc(o1)NC(=O)COc1ccccc1	7533289
361	7.35959	Cc1cc(ccc1)OC(=O)c1c(c2c(s1)ncn(c2=O)C)C	16187902
362	7.35966	C[C@]1(CC(=NN1C(=O)c1ccc(cc1)N(=O)=O)c1ccc(cc1)Cl)O	3100399
363	7.36308	CCOC(=O)c1noc(c1)c1csc(n1)COc1ccc(cc1)Cl	2745332
364	7.35976	C1CC(=O)C(\C=[NH]\c2cc3c(cc2)c2ccccc2o3)C(=O)C1	654328
365	7.36188	CC(=O)Oc1ccc(cc1)n1c(=O)c2c3c(c(cc2)N(=O)=O)cccc3c1=O	1098906
366	7.36251	Cc1c(cc2c(c1)c(nc(n2)N\C(=N/C(=O)C(C)C)N)C)C	3700457
367	7.35696	CC(=O)Oc1ccc(cc1)/C=C1\C(=O)OC(=N1)C1CCCCC1	867110
368	7.36412	Cc1noc2c1c(ncn2)Sc1ccccc1C(=O)OC	3751414
369	7.35582	COc1ccc(cc1)OCC(=O)N\N=C1CCc2ccccc\12	5858420
370	7.36236	c1ccnc(c1)n1c(=O)c2cc(cc3cc(cc(c23)c1=O)N(=O)=O)N(=O)=O	3100490
371	7.35967	CCC(=O)Nc1nc2ccccc2n1Cc1ccccc1	867488
372	7.36457	COc1cccc2c1oc(=O)c(c2)c1nc2ccccc2o1	626179
373	7.36675	CN1CCN(CC1)C(=S)SCc1c(ccc(c1)N(=O)=O)OC	1206873
374	7.36112	Cn1c(nnn1)Sc1ncnc2c1c(cs2)c1ccc[nH]1	44142146
375	7.36065	Cc1cc(=O)[nH]c([nH]1)n1c(cc(n1)C)C	657640
376	7.36667	CCOc1cc2c(cc1)nc(s2)NC(=O)c1ccccn1	2089261
377	7.35886	C\C(=N/NC(=O)c1ccccc1OCc1ccc(cc1)F)c1ccccn1	9569064
378	7.35731	c1cc2c(cc1Cl)cc(c(=O)o2)C(=O)Nc1nccs1	780578
379	7.35898	COc1ccc(cc1)c1cc(=O)oc2c1ccc(c2)OCC(=O)OC	882255
380	7.35462	C1CCC(=O)[C@@H](C1)Sc1nnc(o1)c1cc2c(cc1)OCO2	4667854
381	7.35526	CCOC(=O)c1[nH]c2c(c1NNN1CCSCC1)cc(cc2)Cl	5596757
382	7.36493	c1ccc(cc1)c1nnc(o1)SC1=CS(=O)(=O)c2ccccc12	890649
383	7.36151	COc1ccc(cc1)c1cc(cc(c1)O)O	612269
384	7.36259	c1ccc2c(c1)nc(o2)NN\C=C1C=CC=CC\1=O	10037895
385	7.36147	CCCc1nc2c(c(nn2c(c1)NCc1ccccn1)C)c1ccccc1	1861043
386	7.35746	c1ccnc(c1)c1csc(n1)NC(=O)CCS(=O)(=O)c1ccc(cc1)F	22581373
387	7.36719	CCc1ccc(cc1)NC(=O)COc1cc2c(cc1)OCO2	2996087
388	7.36482	CCCn1c(nnn1)NCc1ccc(cc1)CC	4727417
389	7.36513	CCNc1nc(nc(n1)N1CCCCC1)NC(C)(C)C	974634
390	7.36008	CCCc1nnc(s1)NC(=O)c1cc2ccccc2oc1=O	835064
391	7.35937	C1CN(C[C@@H]([C@]1(c1ccccc1)O)C(=O)c1ccccc1)Cc1ccccc1	2827008
392	7.36213	CN(C)\C=C1C(=O)N(C(=O)N(C\1=O)C1CCCCC1)C1CCCCC1	646897
393	7.36295	CC(C)(C)C(=O)/C=c1\c(=O)oc2ccccc2[nH]1	5336478
394	7.35999	c1ccc2c(c1)[nH]c(n2)NC(=O)c1cc(ccc1)Cl	898010
395	7.35898	COc1ccc(cc1)C(=O)/C=C\NNC(=O)c1ccc(cc1)Cl	2860352
396	7.36184	COC(=O)COc1cc2c(cc1)c(=O)c(co2)c1ccccc1	906979
397	7.35732	c1cc(cc(c1)Cl)/[NH]=C\[C@H]1C(=O)OC(=N1)c1ccco1	5389257
398	7.35918	C1Cc2nc3c(ccc(c3)C(=O)Oc3ccc(cc3)F)c(=O)n2C1	24980617
399	7.3588	Cc1cccc(c1)c1nc(cc(=O)o1)c1ccc(cc1)OC	921407
400	7.35911	CC(C)Oc1ccc(cc1)C(=O)CCN1CCCCC1	115936
401	7.36469	c1csc(c1)c1nnc(o1)SCc1nnc(o1)c1ccc(cc1)F	2563873
402	7.35913	COc1ccc(cc1)/C=C\c1nc2ccccc2c(=O)o1	5739396
403	7.36265	c1ccc2c(c1)[nH]\c(=C/C(=O)c1ccc(cc1)Br)c(=O)o2	6537414
404	7.35932	C1Cc2nc3c(ccc(c3)C(=O)OCc3cc(ccc3)F)c(=O)n2C1	2549282
405	7.36674	C=CCN1c2ccccc2[C@@]2(C1=O)NNc1ccccc1O2	4879299
406	7.36708	c1ccc2c(c1)c(ccc2O)NS(=O)(=O)c1ccc(cc1)F	746367
407	7.35961	c1ccc2c(c1)cc(c(=O)o2)C(=O)NCCc1c[nH]c2ccccc12	2340492
408	7.35886	C1Cc2nc3c(ccc(c3)C(=O)Oc3ccccc3Cl)c(=O)n2C1	24981947
409	7.35873	Cn1c(nc2ccccc2c1=O)/C=C\c1ccc(o1)N(=O)=O	5731073
410	7.36255	CC(C)(C)c1nc2c(cnn2c(c1)NCCCN(C)C)c1ccc(cc1)Cl	2035190
411	7.36021	COC(=O)c1cc(ccc1)NC(=O)COc1cccc(c1)N(=O)=O	893122
412	7.361	CCCCN1CC[C@]([C@@H](C1)C(=O)c1ccccc1)(c1ccccc1)O	2827007
413	7.36637	COC(CNC(=O)c1ccc2c3c(c4ccccc4C2=O)onc13)OC	1916369
414	7.3639	C[C@H]1CN(CCN1C(=S)NC)c1c(cc2c(c1OC)n(cc(c2=O)C(=O)O)C1CC1)F	3734129
415	7.36216	Cc1ccc(o1)c1c(n2ccccc2n1)Nc1ccccc1	7066594
416	7.36538	Cc1cc(ncc1)NC(=O)CCc1c[nH]c2ccccc12	17405892
417	7.35728	COc1cc(cc(c1)C(=O)Oc1c2c(c(cc1CN1CCOCC1)Cl)cccn2)OC	1279835
418	7.36711	CCOC(=O)COc1cc(c2c(c1)oc(cc2=O)c1ccccc1)O	5391731
419	7.36123	Cc1cc(nc(n1)n1c(cc(n1)C)C)Nc1ccc(cc1)OC	662572
420	7.35607	Cc1cc(ccc1)OCCCCc1c([nH]nc1C)C	2057670
421	7.35697	C[C@@H](c1ccccc1)NC(=O)c1cc2ccccc2oc1=O	2788317
422	7.35895	CCOc1ccc(cc1)c1nc2ccccc2c(=O)o1	714792
423	7.36168	CC1=NN([C@@](C1)(C(F)(F)F)O)C(=O)c1csc(c1)C	5070161
424	7.3598	CC(C)(C)c1cc2c(cc1)OC[C@H](O2)C(=O)N\N=C/c1ccccn1	5928021
425	7.36098	CCOC(=O)c1[nH]c2c(c1NNN1CCSCC1)cc(cc2)F	5419411
426	7.35937	CC(C)c1cc2c3CCC[C@H](c3[nH]c2cc1)NNC(=O)c1ccncc1	5397690
427	7.36035	CCCS(=O)(=O)c1nnnn1c1cc(ccc1)OC	2215161
428	7.36232	COc1ccc(cc1)CCNc1cc(nc2ncnn12)c1ccccc1	3227271
429	7.36302	Cc1cc(nn1c1nc2c(c3c(s2)CCCC3)c(n1)SCCN(C)C)C	3838161
430	7.36229	COC(=O)c1cnc(cc1)C(=O)N[C@@H]1CCCc2c1cnn2c1cc(cc(c1)F)F	24794002
431	7.35879	Cc1ccc(cc1)S(=O)(=O)CCC(=O)c1cc(c(cc1)OC)OC	4127777
432	7.35858	COc1cc(cc(c1)c1nc2ccccc2c(=O)o1)OC	718644
433	7.36064	CCOC(=O)c1cc(c(cc1NC(=O)C)N(=O)=O)N(=O)=O	4104905
434	7.35904	COc1ccc(cc1)C(=O)[C@@H](CN1CCCC1)c1ccccc1	658341
435	7.36502	C1CC2(CCC31NC(=O)N(N3)c1ccc(cc1)Cl)OCCO2	1479239
436	7.35879	CC(=O)c1cc(c(cc1)OC)COC(=O)c1nc2ccccc2cc1	2416154
437	7.35881	C1CCN(CC1)S(=O)(=O)c1cccc(c1)NC(=O)c1ccc(o1)N(=O)=O	4840582
438	7.35939	CCOc1ccc(cc1)Nc1ccc(c2nonc12)N(=O)=O	2904476
439	7.36001	CCOC(=O)c1ccc(cc1)/[NH]=C\C1C(=O)CC(CC1=O)(C)C	748284
440	7.36133	Cc1nn2c(c1c1ccccc1)nc1CCCCc1c2NCCN(C)C	1970320
441	7.35911	C1Cc2nc3c(ccc(c3)C(=O)Oc3cccc(c3)N(=O)=O)c(=O)n2C1	8881186
442	7.35889	Cc1cc(nc(n1)NCc1ccccc1)NC1CCCCC1	697226
443	7.36131	Cc1cc(nc(n1)n1c(cc(n1)C)C)NNCc1ccc(cc1)F	9657022
444	7.3599	c1ccc(cc1)CCNc1c(nc(o1)c1cccs1)C#N	661185
445	7.35984	C\C(=C1C=CC(=CC/1=O)OC)NNc1c(cc(cn1)Cl)Cl	15945400
446	7.36295	Cc1c(sc(n1)C)C(=O)/C=c1\c(=O)oc2ccccc2[nH]1	5849229
447	7.35799	CC(C)(C)c1cc(n[nH]1)C(=O)N\N=C\c1ccc(s1)N(=O)=O	6883299
448	7.35771	COc1ccc(cc1)c1cc2c(cc(cc2)OCC(=O)OC)oc1=O	1424927
449	7.36131	COc1cccc(c1)NC(=O)c1ccc(o1)Cn1cc(cn1)N(=O)=O	832012
450	7.36234	CCOc1ccc(cc1)NC(=O)Cn1c(=O)c2c(s1)nc(cc2C)C	4247321
451	7.35697	Cc1cc(nc(n1)n1c(cc(n1)C)Nc1ccccc1)C	867936
452	7.36748	CCOC(=O)COc1cc2c(cc1)OC1(CCCCC1)CC2=O	6618951
453	7.36721	CSC1=N/C(=C/c2cc3c(cc2)OCO3)C(=O)S1	2055748
454	7.36054	CCCCCn1c2c(c(=O)oc3ccccc23)nn1	3145906
455	7.35987	CCOc1cccc2c1oc(=O)c(c2)C(=O)Nc1nccs1	3235723
456	7.3619	CC1=CC(Nc2c1cc(cc2)OC(=O)CN1C(=O)c2ccccc2C1=O)(C)C	996076
457	7.36478	CC(C)(C)OC(=O)NCCc1nnc(o1)S(=O)(=O)Cc1c(cc(cc1)Cl)Cl	665449
458	7.36537	Cc1cc(ncc1)NC(=O)COc1cc2c(CCC2)cc1	17173832
459	7.36002	c1ccc(c(c1)NN[C@@H](C#N)NNC1=CCC=CC1=O)O	6536934
460	7.36777	CCOc1cc2c(cc1)nc(s2)NC(=O)c1cnc(cn1)C	2457974
461	7.36119	CCOC(=O)COc1cc2c(cc1)c(=O)cc(o2)c1ccccc1	8395
462	7.36238	C1C(=NN([C@@]1(C(F)(F)F)O)C(=O)c1ccc(cc1)Cl)c1ccccn1	3459960
463	7.35677	C1COCCN1C(=O)CCSc1nnc(o1)c1ccccc1	851259
464	7.36167	CC1=NN([C@@](C1)(C(F)(F)F)O)C(=O)c1cc(nn1C)C	3453921
465	7.36147	Cc1nc2c(c(nn2c(c1)NCc1ccccn1)C)c1ccccc1	1997076
466	7.35705	CCc1nnc(s1)NC(=O)c1cc2ccccc2oc1=O	650007
467	7.3614	c1ccc(cc1)/C=C\S(=O)(=O)Nc1cc(c(cc1)C(=O)O)O	711382
468	7.36326	C\C(=N/NC(=O)c1cc(ccc1)Cl)C1C(=O)c2ccccc2C1=O	9585600
469	7.35986	CC(C)c1nnc(s1)NC(=O)c1cc2c(ccc(c2)Br)oc1=O	1093545
470	7.367	Cc1nc(ncc1)NS(=O)(=O)c1ccc(cc1)NC(=O)c1ccc(s1)N(=O)=O	1570196
471	7.36352	COc1ccc(cc1)NC(=O)CCCN1C(=O)/C(=C/c2ccco2)SC1=S	1620327
472	7.36757	CCCCN1c2ccccc2[C@@]2(C1=O)NNc1ccccc1O2	4588070
473	7.3624	Cc1ccc(o1)C(=O)N1[C@@](CC(=N1)CC(C)C)(C(F)(F)F)O	4258900
474	7.36024	COc1c(cc(cc1)C(=O)Oc1cccc2c1nccc2)S(=O)(=O)N1CCOCC1	1087790
475	7.35861	Cc1cc2c(cc1)nc(oc2=O)c1cc(c(cc1)OC)OC	741522
476	7.36111	Cc1ccc(cc1)Sc1ccc(o1)/C=C1C(=O)N(C(=O)N(C\1=O)C)C	1359347
477	7.35781	Cc1c(c2ccccc2[nH]1)/C=c1c(=O)[n](c(N)s\1)c1nccs1	5291664
478	7.36122	CCOC(=O)c1ccc(cc1)NC1=CC(=O)C(=O)c2ccccc12	691731
479	7.35896	CCCn1c(nnn1)NC(=O)c1c(ccc(c1)Cl)Cl	935984
480	7.36164	CC1=NN([C@@](C1)(C(F)(F)F)O)C(=O)c1csc(c1C)C	4368064
481	7.36694	COc1ccc(cc1)OC(=O)CCc1c[nH]c2ccccc12	2541023
482	7.35679	CC1=NN(C(=O)C/1=C\c1ccc(cc1)OC(=O)c1cccs1)c1ccc(cc1)C(=O)O	6010977
483	7.36213	COc1ccc(cc1)c1noc(n1)c1cc2ccccc2oc1=O	851436
484	7.36179	COc1cc(cc(c1)OC(=O)c1cc2c(cc1)c(=O)n1CCCc1n2)OC	24687893
485	7.35928	CCS(=O)(=O)c1ncc(c(n1)C(=O)Nc1ccc(cc1)C)Cl	2990902
486	7.36128	Cc1cc(ccc1)OCC(=O)NN\C(=C1C=Cc2ccccc2C\1=O)C	6504876
487	7.36588	CC1=C([C@@H](N=C(N1Cc1ccccc1)NCc1ccccc1)c1cc(ccc1)F)C(=O)OC	24789247
488	7.36088	COc1cc(cc(c1OC)OC)C(=O)N\N=C\c1cc(cs1)N(=O)=O	9565003
489	7.36166	CN1CCN(CC1)c1c(cc2c(c1)n(cc(c2=O)C(=O)O)CCF)F	488261
490	7.35854	CCC(=O)c1ccc(cc1)OCC(=O)OCC(=O)c1c(n(c(c1)C)C1CC1)C	9326883
491	7.36069	c1ccc(cc1)n1c2c(cn1)c(=O)oc(n2)c1cccs1	692969
492	7.36549	Cc1cc(nc(n1)NCc1ccccc1)N1CCCCC1	950649
493	7.36238	C1C(=NN([C@@]1(C(F)(F)F)O)C(=O)c1ccccc1N(=O)=O)c1ccccc1	3761725
494	7.35858	CC(=O)Nc1cccc(c1)c1nc2ccccc2c(=O)o1	693837
495	7.35938	C[C@H]1CCC[C@@H](\C=[NH]\c2cc(c(cc2)C(=O)O)O)C1=O	16681775
496	7.3631	COc1cccc(c1)CC1=[S]C(=S)N(C1=O)CCC(=O)N1CCCCC1	1231390
497	7.36146	Cc1nc2c(c(nn2c(c1)NCc1ccccn1)C)c1ccc(cc1)Cl	3266722
498	7.35862	CC1=NN(C(=O)C/1=N/Nc1ccccc1Cl)S(=O)(=O)Cc1ccccc1	6323753
499	7.36712	CC1=NN(C(=O)[C@@H]1\C=[NH]\c1ccc(cc1)S(=O)(=O)Nc1nccs1)c1ccccc1	16189659
500	7.36001	CC(C)(C)c1cc(cc(c1O)C(C)(C)C)CN1CCC(CC1)O	680561
501	7.36053	Cc1nn(c(c1c1ccc(cc1)Cl)N)c1nc2ccccc2[nH]1	718013
502	7.36046	Cc1nn(c(c1)Nc1ccccc1)c1nc2ccccc2[nH]1	2998938
503	7.35879	COC(=O)c1cc(c(cc1)Sc1nnnn1c1ccccc1)N(=O)=O	1042545
504	7.35914	CCOc1ccc(cc1)OCC(=O)OCc1cc(=O)n2cc(ccc2n1)Br	2090720
505	7.36463	CCCn1c(nnn1)NC(=O)COc1ccc(cc1)Br	851476
506	7.36242	C1CC(=O)N(C1=O)CNc1ccc(cc1)Oc1ccccc1	773263
507	7.36238	CC(C)CCC1=NN([C@@](C1)(C(F)(F)F)O)C(=O)c1ccco1	3148327
508	7.36147	CC(=O)N1CCN(CC1)c1c(cc2c(c1)n(cc(c2=O)C(=O)O)C1CC1)F	3684314
509	7.36132	Cc1cc(nc(n1)n1c(cc(n1)C)C)NNCc1c(cc(cc1)OC)OC	9608279
510	7.36036	CC[C@@H](C)n1c2c(c(=O)oc3ccccc23)nn1	3145905
511	7.35849	COC(=O)c1ccc(o1)CSc1nnc(o1)c1ccncc1	2200375
512	7.36382	c1ccc(c(c1)C(=O)NN[C@H]1c2cc(ccc2NC1=O)Br)n1cccc1	6006008
513	7.3609	CC(C)OC(=O)CCCCCN1C(=O)CSC1=S	2132993
514	7.36206	C1CCCN(CC1)C(=O)C1CCN(CC1)[C@H]1CC(=O)N(C1=O)Cc1ccccc1	2980561
515	7.36671	CCOc1cc2c(cc1)nc(s2)/[NH]=C\[C@H]1C(=O)OC(=N1)c1ccccc1	12005454
516	7.36471	Cc1cc(nc(n1)n1c(cc(n1)C)C)NN\C=C1C=CC(=O)C=C\1O	6517627
517	7.36189	CCOC(=O)COc1cc2c(cc1)c(=O)c(co2)c1ccccc1OC	1177125
518	7.35971	CCCCN(C)C(=O)c1cc2c(s1)nc1cc(ccc1c2)OC	9550196
519	7.36295	Cc1ccc(cc1)C(=O)/C=c1\c(=O)oc2ccccc2[nH]1	5539232
520	7.35913	CCCC(=O)Nc1cccc(c1)c1nc2ccccc2c(=O)o1	1107361
521	7.35813	C\C(=N/Nc1nc2ccccc2[nH]1)c1cc2ccccc2o1	9642230
522	7.35609	Cc1ccc(cc1)OCCCCc1c([nH]nc1C)C	2057777
523	7.36465	CCCn1c(nnn1)NCc1ccc(cc1)C(C)C	2964094
524	7.36763	CCOC(=O)c1cnc(nc1CSC(=S)N1CCCCC1)Nc1nc2ccccc2o1	4544552
525	7.35795	COc1cccc2c1oc(=O)c(c2)c1nc2ccccc2[nH]1	791051
526	7.36067	CCOc1ccc(cc1)Nc1nc(nc(c1)C)n1c(cc(n1)C)C	658308
527	7.36097	C[C@@H](C(=O)Nc1ncc(cc1)Cl)OC(=O)c1cc2c(cc1)c(=O)n1CCCCCc1n2	4876162
528	7.35887	c1ccc2c(c1)c(=O)oc(n2)c1ccc(cc1)NC(=O)c1ccco1	565827
529	7.36234	C[C@H]1CN(CCN1c1cccc(c1)C)C(=O)Cn1c(=O)c2c(s1)nc(cc2C)C	5309798
530	7.36816	c1cc2c(cc1N(=O)=O)[nH]c(n2)SCc1cn2cc(ccc2n1)Cl	4421447
531	7.36306	CCN(CC)c1cc2c(cc1)c1c(c(cc(=O)o1)Cl)c(=O)o2	756377
532	7.36485	Cc1cc(nn1c1nc(c2c3c(CCCC3)sc2n1)NCCN(C)C)C	2026185
533	7.35856	CC(C)C(=O)Nc1cccc(c1)c1nc2ccccc2c(=O)o1	704832
534	7.36027	C1CC1n1cc(c(=O)c2cc(c(c(c12)Cl)N1CC[C@@H](C1)N)F)C(=O)O	60063
535	7.36132	Cc1cc(nc(n1)n1c(cc(n1)C)C)NNCc1ccc(cc1)OC	9607467
536	7.35851	c1csc(c1)C(=O)OCC#CCSc1nnc(o1)c1ccncc1	661147
537	7.35884	COCCSc1nnc(s1)NC(=O)CCS(=O)(=O)Cc1ccccc1	2230039
538	7.35944	COc1c(cc(cc1)c1nn(nn1)CC(=O)OC1CCCCC1)OC	655622
539	7.35734	Cn1c(=O)c2ccccc2c(n1)c1ccc(cc1)OCC(=O)OC	943455
540	7.36166	CC1=NN([C@@](C1)(C(F)(F)F)O)C(=O)c1csc(c1)C(C)C	5063119
541	7.36311	C\C(=N/NC(=O)CCc1ccccc1)C1C(=O)c2ccccc2C1=O	9590713
542	7.36704	CCOC(=O)c1ccc(cc1)NC(=O)NS(=O)(=O)c1ccc(cc1)C	1071005
543	7.35928	CCOc1ccc(cc1)OC(=O)c1cc2c(cc1)c(=O)n1CCCc1n2	24981648
544	7.36323	CC1(Cc2c(cc(c(=O)n2c2ccccc2)C(=O)NNc2ccccc2)C(=O)C1)C	4151364
545	7.36027	CCCCCCCC(=O)NN\C(=C1C(=O)C=C(OC/1=O)C)C	6015812
546	7.3584	C1COCCN1S(=O)(=O)c1ccc(cc1)NC(=O)c1ccc(s1)N(=O)=O	24982541
547	7.35885	Cc1cc(nn1c1ccc(cc1)C(=O)Oc1ccc(cc1)C(=O)C)C	2400111
548	7.36765	c1ccc(cc1)/C=C\CSc1nc2c([nH]1)cccn2	5910213
549	7.35845	C1COCCN1S(=O)(=O)c1ccc(cc1)NC(=O)c1ccc(o1)N(=O)=O	2309197
550	7.35668	CCCCCCCC(=O)NN\C(=C1C=CC(=O)C=C\1O)C	5825998
551	7.36186	c1cc(ccc1CC1=[S]C(=O)N(C1=O)CCC(=O)Nc1cc(c(cc1)C(=O)O)O)F	6236537
552	7.35913	COc1c(ccc(c1)/C=N\Nc1cc(c(cc1)Cl)C(=O)O)OC(=O)c1cccs1	9646169
553	7.35821	COC(=O)[C@H](c1ccccc1)NC(=O)c1noc(c1)COc1cc(cnc1)Cl	24791158
554	7.35921	c1ccc(cc1)CS(=O)(=O)CCC(=O)Nc1ncc(s1)N(=O)=O	2973033
555	7.35771	Cc1c(c(ccc1)NC(=O)c1c(c(n[nH]1)N(=O)=O)Br)C	716355
556	7.3669	Cc1cc2=NC(=O)/C(=C/c3ccc(cc3)OC(=O)c3ccco3)[C@@H](N)n2o1	16193618
557	7.3579	CCOc1c(cc(cc1)C(=O)Nc1nc2ccccc2[nH]1)OCC	2583815
558	7.36192	c1ccc(cc1)/C=C\C=N/NC1=NS(=O)(=O)c2ccccc12	9679737
559	7.35828	Cc1c(ccc(c1C)OC)CN1CCC(CC1)C(=O)Nc1ccc(cc1)Oc1cnccc1	24817212
560	7.36326	CCCC(=O)OCCN[C@@H]1[C@@H]([C@@H]2NON[C@@H]2[C@@H](C1)Sc1nccn1C)N(=O)=O	12005312
561	7.3664	c1coc(c1)C(=O)Oc1ccc(cc1)/C=C1\[C@@H](N)n2ccsc2=NC1=O	1298878
562	7.36117	CCOC(=O)c1ccc(cc1)N[C@H]1c2ccccc2C(=O)O1	649628
563	7.36688	COc1cc(c(cc1)OC)NC(=O)C(=O)NNC(=O)C12CC3CC(C1)CC(C3)C2	2869281
564	7.3585	C1CCN(CC1)C(=O)CCc1ccc(cc1)Oc1cc(cc(c1)N(=O)=O)N(=O)=O	3107731
565	7.36314	CC(=O)OCCN[C@@H]1[C@@H]([C@H]2NON[C@H]2[C@@H](C1)SCc1ccco1)N(=O)=O	12004991
566	7.35962	COc1c(ccc(c1)/C=C\c1nc2c(cc1)c(ccc2)N(=O)=O)OCC(=O)O	6217473
567	7.36779	C[C@@H]1Cc2c(O1)ccc(c2)/C=C1C(=O)NC(=S)S/1	6532825
568	7.3593	CCS(=O)(=O)c1ncc(c(n1)C(=O)Nc1ccc(cc1)S(=O)(=O)N1CCC(CC1)C)Cl	16436607
569	7.36092	C1CN=C(N1)C(=O)Nc1ncc(s1)Cc1ccccc1Cl	2145530
570	7.36091	C1CN=C(N1)C(=O)Nc1ncc(s1)Cc1ccccc1	4442467
571	7.36007	CCc1ccc(cc1)Cc1cnc(s1)NC(=O)C1=NCCN1	4554526
572	7.35976	CCC(=O)N1CCN(CC1)c1c(cc2c(c1)n(cc(c2=O)C(=O)O)CC)F	646415
573	7.3617	CC1=NN([C@@](C1)(C(F)(F)F)O)C(=O)c1ccc(cc1)Cn1c(c(c(n1)C)Br)C	4765929
574	7.36002	Cc1cc(ccc1)Cc1cnc(s1)NC(=O)C1=NCCN1	4673983
575	7.36013	CCCCCOc1c(cc(cc1)Br)/C(=N\NC1=NCCN1)C	9591709
576	7.35989	CCc1nnc(n1N)NNCc1cc(c(cc1)N1CCC(CC1)C)N(=O)=O	20846820
577	7.35934	C\C(=C1C=CC=CC/1=O)NNC(=O)c1ccc(cc1)CN1CCc2ccccc2C1	5529021
578	7.36744	CC1=NN(C(=O)C/1=C\c1cc(c(cc1)OC(=O)c1ccco1)OC)c1ccc(cc1)S(=O)(=O)N	5504786
