# Supplementary material for: Designing of inhibitors against drug tolerant Mycobacterium tuberculosis (H37Rv)
Source: Chem Cent J. 2013 Mar 8;7:49. doi: 10.1186/1752-153X-7-49 (PMC3639817; doi:10.1186/1752-153X-7-49)
Supplement: Additional file 4: Table S3 — Pharmacophore based screening score of Rep_dataset. [file 1752-153X-7-49-S4.xls]

## Sheet: pharmacophore-result-1st-line
Sr.No.	Score	Smiles	PubChem-ID
0	15.3347	CCOc1c(c(cc(c1)CNC(C)(C)CO)Br)OCc1c(cc(cc1)Cl)Cl	1302385
1	14.7273	C1Oc2c(O1)cc(cc2)C(=O)COC(=O)c1c(cc(cc1)O)O	8357053
2	14.7192	CC1=C(C(CCC1)(C)C)CCN1CCN([C@@H](C1)CCO)CC=C(C)C	16191579
3	14.7258	CCOC(=O)COc1cc(c2c(c1)oc(cc2=O)c1ccccc1)O	5391731
4	14.7181	C1CN(CCN1C[C@@H](COc1ccccc1Cl)O)C[C@@H](COc1ccccc1Cl)O	2885681
5	14.7151	C1CN(CCN1CCO)Cc1c(ccc2c1O/C(=C\C=C\c1ccccc1)/C2=O)O	1967565
6	11.6431	COc1cc(c(cc1)C(=O)COC(=O)c1ccccc1O)OC	2456603
7	11.6481	COc1cccc2c1c(cc(n2)OC)OC	849850
8	11.6491	COc1cc(cc(c1OC)OC)/N=C/1\[C@@H](NSS1)Cl	715715
9	11.3404	Cc1noc2c1c(ncn2)Sc1ccc(cc1)Cl	1477400
10	11.3421	COc1cccc(c1)OC(=O)c1cc2ccccc2oc1=O	4526398
11	11.3457	Cn1c(nnn1)Sc1ncnc2c1c(cs2)c1ccc[nH]1	44142146
12	11.3419	COc1ccccc1C1=Nn2c(nnc2SC1)C1CCCCC1	3000150
13	11.3419	CC1=NN([C@@](C1)(C(F)(F)F)O)C(=O)c1csc(c1C)C	4368064
14	11.3433	COc1cc(nc(n1)n1c(=O)c(c(cn1)Br)Br)OC	985526
15	11.6467	Cc1c(nccc1)NC(=O)c1c(c2ccccc2n(c1=O)C)O	54704746
16	11.3447	CC(C)Cn1c2ccccc2c(c(c1=O)C(=O)Nc1ccncc1)O	54676097
17	11.0517	c1ccc(cc1)/C=C/S(=O)(=O)Nc1cc(c(cc1)C(=O)O)O	711382
18	11.343	CC1=C(C(=O)C2=C(C1=O)N1C[C@H]3[C@@H]([C@@]1([C@H]2COC(=O)N)OC)N3C)N	244989
19	11.3439	Cn1c(nc(n1)N(=O)=O)Sc1nnc(o1)c1ccccc1OC	2205572
20	11.0377	Cc1noc2c1c(ncn2)Sc1ccccc1C(=O)OC	3751414
21	11.3445	CCn1c2ccccc2c(c(c1=O)C(=O)Nc1c(cccn1)C)O	54678826
22	11.348	CCCCN1CC[C@]([C@@H](C1)C(=O)c1ccccc1)(c1ccccc1)O	2827007
23	11.3451	CCOC(=O)COc1cc2c(cc1)OC1(CCCCC1)CC2=O	6618951
24	11.3448	c1ccc2cc(ccc2c1)OC[C@@H](CNCCc1ccc(cc1)C(F)(F)F)O	4310526
25	11.3456	CC(C)Cn1c(c(c(=O)n(c1=O)C)C(=O)COC(=O)c1cc(c(nc1)Cl)Cl)N	2092679
26	11.3468	COC(=O)c1c(c2c(cc1)C(=O)c1ccccc1C2=O)O	2870897
27	11.6497	Cc1c([nH]c2c1cccc2Cl)CN1CC[C@](CC1)(CCOc1ccccc1)CO	16190594
28	11.3448	CN(C)NCc1cc(c(cc1)OC(=O)c1cccs1)OC	6905207
29	11.0406	c1cc2c(c(c1)Oc1ncnc(c1N(=O)=O)N)nccc2	2960477
30	11.3393	CNc1nnc(s1)Sc1c(cccn1)N(=O)=O	2804998
31	11.0492	c1ccc(cc1)C(=O)CC(=O)c1c(ccc(c1)Cl)O	724088
32	11.3455	Cc1cc2c(cc1)nc(oc2=O)c1cc(c(cc1)OC)OC	741522
33	11.0501	c1ccc(cc1)c1nc2ccc3c(non3O)c2c1	690911
34	11.3396	CCOC(=O)CON1[C@H]2[C@H](CCCC2)[C@H]2[C@H]1CC[C@H]1N(ON[C@@H]21)O	658350
35	11.338	Cc1nn(c(c1)CC(C)C)c1nc2ccccc2c(=O)n1OCC(=O)N	665395
36	11.3451	CCOc1c(cc(cc1)C(=O)Nc1nc2ccccc2[nH]1)OCC	2583815
37	11.3499	COc1cccc(c1OC)C(=O)OCC(=O)c1ccc(s1)Br	2645635
38	11.3443	COc1cc(c(cc1)C(=O)COC(=O)c1cnc(cc1)Cl)OC	2637877
39	11.3438	CCCCn1c2ccccc2c(c(c1=O)C(=O)Nc1c(cccn1)C)O	54676094
40	11.3405	CN1[C@@H]2C[C@@H]([C@H]1[C@@H]1Cc3c([C@@H](N1[C@H]2C#N)CO)c(ccc3)OC)C(=O)O	122737
41	11.3433	C[C@]1(CC(=NN1C(=O)c1ccc(cc1)N(=O)=O)c1ccc(cc1)Cl)O	3100399
42	11.3466	CC1(c2ccccc2N(/C/1=C/C(=O)COC(=O)[C@@H]1COc2ccccc2O1)C)C	5742529
43	11.3426	Cc1cc(ccc1)NC(=O)C(=O)NNC(=O)COc1cccc(c1)OC	7728616
44	11.3458	c1ccc2c(c1)cccc2OC[C@@H](CNCCc1ccc(cc1)C(F)(F)F)O	3605184
45	11.3497	COc1cccc(c1OC)C(=O)OCn1c(=O)c2ccccc2nn1	866912
46	11.0354	CC1=NN(C(=O)/C/1=N/Nc1cnccc1)c1ccc(cc1)Cl	7812970
47	11.0453	CCOC(=O)COc1c(cc(c(c1)N)Cl)Cl	302768
48	11.048	c1cnccc1/C=C/1\C(=O)N(C(=S)S1)CCCCCC(=O)O	1560510
49	11.036	Cc1cc(nc(n1)Sc1ncnc(c1N(=O)=O)N)C	2960245
50	11.045	c1ccc2c(c1)cnnc2SCc1c(n2ccccc2n1)Br	4277891
51	11.3461	COc1c(cc(cc1)C(=O)COC(=O)c1ccc(s1)N(=O)=O)OC	4596888
52	11.3521	Cc1c([nH]c2c1cc(cc2)Cl)CN1CC[C@](CC1)(CCOc1ccccc1)CO	16187525
53	11.3466	CCCCCn1c2ccccc2c(c(c1=O)C(=O)Nc1nccnc1)O	54693585
54	11.3494	CCCCCCn1c2ccccc2c(c(c1=O)C(=O)Nc1nccnc1)O	54677435
55	11.0391	c1ccc(cc1)c1nnc(o1)SC1=CS(=O)(=O)c2ccccc12	890649
56	11.349	CCCCCn1c2ccccc2c(c(c1=O)C(=O)Nc1nc2ccccc2[nH]1)O	54688349
57	11.0432	c1ccc2c(c1)C(=CS2(=O)=O)Sc1nc2c(o1)ccc(c2)Cl	2928973
58	11.3453	CCCn1c2ccccc2c(c(c1=O)C(=O)N/N=C/c1ccccc1F)O	54683825
59	11.3404	CCOC(=O)Cc1csc(n1)NC(=O)c1c(c2ccccc2n(c1=O)CCC(C)C)O	54679256
60	11.0334	c1cc(c(nc1)Sc1nnc(s1)N)N(=O)=O	2804939
61	11.0414	CCOC(=O)COn1c2c(ccc(c2)N(=O)=O)nc1c1cc(ccc1)Cl	2766813
62	11.0411	COC(=O)c1cc(c(cc1)Sc1nnnn1c1ccccc1)N(=O)=O	1042545
63	11.0386	c1cc(cnc1)c1c2[C@@H](C(=C(Oc2n[nH]1)N)C#N)c1ccc(o1)N(=O)=O	4673520
64	11.0348	c1ccc(cc1)OCc1n[nH]/c(=C\2/C=CC=CC2=O)/o1	6323810
65	11.3445	CCCCCCn1c2ccccc2c(c(c1=O)C(=O)Nc1nnc(s1)C)O	54694344
66	11.0349	c1csc(c1)c1c(c(=O)c2c(o1)ccc(c2)Cl)O	728868
67	11.0352	c1ccc(cc1)OCCCC(=O)OCn1c(=O)c2ccccc2nn1	2548793
68	11.0418	c1ccc2c(c1)c(=O)/c(=N/c1ccccc1O)/c2=O	698892
69	11.0395	CN1CC[C@]([C@@H](C1)C(=O)c1cccs1)(c1cccs1)O	2975702
70	11.0476	COc1cccc2c1oc(=O)c(c2)c1nc2ccccc2[nH]1	791051
71	11.3503	CCCCn1c2ccccc2c(c(c1=O)C(=O)Nc1nnc(s1)C(C)C)O	54698339
72	11.3498	C1CCC(C1)CCC(=O)c1c(c2ccccc2oc1=O)O	54699214
73	11.0392	COc1cccc(c1)N1C(=O)/C(=C\c2ccc(s2)N(=O)=O)/C(=O)NC1=O	1904598
74	11.3394	Cc1cc(nn1c1nc2c(c3c(s2)CCCC3)c(n1)SCCN(C)C)C	3838161
75	11.3465	CCC[C@@H](c1ccccc1)NC[C@@H](COc1ccc(cc1)c1ccccc1)O	4840816
76	11.0371	C1CN(CCN1c1ccccc1)C(=O)COC(=O)c1nc2ccccc2cc1	2431180
77	11.3442
78	11.0409	CCOCCOC(=O)COc1cc2c(cc1)c(cc(=O)o2)c1ccccc1	1569493
79	11.0412	CC(=O)c1cc(c(cc1)Sc1nnnn1c1ccccc1)N(=O)=O	821204
80	11.3482	CCCCCn1c2ccccc2c(c(c1=O)C(=O)Nc1nc(cs1)CC(=O)OCC)O	54679255
81	11.0443	COc1cc(c(cc1)OC)N1C(=O)/C(=C\c2ccc(s2)N(=O)=O)/C(=O)NC1=O	1911669
82	11.3469	CCOC(=O)C1=C(NC(=N[C@@H]1c1cc(c(cc1)OCc1ccc(cc1)Cl)OC)N)c1ccccc1	4838219
83	11.3485	CC(C)c1nnc(s1)NC(=O)c1c(c2c3c(ccc2)CCCn3c1=O)O	54680928
84	11.0409	c1cc(cc(c1)C(F)(F)F)c1nc2c(ccc(c2)Cl)c(=O)n1O	3784439
85	11.3463	CC(C)(CO)NCc1cc(c(c(c1)Br)OCc1c(cc(cc1)Cl)Cl)OC	1017310
86	11.0485	C1=C[C@@](C=CC1=O)(c1cc(=O)c2c(cc(cc2o1)O)O)O	11644907
87	11.3442	Cn1c2ccccc2c(c(c1=O)Oc1ccc(cc1)Cl)O	54710216
88	11.0359	COc1cccc(c1)C(=O)N1[C@@](CC(=N1)c1ccccn1)(C(F)(F)F)O	3340104
89	11.0474	COc1cccc2c1oc(=O)c(c2)c1nc2ccccc2o1	626179
90	11.0368	Cc1nn2c(cc(nc2c1c1ccccc1)C(C)C)NCc1ccccn1	1966501
91	11.0337	CSc1ccc(cc1)C(=O)[C@H]1CCCN(C1)Cc1cc2ccccc2[nH]1	16187858
92	11.0384	c1cc(cc(c1)C(F)(F)F)c1nc2c(cc(cc2)Br)c(=O)n1O	1487353
93	11.0389	CN1CC[C@]([C@@H](C1)C(=O)c1ccc(cc1)Cl)(c1ccc(cc1)Cl)O	2937086
94	11.0388	CN1CC[C@]([C@@H](C1)C(=O)c1ccccc1)(c1ccccc1)O	20784
95	11.0401	Cc1cc(nn1c1nc(c2c3c(CCCC3)sc2n1)NCCN(C)C)C	2026185
96	11.039	Cc1cccc(c1)C(=O)Nc1cc(ccc1)OCC(=O)OC	893878
97	11.041	c1cc(c(cc1c1nc2c(cc(cc2)Cl)c(=O)n1O)Cl)Cl	3315146
98	11.0391	CCOC(=O)c1c([nH]c(c1C(=O)COC(=O)c1ccc(s1)N(=O)=O)C)C	4845135
99	11.0365	Cc1ccc(cc1)n1cc(c(n1)c1ccc(cc1)F)CNCCn1c(cc(n1)C)C	16192223
100	11.0409	C1CN(C[C@@H]([C@]1(c1ccccc1)O)C(=O)c1ccccc1)Cc1ccccc1	2827008
101	11.3441	Cn1c2ccccc2c(c(c1=O)C(=O)Nc1ccccn1)O	54684094
102	11.0367	CC(C)OC(=O)c1c2ccccn2c2c1C(=O)c1ccccc1C2=O	757402
103	11.0409	c1cc(ccc1c1nc2c(ccc(c2)Cl)c(=O)n1O)N(=O)=O	1487343
104	11.0408	c1cc(ccc1c1nc2c(cc(cc2)Cl)c(=O)n1O)N(=O)=O	4519571
105	11.0408	c1cc(ccc1c1nc2c(cc(cc2)Br)c(=O)n1O)N(=O)=O	1471105
106	11.0526	Cc1cc(nn1c1nc(c2c3c(CCCC3)sc2n1)NCCCO)C	665518
107	11.0461	c1ccc(cc1)c1nnc(o1)SCc1nnc(o1)c1cccs1	2462387
108	11.0373	CCCC(=O)OCCNc1c(c2nonc2c(c1)Sc1nccn1C)N(=O)=O	12005312
109	11.0381	CCOC(=O)N1CCN(CC1)Cc1cc(c2cccnc2c1O)Cl	716585
110	11.0388	CC(C)Cn1c(c(c(=O)n(c1=O)C)C(=O)COC(=O)c1ccc(o1)N(=O)=O)N	2084008
111	11.0431	CC1=NN(C(=O)/C/1=N/Nc1ccccc1Cl)S(=O)(=O)Cc1ccccc1	6323753
112	11.0344	CN(C)CCOc1nc(nc2c1oc1ccccc21)c1ccccc1	661489
113	11.0428	COc1cc(cc(c1)C(=O)Oc1c2c(c(cc1CN1CCOCC1)Cl)cccn2)OC	1279835
114	11.0425	c1ccc(c(c1)n1c(=O)c2cccc3cc(cc(c23)c1=O)N(=O)=O)O	3100156
115	11.039	C1COCCN1CCCNC(=O)c1c(c2cc(cc(c2[nH]c1=O)Br)Br)O	54699150
116	11.0395	C1COCCN1C(=O)CCSc1nnc(o1)c1ccccc1	851259
117	11.0443	CCOC(=O)c1c(sc2c1ccc(c2OC[C@@H](CNC(C)(C)C)O)Br)NC(=O)C	3123929
118	11.0361	CCOC(=O)c1nc2c(c3c(s2)C[C@H](CC3)C)c(=O)[nH]1	3150775
119	11.0404	c1ccc(cc1)CSc1nnc(cc1)c1ccccn1	7207303
120	11.0478	COc1ccc(cc1)[C@]1(CCN(CC1)CCCCOc1ccccc1)O	646673
121	11.0477	COc1ccc(cc1)[C@]1(CCN(CC1)CC(=O)Nc1nc(cs1)c1ccccc1)O	3228840
122	11.0326	C1C(=NN([C@@]1(C(F)(F)F)O)C(=O)c1ccc(cc1)Cl)c1ccccn1	3459960
123	11.0472	CCOC(=O)COc1cc(c(cc1)C(=O)c1ccccc1)O	652837
124	11.0371	COCCSc1nnc(s1)NC(=O)CCS(=O)(=O)Cc1ccccc1	2230039
125	11.0395	c1cc(ccc1NC(=O)CCSc1nnc(o1)c1ccncc1)Cl	650240
126	11.0334	CC1=C/C(=N\OC(=O)c2cc(c(c(c2)OC)OC)OC)/C=C(C1=O)C	747951
127	11.0366	c1ccc(cc1)/C=C/C=N/NC1=NS(=O)(=O)c2ccccc12	9679737
128	11.0392	C[C@H]1CCC[C@@H]([C@@H]1C)NC[C@@H](CO[C@@H](c1ccc(cc1)F)c1ccc(cc1)F)O	3314616
129	11.0395	Cc1cc(ccc1)NC(=O)CCSc1nnc(o1)Cc1ccccc1	992164
130	11.0392	Cc1ccc(cc1)NC(=O)CCSc1nnc(o1)Cc1ccccc1	992163
131	11.0384	Cc1c(sc2c1c(=O)n1CCCc1n2)C(=O)OCc1c(c(ccc1)OC)OC	24979453
132	11.0469	Cc1c(cc(cc1)NC(=O)COC(=O)[C@@H]([C@@H](C)O)NS(=O)(=O)c1ccc(cc1)Cl)C	3882803
133	11.0419	CCOC(=O)c1c(c2c(nc(nc2s1)CSc1ccccc1)NCCN(C)C)C	2090719
134	11.0499	C1CC1n1cc(c(=O)c2cc(c(c(c12)Cl)N1CC[C@@H](C1)N)F)C(=O)O	60063
135	11.0499	C[C@H]1CN(CCN1C(=S)NC)c1c(cc2c(c1OC)n(cc(c2=O)C(=O)O)C1CC1)F	3734129
136	11.0393	CCC(=O)N1CCN(CC1)c1c(cc2c(c1)n(cc(c2=O)C(=O)O)CC)F	646415
137	11.0392	CCn1cc(c(=O)c2cc(c(cc12)N1CCN(CC1)C(=S)NC(=O)c1ccccc1)F)C(=O)O	1956711
138	7.96964	CCCS(=O)(=O)c1nnnn1c1cc(ccc1)OC	2215161
139	7.97164	Cc1nn(c2nc(=O)n(c(=O)c2n1)C)C	460747
140	7.96588	C1CCC(CC1)NC(=O)c1nc(=O)c2n[nH]n(c2n1)Cc1ccccc1Cl	649558
141	8.2781	Cc1ccc(cc1)NC(=O)COc1ccccc1CNC(C)(C)CC(C)(C)C	2234355
142	8.27435	CN(C)C=C1C(=O)N(C(=O)N(C1=O)C1CCCCC1)C1CCCCC1	646897
143	8.28483	CN(C)CCNc1c2CCCCc2c(c2nc3ccccc3n12)C#N	648300
144	7.97421	CC(=O)C[C@]1(c2ccccc2N(C1=O)C)OC(=O)C	3132850
145	7.9686	Cc1cc(c(cc1C(=O)COC(=O)c1ccc(o1)N(=O)=O)C)C	3922809
146	7.97136	CN1C(=O)C(=C(Nc2ccccc2)SCc2ccccc2Cl)C(=O)N(C1=O)C	5521452
147	7.96696	Cc1nc2ccccc2nc1NN/C(=C/1\C=CC=CC1=O)/C	5726038
148	7.96636	CCOC(=O)Cc1c(nc2c(c[nH]n2c1=O)c1ccc(cc1)Cl)C	753212
149	7.966	CC(C)Sc1cc(c(c2nonc12)N(=O)=O)N(C)CCOC(=O)C	4604093
150	7.97958	CCc1cc2c(s1)ncn(c2=O)[C@@H](C)C(=O)OC1CCCCC1	2793214
151	7.97486	CC1=NN(C(=O)/C/1=N\Nc1ccc(cc1)SC)C	5872412
152	7.97591	COc1cc(c(cc1)c1c(cn[nH]1)CN1CCCCCCC1)OC	16188203
153	7.97037	COc1cc(cc(c1)/N=C/1\[C@@H](NSS1)Cl)OC	715724
154	7.98241	Cc1cc2c(cc1)nc(c1c2SCC1)C	2816001
155	8.27058	Cc1cc(ccc1)N1C(=O)/C(=C\c2cc(c(cc2)OC(=O)c2ccco2)OC)/C(=O)N1	2189210
156	7.97499	CC(C)CCCN1C(=O)/C(=C/c2ccc[nH]2)/C(=O)NC1=O	5662389
157	7.66799	COc1cccc2c1c1c([nH]2)c(ncn1)Cl	5423078
158	7.96621	COc1c[nH]n(c(=O)c1=O)C1CCCCC1	767637
159	7.66756	CCS(=O)(=O)c1c(ncn1C)N(=O)=O	1214438
160	7.98316	C[C@@H]([C@H]1CCCO1)NC(=O)COc1ccc(cc1)c1ccccc1	6468778
161	7.96886	CC(C)(C)Nc1nc(nc(n1)n1ccnc1)NC(C)(C)C	3239868
162	7.96748	C1CCC(CC1)CCCCN1CCNC[C@@H]1Cc1ccccc1	23641163
163	7.971	CCOC(=O)Cc1c(nc2c(c[nH]n2c1=O)c1cc(ccc1)Br)C	1209937
164	7.66555	C1=C/C(=N/c2c3c(c(cc2)N(=O)=O)NON3)/C(=O)C=C1	5719582
165	7.96572	COc1ccc(cc1)OCC(=O)N/N=C/1\CCc2ccccc12	5858420
166	7.67074	Cc1noc2c1c(ncn2)Sc1ccc(cc1)Br	4422588
167	7.97294	Cn1c2c(ccc(c2)C(=O)N2CCCC2)s/c(=C\c2cc(ccc2)Cl)/c1=O	24816540
168	7.66497	Cc1nc(c(n1CC(=O)c1ccc(cc1)Cl)Br)N(=O)=O	3783983
169	7.97613	CCCc1cc(=O)n2c(n1)c(c([nH]2)C)c1ccccc1	666033
170	7.96726	Cc1c(cc(cc1)N1C(=O)/C(=C\C=C\c2ccco2)/C(=O)N1)C	5730767
171	7.96488	Cc1cccc(c1)c1nnc2n1nc(s2)c1ccccc1C	663443
172	7.66673	COc1c(cc2c(c1)c(c([nH]2)Cl)N(=O)=O)OC	3155294
173	7.96799	C[C@@H]1Cc2c(O1)ccc(c2)/C=C/1\C(=O)NC(=S)S1	6532825
174	7.66236	C=CCNc1nnc(s1)Sc1c(cccn1)N(=O)=O	4885463
175	7.97384	Cc1c(c2ccccc2[nH]1)C(=O)[C@@H](C)OC(=O)c1ccc(o1)N(=O)=O	4554199
176	7.66849	Cc1c(c2ccccc2[nH]1)/C=C\1/C(=O)N([C@@H](N)S1)c1nccs1	5291664
177	7.6637	COc1cc(ccc1)OCCNC(=O)c1cc(cc(c1)N(=O)=O)N(=O)=O	580265
178	7.66257	CCOc1cccc2c1oc(=O)c(c2)C(=O)Nc1nccs1	3235723
179	7.96948	CCOc1cc(cc(c1OCC)OCC)c1nnc(o1)NC(=O)c1ccco1	7244007
180	7.66573	Cc1ccc(cc1)C(=O)COC(=O)c1cccs1	1218091
181	7.6621	CN1CN(CSC1=S)CCOc1ccccc1OC	931134
182	7.96249	CC(C)c1ccc(cc1)N1C(=O)/C(=C\C=C\c2ccco2)/C(=O)NC1=O	1922631
183	7.66512	Cc1nc2c(cc(cc2)OC)c(c1)N/N=C/c1ccc(cc1)F	9594974
184	7.6649	CCCC(=O)Nc1cccc(c1)c1nc2ccccc2c(=O)o1	1107361
185	7.97037	CCOC(=O)COc1cc2c(cc1)c(=O)c(co2)c1ccccc1OC	1177125
186	7.96943	Cc1c(sc2c1c(=O)[nH]c(n2)c1ccccn1)C(=O)N(C)C	2458771
187	7.6627	CC(=O)N(Cc1ccc(cc1)F)C1=C(C(=O)c2ccccc2C1=O)NCCc1ccccc1	3339005
188	7.66298	C[C@H]1C[C@@H](CN(C1)C(=O)COC(=O)c1ccc(o1)N(=O)=O)C	4611488
189	7.97154	CN(C)c1nc(nc(n1)N(CC(=O)OC)C#N)SC	716441
190	7.97095	CC(C)N1C(=O)[C@]2(Cc3c(ccc(c3)N(=O)=O)N([C@@H]2c2ccccc2)C)C(=O)NC1=O	4889782
191	7.97035	C1C[C@H]2C[C@@H]1C[C@@H]2NC(=O)[C@@H]1COc2ccccc2O1	2897417
192	7.66872	C1C/C(=N/Nc2ccc(cc2)Cl)/CC(=O)C1	6306482
193	7.66104	COc1cccc(c1)c1nnc(o1)NC(=O)c1ccc(cc1)S(=O)(=O)N1CCOCC1	2158935
194	7.35829	c1cc(ncc1Cl)/N=C/1\[C@@H](NSS1)Cl	548573
195	7.67005	CC(C)(C)C(=O)/C=c\1/c(=O)oc2ccccc2[nH]1	5336478
196	7.66537	Cn1cnc(c1Sc1ccc(cc1)Br)N(=O)=O	902023
197	7.66874	CCCn1c(nnn1)NC(=O)c1c(ccc(c1)Cl)Cl	935984
198	7.9676	CC(C)(C)c1nc2c(cnn2c(c1)NCCCN(C)C)c1ccc(cc1)Cl	2035190
199	7.9702	CCNc1nc(nc(n1)N1CCCCC1)NC(C)(C)C	974634
200	7.66623	Cn1cnc(c1Sc1ccc(cc1)N(=O)=O)N(=O)=O	3417211
201	7.97181	Cc1nn2c(c1c1ccccc1)nc1CCCCc1c2NCCN(C)C	1970320
202	7.97378	Cc1cc(ccc1)OC(=O)c1c(c2c(s1)ncn(c2=O)C)C	16187902
203	7.97353	Cc1ccc(cc1)OC(=O)c1c(c2c(s1)ncn(c2=O)C)C	4596010
204	7.66733	Cc1c(ccc(c1)S(=O)(=O)c1ncc(cc1)N(=O)=O)Br	1214500
205	7.36667	c1(c([nH]c(=O)[nH]c1=O)C(=O)O)F	69711
206	7.66205	COc1cc(c(cc1NCCC(=O)c1cccs1)OC)Cl	4685930
207	7.36172	c1cc(nn2c1nnc2C(F)(F)F)Cl	613657
208	7.66963	CCCCC[C@H]1C[C@@H](C(=O)O1)CC(=O)NC(=S)Nc1ccc(cc1)N(=O)=O	3100708
209	7.66482	Cc1nc(c(n1CC(=O)c1ccc(cc1)OC)Br)N(=O)=O	1418095
210	7.66569	COc1c(cc2CN(CCc2c1)C(=O)c1ccc(o1)N(=O)=O)OC	1851222
211	7.66531	C=CCN1c2ccccc2[C@H]([C@H]2c3ccccc3NC2=O)C1=O	5428548
212	7.96593	COc1ccc(cc1)C1=NC(=O)/C(=C\c2cc(c(c(c2)OC)OC)OC)/O1	12005122
213	7.36131	Cc1c(ccc(c1)Cl)OCCCC(=O)NO	568416
214	7.666	Cc1c(sc(n1)C)C(=O)/C=c\1/c(=O)oc2ccccc2[nH]1	5849229
215	7.97512	Cc1cc(nc(n1)n1c(cc(n1)C)C)NNCc1c(cc(cc1)OC)OC	9608279
216	7.66604	Cc1c(c(=O)c2c(o1)cc(cc2)OCC(=O)OC)Oc1ccccc1	722777
217	7.96366	COc1c(ccc(c1)/C=C/c1nc2c(cc1)c(ccc2)N(=O)=O)OCC(=O)O	6217473
218	7.97401	CN1C/C(=C\c2cnccc2)/C(=O)/C(=C\c2cnccc2)/C1	2265240
219	7.66481	COC(=O)CCS(=O)(=O)c1nc(cc(n1)C(F)(F)F)c1ccccc1	2035866
220	7.66704	Cc1cn2c(nc(c2NC2CCCC2)c2ccccn2)cc1	861730
221	7.96739	CN(C)CCCNc1nc2c(c3c(s2)CCCCC3)c(=O)n1CCc1ccccc1	1954687
222	7.36178	c1cc(nn2c1nnc2C(F)F)Cl	1472385
223	7.36168	c1cc(nn2c1nnc2C(F)(F)Cl)Cl	1489114
224	7.66477	Cc1nc(c(n1CC(=O)c1cc2ccccc2cc1)Br)N(=O)=O	9550892
225	7.3567	C1COCCN1CCC(=O)c1ccc(cc1)Cl	723918
226	7.96754	CC1(COCN1S(=O)(=O)c1ccc(cc1)C(=O)Nc1nnc(o1)c1ccc(cc1)OC)C	2158957
227	7.66724	C/C(=N\Nc1cccc2c1nccc2)/c1ccccn1	9581942
228	7.67074	Cn1c(nc2ccccc2c1=O)/C=C\c1ccc(o1)N(=O)=O	5731073
229	7.67222	CCOC(=O)CCS(=O)(=O)c1nc(cc(n1)C(F)(F)F)c1ccccc1	2219262
230	7.66884	c1ccnc(c1)N[C@H]1NC(=O)[C@H](S1)Cc1ccc(cc1)Cl	3144223
231	7.97445	CCOC(=O)[C@]1(CCN(CC1)Cc1ccccn1)CCc1ccccc1	16190550
232	7.65844	CCN1CN(C(=S)SC1)Cc1ccc(cc1)OC	3239950
233	7.67074	Cc1noc2c1c(ncn2)Sc1ccccc1Cl	3809580
234	7.97003	COC(=O)CCCCCN1C(=O)/C(=C\c2ccncc2)/SC1=S	1561408
235	7.36727	C1Cc2c(C1)nc1nc[nH]n1c2=S	2814597
236	7.6672	CN1C(=O)/C(=C\c2ccc(s2)N(=O)=O)/C(=O)NC1=O	1901667
237	7.35733	c1ccc2c(c1)c1c(cc(cc1)N)C(=O)C2=O	254021
238	7.36711	C1N(CSC(=S)N1Cc1ccco1)Cc1ccco1	332185
239	7.66779	Cc1cc(cc(c1)OC(=O)CCN1C(=O)c2ccccc2C1=O)C	723971
240	7.67115	Cn1cnc(c1S(=O)(=O)c1cc(ccc1)Cl)N(=O)=O	901293
241	7.66449	CCOC(=O)c1nn(c2nc(cc(=O)n12)Nc1ccccc1)c1ccccc1	1236178
242	7.66216	CS(=O)(=O)Cc1nc2ccccc2oc1=O	652987
243	7.66886	Cc1ccc(cc1)C(=O)n1c2ccccc2nc1N	1088432
244	7.96753	C[C@@H](C(=O)Nc1ncc(cc1)Cl)OC(=O)c1cc2c(cc1)c(=O)n1CCCCCc1n2	4876162
245	7.66807	CCCCCOc1c(cc(cc1)Br)/C(=N/NC1=NCCN1)/C	9591709
246	7.66752	CCCCOC(=O)Cn1c(nc2ccccc2c1=O)c1ccccc1	1563693
247	7.66122	Cc1cc(nc(n1)n1c(cc(n1)C)Nc1ccccc1)C	867936
248	7.66525	C1[C@@H]2C[C@@H]3C[C@H]1C[C@](C2)(C3)C(=O)COC(=O)c1ccccn1	7477200
249	7.66207	c1ccc(cc1)C/C=C/NNC(=O)c1ccccn1	6878451
250	7.67106	Cc1cc(n[nH]1)c1c([nH]n(c1=O)c1ccccc1)C	1483050
251	7.66207	C1CCN(C1)[C@@H](c1c(c2c(cccn2)cc1)O)c1ccccc1Cl	5187118
252	7.66694	CC1=NN(C(=O)[C@H]1C(=O)c1ccccc1)c1ccccc1	97690
253	7.66481	CCC(CC)COC(=O)[C@@H](C#N)c1nc2ccccc2nc1N1CCN(CC1)CC	663230
254	7.6632	CC(=O)/C=c\1/c(=O)oc2ccccc2[nH]1	5614610
255	7.66722	C/C(=N\NC(=O)c1cc(ccc1)Br)/c1ccccn1	5341487
256	7.66744	COc1cc(cc(c1OC)OC)C(=O)N/N=C/c1cc(cs1)N(=O)=O	9565003
257	7.66548	COc1ccc(cc1)C(=O)OCn1c(=O)c2ccccc2nn1	866908
258	7.67342	COC(=O)CC(=O)N1CCN(CC1)c1cc(c(cc1)Cl)Cl	2767088
259	7.66461	COC(=O)COc1ccc(cc1)S(=O)(=O)N1CCCCCC1	893834
260	7.65918	Cc1nc(c(n1CC(=O)c1ccccc1)Br)N(=O)=O	911226
261	7.66954	CC1=NN(C(=O)/C/1=C\Nn1c(nc2ccccc2c1=O)C)c1cc(ccc1)Cl	5757535
262	7.66616	CC(=O)Nc1nc2ccccc2n1CCOc1ccccc1Cl	649567
263	7.6665	COC(=O)COc1cc2c(cc1)c(=O)c(co2)c1ccccc1	906979
264	7.67215	COc1cc(cc(c1)OC(=O)c1cc2c(cc1)c(=O)n1CCCc1n2)OC	24687893
265	7.66629	C1CCC(CC1)C(=O)OCn1c(=O)c2ccccc2nn1	694186
266	7.66835	CCOC(=O)CN1C(=S)N[C@]2(N1)CCC[C@H](C2)C	3534427
267	7.6687	CC1(CC2=C([C@H](C(=C(O2)N)C(=O)OC)c2cnccc2)C(=O)C1)C	647097
268	7.67358	Cc1nc2c(nc1Cl)n(c(=O)n(c2=O)C)C	822208
269	7.6683	CC(C)(C)C1=N/C(=C\c2ccc(cc2)N(C)C)/C(=O)O1	6021744
270	7.66643	CS(=O)(=O)c1c2c(c(s1)C#N)C[C@@H](CC2=O)c1ccccc1	2820199
271	7.66677	Cc1cc(nc2c(c(=O)[nH]n12)NNc1cc(ccc1)Cl)C	7313808
272	7.66579	C1CCC(C1)CC(=O)OCn1c(=O)c2ccccc2nn1	2617385
273	7.66121	CC(=O)Oc1c(oc2ccccc2c1=O)c1ccco1	1689835
274	7.66641	Cc1cc(nc2c(c(=O)[nH]n12)NNc1cccc(c1)C(F)(F)F)C	7313804
275	7.66367	Cc1cc2c3COCc3c(nc2cc1)C	1234208
276	7.66703	Cc1c(c(=O)[nH][nH]1)[C@@H](c1ccc(o1)c1ccc(cc1)F)c1c([nH][nH]c1=O)C	3151564
277	7.66432	Cc1c(c2ccccc2[nH]1)C(=O)COC(=O)c1ccc(s1)N(=O)=O	3505580
278	7.66449	CC1=NN([C@@](C1)(c1ccc(cc1)Cl)O)C(=O)c1ccccc1F	3113628
279	7.6586	C[C@H]1CCN(CC1)c1nc(nc(c1)C)n1c(cc(n1)C)C	879239
280	7.66532	COC(=O)[C@@](c1ccc(cc1)NC(=S)NC(=O)c1ccccc1)(C(F)(F)F)O	2966525
281	7.66304	C[C@H]1Cc2ccccc2N1C(=O)COC(=O)c1cnc(cc1)Cl	5176819
282	7.66364	CC(=O)Oc1c(oc2ccccc2c1=O)c1ccc(o1)Br	1696227
283	7.66174	COc1ccccc1OCCNC(=O)c1cc(cc(c1)N(=O)=O)N(=O)=O	580266
284	7.66618	CCCCN1c2ccccc2[C@@]2(C1=O)NNc1ccccc1O2	4588070
285	7.66014	CN(C)S(=O)(=O)c1ccc(cc1)C(=O)Oc1ccccc1	1262705
286	7.67156	Cc1c(cc(cc1)F)NC(=O)c1c(c(n[nH]1)OC)N(=O)=O	841774
287	7.67598	CC1(CCCCC1)C(=O)NC(=S)NNC(=O)c1ccncc1	2132296
288	7.66471	CC(=O)Oc1ccc(cc1)n1c(=O)c2c3c(c(cc2)N(=O)=O)cccc3c1=O	1098906
289	7.6644	CCOC(=O)c1[nH]c2c(c1NNN1CCSCC1)cc(cc2)F	5419411
290	7.66388	CCOC(=O)COc1c(c2c(cc1)c1c(CCC1)c(=O)o2)C	2789357
291	7.36173	COc1cccc(c1)c1nnc(o1)NC(=O)c1cc(ccc1)F	4626316
292	7.66531	COCc1cc(=O)nc([nH]1)Nc1nc2ccccc2o1	659163
293	7.67043	CN1c2c(/C(=N/Nc3ccccc3)/CS1(=O)=O)scc2	5906987
294	7.66805	CC(=O)Oc1ccc(cc1)/C=C\1/C(=O)OC(=N1)C1CCCCC1	867110
295	7.96921	CN[C@@H]1N(C(=O)/C(=C/c2cc(c(cc2)OCC(=O)OC)OC)/S1)C	2720171
296	7.66403	CC(C)CCC[C@@H](C)NC[C@H]1[C@H]2C[C@@H]3C(=C)CCC[C@@]3(C[C@H]2OC1=O)C	16398325
297	7.66643	CCCNC(=O)COC(=O)c1cc2c(s1)nc1ccccn1c2=O	2085722
298	7.67167	CCc1nnc(n1N)N/N=C/c1ccc(o1)c1ccc(cc1)N(=O)=O	9590021
299	7.66485	CCc1c(c2c(cc(cc2)OCC(=O)OC)oc1=O)C	890738
300	7.66408	COC(=O)c1cnc(cc1)C(=O)N[C@@H]1CCCc2c1cnn2c1cc(cc(c1)F)F	24794002
301	7.35932	C1CN(c2ccccc12)C(=O)COC(=O)c1ccc(cc1)N(=O)=O	2502104
302	7.66332	Cc1cc(=O)nc([nH]1)n1c(cc(n1)C)C	657640
303	7.66759	COc1ccc(cc1)CN1C(=O)C(=[S]C1=S)Cc1ccncc1	2178291
304	7.65924	C1Cc2c3cc(ccc3[nH]c2[C@H](C1)NNC(=O)c1ccncc1)Cl	5720556
305	7.66616	CCOC(=O)c1csc(n1)c1c(nns1)C	2740377
306	7.35496	CCOC(=O)COc1c2c(cc(c1)N(=O)=O)cccn2	3153918
307	7.65895	COc1ccc(cc1)N1C(=O)/C(=C\c2ccc(s2)N(=O)=O)/C(=O)NC1=O	1907064
308	7.66737	COC(CNC(=O)c1ccc2c3c(c4ccccc4C2=O)onc13)OC	1916369
309	7.66437	CCOc1ccc(cc1)OCC(=O)Nc1nccs1	732622
310	7.66521	CCOC(=O)N1CCC(CC1)N1CCC[C@@H](C1)C(=O)c1cc2c(cc1)cc(cc2)OC	16191870
311	7.66158	CCCNC1=C(C(=O)c2ccccc2C1=O)N(c1cc(ccc1)F)C(=O)C	2914378
312	7.67056	Cn1cccc1/C=C\1/C(=O)NC(=S)N(C1=O)Cc1ccc(cc1)F	946987
313	7.66723	C/C(=N\NC(=O)c1ccc(cc1)Cl)/c1ccccn1	9590741
314	7.66493	CN1[C@H](C/C(=N/O)/C[C@@H]1c1ccccc1)c1ccccc1	280709
315	7.36266	c1ccc2c(c1)/C(=C/C(=O)c1cccs1)/C(=O)N2	948464
316	7.35648	C1CCN(C1)C(=O)COC(=O)c1c(ccc(c1)Br)Cl	2387389
317	7.66502	Cc1nc2c(cc(cc2)OC)c(c1)N/N=C/c1ccccc1	19577710
318	7.67108	c1ccc(cc1)/C=C/C=C/1\C(=O)NC(=O)N(C1=O)CCc1ccc(cc1)F	1325215
319	7.66428	C1CCC(C1)Nc1c(nc2n1cccc2)c1ccccn1	861728
320	7.66273	CCCCCCOC(=O)[C@@H](C#N)c1nc2ccccc2nc1N1CCN(CC1)CC	662260
321	7.67125	Cc1cc(nc2c(c(nn12)N)NNc1ccccc1)C	3456545
322	7.66258	CC(=O)OCCNc1c(c2nonc2c(c1)SCc1ccco1)N(=O)=O	12004991
323	7.67289	Cc1cc2c(c(=O)o1)[S]=C([C@@H](C(=O)OC)C(F)(F)F)O2	660939
324	7.66503	COc1ccccc1c1coc2c(c1=O)ccc(c2)OCC(=O)OC	710528
325	7.66746	C1CCC(CC1)C(=O)Nc1nc2ccccc2n1CCN1CCCC1	659577
326	7.67191	COc1cccc(c1)CC1=[S]C(=S)N(C1=O)CCC(=O)N1CCCCC1	1231390
327	7.66914	CCOC(=O)C1=C(NC(=N[C@@H]1c1ccc(cc1)OCc1ccc(cc1)C(=O)OC)N)c1ccccc1	4969429
328	7.66611	CCCCNC(=O)Nc1nnc(o1)c1ccc(cc1)Cl	2126799
329	7.36783	c1ccc(c(c1)C(=O)CC(=O)c1cc(ccc1)F)O	2870684
330	7.67154	C=CCN1c2ccccc2[C@@]2(C1=O)NNc1ccccc1O2	4879299
331	7.66619	Cc1cc(nc(n1)n1c2c(C[C@H](C2)C(=C)C)c(n1)C)C	659419
332	7.36782	c1ccc2c(c1)ccc(c2Br)OC[C@@H](Cn1ccnc1)O	2945320
333	7.97697	CCCc1nc2c(c(nn2c(c1)NCc1ccccn1)C)c1ccccc1	1861043
334	7.6645	Cc1cc2c(cc1C)n(cn2)/N=C/c1ccc(s1)N(=O)=O	6868549
335	7.66345	CC(C)c1ccc(cc1)OCC(=O)NNC(=O)c1nccnc1	934383
336	7.6637	Cc1c2c(c(c3c1ccnc3)C)c1c([nH]2)ccc(c1)OC	72512
337	7.66661	CC(C)CCNC[C@@H](CO/N=C\1/c2ccccc2c2ccccc12)O	4836374
338	7.66141	COC(=O)c1ccc(o1)CSc1nnc(o1)c1ccncc1	2200375
339	7.66066	CC(C)(C#Cc1ccc(s1)C(=O)Nc1cc2c(cc1)OCO2)O	1505084
340	7.66217	C1CCN(CC1)S(=O)(=O)c1cccc(c1)NC(=O)c1ccc(o1)N(=O)=O	4840582
341	7.36251	C1C(=O)N(C(=S)S1)Cc1cnccc1	317081
342	7.35474	c1cc(ccc1OCC(=O)Nc1ncc(cc1)Cl)Cl	646465
343	7.66867	C1Cc2c(C1)nc1c(c[nH]n1c2=O)c1ccc(cc1)Cl	867913
344	7.35927	c1ccc2c(c1)c(c(s2)C(=O)OCC(=O)N)Cl	2357135
345	7.6658	Cc1ccc(cc1)Sc1ccc(o1)C=C1C(=O)N(C(=O)N(C1=O)C)C	1359347
346	7.67061	Cc1c(c2nc3c(CCCC3)c(=O)n2[nH]1)c1ccccc1	666416
347	7.66939	Cc1ccccc1c1nnc2c3ccccc3C(=O)c2c1	2769183
348	7.3554	C1COCCN1S(=O)(=O)c1ccc(cc1)NC(=O)c1ccc(s1)N(=O)=O	24982541
349	7.36477	CCOC(=O)Cn1c(c(c(=O)c2c1c(ccc2)C)Br)C	661546
350	7.6681	COc1c(cc(cc1)/C=C/1\COc2ccccc2C1=O)OC	838793
351	7.67062	CCCCN1C(=O)/C(=C\c2ccc[nH]2)/C(=O)NC1=O	5899106
352	7.66867	CC(=C1C(=O)CC(CC1=O)(C)C)NNC(=O)c1ccncc1	571627
353	7.66619	CN(C)C(=O)c1c2c(cc(c1)N(=O)=O)C(=O)c1cc(cc(c21)N(=O)=O)N(=O)=O	2775829
354	7.36013	c1ccc(c(c1)c1cc(=O)c2c(o1)ccc(c2O)N(=O)=O)Cl	5314968
355	7.66174	COc1c(cc2CN(CCc2c1)CCC(=O)c1ccc(cc1)Br)OC	2095736
356	7.36482	c1ccnc(c1)c1nc(ccc1)c1ccccn1	70848
357	7.96274	COc1c(cc(cc1)C(=O)Nc1nnc(o1)c1ccccc1)OC	691744
358	7.36775	C1Oc2c(O1)cc(cc2)C(=O)COC(=O)c1c(ccc(c1)Cl)O	8604153
359	7.66524	C/C(=N\NC(=O)c1ccncc1)/c1cc2c(ccc(c2)OC)oc1=O	9616325
360	7.36157	C1CCc2nc3c(cc(cc3)N)c(c2C1)Cl	16193072
361	7.35956	C1N(CSC(=S)N1Cc1ccccc1)Cc1cnccc1	3328957
362	7.66951	Cc1ccc(cc1)c1nnc(o1)SCC#C	2176450
363	7.67103	COc1cc(cc(c1)C(=O)NNC(=O)c1ccccn1)OC	939827
364	7.66752	CCCCCC(=O)N/N=C(\C)/c1ccccn1	5720740
365	7.368	COC(=O)CCCC(=O)N1CCC[C@@H](C1)C(=O)c1ccc(cc1)c1ccccc1	23723994
366	7.66757	CCOc1c(cccn1)C(=O)OCC(=O)N1CCc2ccccc12	2332627
367	7.36765	Cc1cc(ccc1)OCCN1CN(C(=S)SC1)C	657917
368	7.67283	CCCN1C(=O)C(=[S]C1=O)Cc1ccc(o1)N1CCOCC1	6511153
369	7.36111	CN(Cc1ccc2CC=CC(=O)c2n1)O	5389291
370	7.67183	Cc1c(c2nc3c(CCC3)c(=O)n2[nH]1)c1ccc(cc1)Cl	653420
371	7.66479	CC(C)C(=O)Nc1cccc(c1)c1nc2ccccc2c(=O)o1	704832
372	7.36159	Cc1cc(ccc1)OCCCCc1c([nH]nc1C)C	2057670
373	7.66384	COc1ccc(cc1)OC(=O)c1cc2c(ccc(c2)Cl)oc1=O	6471217
374	7.67028	Cc1ccc(cc1)N/N=C/1\CS(=O)(=O)N(c2c1scc2)C	6392048
375	7.67521	CCOc1ccccc1C(=O)OCC(=O)Nc1nnc(o1)c1ccccc1	8606577
376	7.66332	c1ccc(cc1)CCNc1c(nc(o1)c1cccs1)C#N	661185
377	7.36787	Cc1ccc(cc1)c1noc(n1)CCCC(=O)Nc1cnccc1	666501
378	7.35891	CN(Cc1cc(c(cc1)Cl)Cl)CC(=O)Nc1ccc(cc1)C#N	2700023
379	7.66186	CCCc1nc2c(c(nn2c(c1)NCCCn1ccnc1)C)c1ccccc1	4888039
380	7.35848	C/C(=N/Nc1c2ccc(cc2ncc1)Cl)/c1ccc(cc1)N	5928348
381	7.66428	Cc1cccc(c1)c1nc(cc(=O)o1)c1ccc(cc1)OC	921407
382	7.67125	COc1cc(cc(c1)c1nc2ccccc2c(=O)o1)OC	718644
383	7.66952	c1cc(ccc1c1nnc(o1)SCC#CCO)Br	2928538
384	7.36776	c1ccc2c(c1)c(c[nH]2)CCC(=O)OCC(=O)NCc1ccc(cc1)Cl	2416759
385	7.67073	CCCC[C@H]1CC[C@@H](CC1)C(=O)Nc1ccc(cc1)S(=O)(=O)Nc1nccs1	2964643
386	7.66103	Cc1c(cc(cc1)NC(=O)c1ccc(o1)N(=O)=O)S(=O)(=O)N1CCOCC1	4840549
387	7.66062	COc1ccc(cc1)C/[NH]=C(/[C@@H]1C(=O)c2ccccc2C1=O)\C#N	2732465
388	7.36114	c1ccc2c(c1)c(c[nH]2)C(=O)COC(=O)c1ccc(s1)N(=O)=O	2472581
389	7.67066	COc1c(cc(cc1)C(=O)Oc1cccc2c1nccc2)S(=O)(=O)N1CCOCC1	1087790
390	7.66577	CCOc1cc2c(cc1)nc(s2)/[NH]=C/[C@H]1C(=O)OC(=N1)c1ccccc1	12005454
391	7.67186	Cc1c(c(=O)n([nH]1)c1ccccc1)C(=O)c1nn(nc1C)c1ccccc1	2799739
392	7.3627	Cc1cc2nc3c(CCO3)cc2cc1	603824
393	7.36137	Cc1nc2c(cnn2c(c1)NCCCn1ccnc1)c1ccc(cc1)Cl	4886402
394	7.66287	COc1ccc(cc1)c1cc2c(cc(cc2)OCC(=O)OC)oc1=O	1424927
395	7.66763	Cc1ccc(cc1)NCCCC(=O)N/N=C(\C)/c1ccccn1	9704647
396	7.67011	Cc1cc2=NC(=O)/C(=C\c3ccc(cc3)OC(=O)c3ccco3)/[C@@H](N)n2o1	16193618
397	7.35624	C/C(=N\NC(=O)c1cc2c(cc1)OCCO2)/C=C/c1ccccc1	9725757
398	7.36159	Cc1ccc(cc1)OCCCCc1c([nH]nc1C)C	2057777
399	7.35594	Cc1cc(ccc1)OC(=O)c1cc2nccnc2cc1	1129974
400	7.66163	CC[C@H]1CCCCN1S(=O)(=O)c1ccc(cc1)C(=O)Nc1nnc(o1)c1cccs1	3240162
401	7.35808	C1CN(CC[C@@H]1NC(=O)c1cc(ccc1)F)CC(=O)Nc1ccc(cc1)Br	3220851
402	7.66348	COc1ccc(cc1)OC(=O)c1cc2ccccc2o1	659898
403	7.36186	c1ccc(cc1)/C=C(/C=N/n1c(nnn1)N)\Br	6858766
404	7.66416	CNc1c(nnc(n1)c1ccccn1)c1ccccc1	6404643
405	7.35809	CCOC(=O)/C(=N\CCOC)/NNc1c(ccc(c1)Cl)Cl	2322934
406	7.6675	C1CCc2c(C1)c(=O)n1c(n2)c(c[nH]1)c1ccccc1	804632
407	7.36788	c1c[nH]c(c1)C(=O)COC(=O)c1ccc(s1)Cl	2474001
408	7.66178	COC(=O)[C@H]1CC(=O)N(C1)c1ccc(cc1)OCc1ccccc1Cl	616398
409	7.66492	CCOC1=CC(=C/C(=N\Nc2cc(ccc2)N(=O)=O)/C1=O)C=O	5334179
410	7.35789	c1ccnc(c1)C(=O)Nc1nccs1	1070711
411	7.66228	Cc1ccc(s1)/C=N/NC(=O)[C@@H]1COc2ccccc2O1	18293051
412	7.67324	CC(C)Cn1c2c(nc1N(=O)=O)n(c(=O)[nH]c2=O)C	909725
413	7.36253	Cc1cc(nc2nc(nn12)S(=O)(=O)Nc1c(cccc1Cl)Cl)C	179147
414	7.6668	Cc1c(cc(c(=O)o1)NC(=O)c1ccccc1)C(=O)c1ccccc1	2737848
415	7.35889	COc1ccccc1N1CCN(CC1)C(=O)c1ccc(s1)N(=O)=O	2536948
416	7.6628	COC(=O)c1cc2c(ccc3ccccc23)oc1=O	828102
417	7.36321	c1cc(cc(c1)S(=O)(=O)c1ncc(cc1)N(=O)=O)C(F)(F)F	901998
418	7.66594	C1CCN(C1)C(=O)CCN1C(=O)/C(=C/c2ccccc2Cl)/SC1=S	1920776
419	7.36301	c1ccc2c(c1)c(=O)n(nn2)COC(=O)c1ccc(o1)Br	1190726
420	7.36177	c1ccc2c(c1)nc(n2C(=O)c1ccc(cc1)F)N	1088431
421	7.66661	Cc1c(ccc(c1C)OC)CN1CC[C@@H](CC1)C(=O)Nc1ccc(cc1)Oc1cnccc1	24817212
422	7.66776	CCOC(=O)COc1cc2c(cc1)O[C@](CC2=O)(C)c1cnccc1	3240971
423	7.66456	CN1[C@H]2/C(=C/c3ccccn3)/C(=O)/C(=C\c3ccccn3)/[C@@H]1CC2	15945679
424	7.35586	C1C(=Nc2ccccc2O1)c1ccccc1	1481783
425	7.36191	Cn1c2c(c(=O)[nH]c1=O)n(c(n2)N(=O)=O)Cc1ccccc1	909915
426	7.66098	Cn1c(c(c(=O)n(c1=O)C)[C@@H](CN(=O)=O)c1c(cccc1F)OC)N	2732795
427	7.66721	C/C(=N\NC(=O)c1c[nH]c2ccccc12)/c1ccccn1	6953463
428	7.66437	Cc1cc(nc(n1)n1c(cc(n1)C)C)N/N=C\c1ccccc1OC	5903656
429	7.36781	CCOc1ccc(cc1)c1cc(no1)CCCC(=O)NCCC(C)C	16194105
430	7.36275	Cc1nnc(c(=O)n1N/C=C/1\C(=O)C=Cc2ccccc12)c1ccccc1	5452341
431	7.36158	Cc1ccccc1OCCCCc1c([nH]nc1C)C	2058969
432	7.35871	COc1c(cc(cc1)CCNc1nc(cs1)c1ccccn1)OC	972847
433	7.3678	c1cc(ccc1N)S(=O)(=O)Nc1nccs1	5340
434	7.66378	CCOC(=O)COc1cc2c(cc1)c(=O)cc(o2)c1ccccc1	8395
435	7.36695	C1[C@H](NN/C/1=C/1\C=C(C=CC1=O)Cl)c1cccs1	6100392
436	7.35618	c1ccc(cc1)C(=O)CCSc1ccccn1	3847697
437	7.35848	c1ccc(cc1)C(=O)c1coc2c1cc(cc2)OCC(=O)O	755496
438	7.36782	C1[C@H](Oc2ccccc2O1)c1nnc(o1)NC(=O)c1ccc(cc1)F	4124689
439	7.36752	c1ccc(c(c1)C(=O)NN[C@H]1c2cc(ccc2NC1=O)Br)n1cccc1	6006008
440	7.66156	COc1c(ccc(c1)/C=C\1/C(=O)NN(C1=O)c1cc(ccc1)F)OC(=O)c1ccco1	1317192
441	7.67072	COc1cccc(c1OC)COC(=O)CCNC(=O)c1ccc(cc1)Br	24979522
442	7.36197	c1cc2c(c(c1)C(F)(F)F)[nH]c(cc2=O)C(F)(F)F	736140
443	7.36137	C1COCCN1Cc1cc(c(c2c1cccn2)O)Cl	701172
444	7.36777	C[C@H]1CCN(CC1)C(=O)COC(=O)c1cc2ccccc2cc1O	2095897
445	7.66781	CCCn1nc(nn1)NC(=O)COc1ccc(cc1)CC	893388
446	7.66369	C[C@@H](C(=O)OC(C)(C)C)NC(=O)c1c(nc[nH]1)C(=O)Nc1ccccc1	16746626
447	7.36778	Cc1c(c(ccc1)C)NC(=O)COC(=O)CCc1c[nH]c2ccccc12	4855760
448	7.36147	COc1ccccc1NC(=O)C(=O)/C=C(/c1ccccc1)\O	1842045
449	7.35995	c1ccc2c(c1)[nH]c(n2)C/C(=N/N)/c1ccc(cc1)N(=O)=O	6048100
450	7.66708	CCc1ccc(cc1)N1C(=O)/C(=C/C=C/c2ccco2)/C(=O)NC1=O	1905415
451	7.36777	C1Oc2c(O1)cc(cc2)NC(=O)COC(=O)c1c(ccc(c1)Br)O	2366784
452	7.66291	CCOc1cc2c(cc1)nc(s2)NC(=O)c1ccccn1	2089261
453	7.66437	c1ccc2c(c1)C(=O)N(C2=O)CCCCOC(=O)c1ccc(o1)Br	2550784
454	7.66479	COc1ccc(cc1)OC(=O)CCc1c[nH]c2ccccc12	2541023
455	7.67173	CCS(=O)(=O)c1ncc(c(n1)C(=O)Nc1ccc(cc1)C)Cl	2990902
456	7.66385	Cc1cc(c(cc1)C)c1nnc(o1)NC(=O)COc1ccccc1	7533289
457	7.36024	c1ccc2c(c1)c1c(c(=O)[nH]2)nc(o1)CCl	607883
458	7.66781	CN(C)CCCn1c2c(c3c(s2)CCCCC3)c(=O)n(c1=O)C1CCCCC1	2036865
459	7.66215	CN(C)CCCn1c2c(c3c(s2)CCCCC3)c(=O)n(c1=O)CCc1ccccc1	2032585
460	7.35486	c1ccnc(c1)Nc1c(cc(cc1N(=O)=O)N(=O)=O)N(=O)=O	3089122
461	7.36228	c1ccc2c(c1)nc(n2CCOc1ccc(cc1)Br)N	761924
462	7.67585	CCOC(=O)COc1c(oc2ccccc2c1=O)c1ccc(cc1)OC	1224017
463	7.66411	C1Cc2nc3c(ccc(c3)C(=O)Oc3ccccc3Cl)c(=O)n2C1	24981947
464	7.36782	c1ccc2c(c1)c(c[nH]2)CCC(=O)OCC(=O)Nc1ccc(cc1)N(=O)=O	3419560
465	7.67027	c1coc(c1)C(=O)Oc1ccc(cc1)/C=C\1/[C@@H](N)n2ccsc2=NC1=O	1298878
466	7.66897	C#CCSc1nnc(o1)c1ccc(cc1)N(=O)=O	1984308
467	7.66828	CCCCSc1nnc(o1)c1ccc(cc1)C	2188596
468	7.66688	Cc1cc2c(cc1)N(C(=O)/C/2=C/1\c2ccccc2NC1=O)C	5738472
469	7.66576	COc1ccc(cc1)c1cc(no1)C(=O)OC	752781
470	7.66413	C1Cc2nc3c(ccc(c3)C(=O)Oc3ccc(cc3)F)c(=O)n2C1	24980617
471	7.35483	c1cc(ncc1Cl)Nc1c(cc(cn1)N(=O)=O)N(=O)=O	3097917
472	7.36091	Cc1cc(c(cc1)C(=O)OCC(=O)N1CCCCCC1)O	2469980
473	7.36767	c1coc(c1)/C=C\1/C(=O)N([C@@H](N)S1)c1nccs1	5953874
474	7.66639	COc1cccc(c1OC)COC(=O)CCNC(=O)c1ccc(cc1)Cl	24981946
475	7.65827	CC(C)c1cc2c3CCC[C@H](c3[nH]c2cc1)NNC(=O)c1ccncc1	5397690
476	7.36186	c1ccc2c(c1)c(=O)c(c(o2)c1ccco1)OC(=O)c1cnccc1	1178958
477	7.65913	CCOc1ccc(cc1)c1nnc(o1)NC(=O)CCCOc1cccc(c1)C	2124393
478	7.36794	C1CN(N[C@@H]1c1cccs1)CCC(=O)c1cccs1	596558
479	7.66311	COc1ccc(cc1)CCNc1cc(nc2ncnn12)c1ccccc1	3227271
480	7.3589	c1ccc2c(c1)ccc1c2nc([nH]1)c1ccccn1	345777
481	7.36102	C1CCN(CC1)C(=O)COC(=O)c1cc2ccccc2cc1O	2388572
482	7.66225	CC(C)(C)NC(=O)C(=O)NNC(=O)COc1ccc(cc1)Br	4231824
483	7.96977	CCN1C(=O)/C(=C/c2ccc(cc2)OCC(=O)OCC)/NC1=S	5663303
484	7.35653	COc1cc2c(cc1)cc(cc2)C(=O)[C@H]1CCCN(C1)Cc1ccccn1	16189922
485	7.36391	c1cc2nc(c(c(=O)n2cc1)C=O)NCc1ccco1	1083179
486	7.36229	c1ccc2c(c1)nc(n2CCOc1ccccc1Cl)N	780985
487	7.67204	Cc1nc2c(c(nn2c(c1)NCc1ccccn1)C)c1ccc(cc1)Cl	3266722
488	7.67202	Cc1nc2c(c(nn2c(c1)NCc1ccccn1)C)c1ccccc1	1997076
489	7.66466	CCCCNC(=O)Nc1nnc(o1)c1ccc(cc1)OCC	2101504
490	7.36221	COc1ccccc1c1nnc(o1)NC(=O)c1cc2c(cc1)ncs2	3518644
491	7.35845	Cc1ccccc1Nc1c(nc2n1cccc2)c1ccccn1	16002336
492	7.36776	C1Oc2c(O1)cc(cc2)CNC(=O)COC(=O)CCc1c[nH]c2ccccc12	2464842
493	7.36748	c1ccc(cc1)c1nn2c(cc1=O)[nH]c1ccccc1c2=O	825043
494	7.66425	CC(C)OC(=O)CCCCCN1C(=O)CSC1=S	2132993
495	7.3603	c1c(oc(c1)N(=O)=O)/C=N/NC(=O)c1nonc1N	9634077
496	7.66506	CCOC1=CC=C/C(=C\NNC(=O)c2cc3c(cc2)OCCO3)/C1=O	5419384
497	7.35791	Cc1c(ccc(c1)Cl)OCC(=O)NNC(=O)c1nccnc1	751040
498	7.66727	C/C(=N\NC(=O)c1cc(c(cc1)OC)OC)/c1ccccn1	9612114
499	7.6652	CCN(CC)S(=O)(=O)c1ccc(cc1)C(=O)OCn1c(=O)c2ccccc2nn1	2557756
500	7.36175	CC1=C(C(=O)C=C/C/1=N\OS(=O)(=O)c1ccccc1)C	5547949
501	7.36171	C1=C/C(=C\NNc2ncc(cn2)Br)/C(=O)C=C1	6537062
502	7.66718	CCOC(=O)CNC(=O)CNC(=O)c1nn(c(=O)c2ccccc12)c1cc(c(cc1)OC)Cl	16194046
503	7.36791	c1cc(c(cc1Cl)Cl)Nn1cnc2nncc2c1N	1473200
504	7.36121	C1CC1c1cc(no1)C(=O)Nc1c(cc(cc1Br)F)F	5308390
505	7.35966	CC(C)OC(=O)C1=C(OC=C(C1)C(=O)[C@H]1C(=CCC(=C1)Cl)O)N	3568902
506	7.35853	Cc1cc(nc(n1)n1c(cc(n1)C)C)N1CCN(CC1)c1ccccc1	657574
507	7.35488	c1ccnc(c1)NC(=O)c1ccc(o1)N(=O)=O	844036
508	7.3678	Cc1c(c(ccc1)NC(=O)COC(=O)CCc1c[nH]c2ccccc12)C	4803881
509	7.66254	Cc1cc(n[nH]1)C(=O)N/N=C/c1ccc(s1)N(=O)=O	6886476
510	7.67247	CCOc1ccc(cc1)OCCSc1ncc(cc1)S(=O)(=O)N1CCN(CC1)C	16272888
511	7.36115	Cc1nn(c(c1)NC(=O)c1ccccc1F)c1nc2ccccc2[nH]1	666262
512	7.36786	COc1ccc(cc1)C(=O)[C@@H](CN1CCCC1)c1ccccc1	658341
513	7.66922	COc1c(cc(cc1)NC(=O)c1ccc(o1)c1ccc(cc1)N(=O)=O)OC	2275132
514	7.35994	COc1ccc(cc1)CCOC(=O)c1cc(c(cc1)N)N(=O)=O	8246695
515	7.36169	Cc1cccc(c1)c1nn2c(c1)nc(c(c2NCCCn1ccnc1)C)C	3229926
516	7.35793	Cc1cc2nc(c(n2cc1)NC1CCCC1)c1ccccn1	7066859
517	7.36504	Cc1ccc(s1)S(=O)(=O)Nc1cccc2c1cccn2	2082098
518	7.66724	C/C(=N\NC(=O)c1ccccc1OCc1ccc(cc1)F)/c1ccccn1	9569064
519	7.35593	Cc1nc(ccc1)CN1CCC[C@@H](C1)C(=O)c1cc2c(cc1)cc(cc2)OC	16188360
520	7.663	CC(C)(C)c1nc2c(cnn2c(c1)NCCCN(C)C)c1ccccc1	1963859
521	7.35829	c1cc(cc(c1)Cl)/C=N\Nc1nccs1	5894016
522	7.36779	c1ccc2c(c1)c(c[nH]2)CCC(=O)OCc1ccc(cc1)C#N	3532610
523	7.6655	Cc1c(cc(cc1)NN[C@@H]1[C@@H](NN(C1=O)C(=S)N)C)C	5411098
524	7.36086	C1CCC2(CC1)C1=C(CCCC1)n1c(=N2)nc[nH]1	5689510
525	7.6666	Cc1nc2c(cnn2c(c1)NCc1ccccn1)c1ccccc1	3749529
526	7.66404	CCOC(=O)c1[nH]c2c(c1NNN1CCSCC1)cc(cc2)Cl	5596757
527	7.35848	c1ccc(cc1)NC(=O)c1c(snn1)[S@@](O)c1ccc(cc1)Cl	1486982
528	7.3581	C1COc2c(O1)ccc(c2)N1[C@H](C(C1=O)(F)F)c1ccccc1	4548510
529	7.35778	Cc1cnc(s1)NC(=O)c1ccccn1	2463754
530	7.36781	c1ccc(cc1)C(=O)Nc1ccccc1C(=O)Nc1nnc(s1)C(F)(F)F	2806956
531	7.66898	C#CCSc1nnc(o1)c1cccc2ccccc12	663635
532	7.3676	C1[C@H](Oc2ccccc2O1)C(=O)N/N=C\c1ccc(s1)Cl	5910485
533	7.35673	COc1ccc(cc1)C1=Nc2ccccc2OC1	1481803
534	7.36786	c1cc2c(ccc3c2c(c1)c(=O)n(c3=O)c1ncc(cc1)Cl)N(=O)=O	2221657
535	7.36215	COc1ccc(cc1)NC(=O)CCCN1C(=O)/C(=C\c2ccco2)/SC1=S	1620327
536	7.66566	CCOc1c(ccc(c1)CNNC(=O)c1ccccn1)OC(=O)c1cccs1	5340882
537	7.36656	C1Oc2c(O1)cc(cc2)C(=O)/C=C\1/c2c(ccc(c2)Br)NC1=O	5713372
538	7.36344	c1ccc2c(c1)nc(n2CCOc1ccc(cc1)Cl)NC(=O)c1ccco1	1492379
539	7.36189	CCCOc1ccc(cc1)N1C[C@@H](CC1=O)C(=O)Nc1ccccn1	649752
540	7.36032	COc1ccc(cc1)OCCOC(=O)c1cccs1	2095591
541	7.36198	Cc1nc2ccccc2n1/N=C/c1ccc(s1)N(=O)=O	9616928
542	7.35867	C1C(=Nc2ccccc2S1)NNC(=O)c1ccc(cc1)F	2816765
543	7.35882	c1ccc2c(c1)C(=CC(=O)C2=O)Nc1ccc(cc1)F	4454203
544	7.36066	C1Oc2c(O1)cc(cc2)c1c(n2cccnc2n1)Br	5170670
545	7.36229	c1cc(cnc1)OC(=O)c1cc(c(cc1)Cl)Cl	3239779
546	7.36197	Cc1cc(nn1c1nc2c(cccc2NS(=O)(=O)C)cc1)C	885036
547	7.36705	COc1cc(ccc1)OCc1nnc(o1)c1cccs1	2446233
548	7.35934	c1cc(cnc1)NC(=O)c1ccc(s1)N(=O)=O	314146
549	7.36326	C1CN(CCN1CCOc1cc(ccc1)Cl)CCOc1cc(ccc1)Cl	620153
550	7.66501	Cc1cc(c(n1CC=C)C)C1=NN=C(SC1)NCc1ccccc1	4879265
551	7.36048	c1ccc2c(c1)c(c(c(=O)o2)N(=O)=O)Nc1ccccc1O	3124981
552	7.36358	C1/C(=C\c2ccccn2)/C(=O)c2ccccc2O1	1551716
553	7.36178	C1=C/C(=C\NNc2c(cccn2)N(=O)=O)/C(=O)C=C1	16189445
554	7.35669	C1COCCN1CCCNC(=O)c1cc2c(cc1)s/c(=C/c1cc(ccc1)Cl)/c(=O)[nH]2	6014154
555	7.36198	c1ccc2c(c1)c(=O)nc([nH]2)c1ccccn1	661780
556	7.66542	Cc1cc(c(n1CCC(=O)OC)C)C(=O)COc1ccccc1C(=O)N	2475619
557	7.36005	CC1=NN([C@@](C1)(c1ccccc1)O)C(=O)c1ccc(cc1)Br	2884136
558	7.65976	COC(=O)COc1cc2c(cc1)c(cc(=O)o2)c1cc(ccc1)N(=O)=O	1109314
559	7.35786	c1ccnc(c1)C(=O)NNC(=O)COc1ccc(cc1)Cl	793931
560	7.35831	C1C(=O)[C@H](/C=[NH]/c2ccccc2O)C(=O)N1	1713545
561	7.66293	CCOc1ccc(cc1)NC(=O)CCC(=O)N/N=C/c1ccc(s1)N(=O)=O	6868145
562	7.3609	c1ccc(cc1)/C(=N\NC(=O)c1cc(ccc1)F)/c1cnccc1	6154033
563	7.36497	c1ccc(cc1)c1cc2c(s1)nc[nH]c2=S	704023
564	7.66601	CC(C)(C)NC(=O)COC(=O)c1c(c(ns1)C(=O)NC1CCCCC1)N	646580
565	7.36089	CSc1ccc(cc1)C(=O)[C@H]1CCCN(C1)C(=O)[C@@H]1C[C@H]2NON([C@@H]2CC1)O	16190766
566	7.36265	c1cc(ncc1Cl)NC(=O)COC(=O)c1ccc(s1)N(=O)=O	2078915
567	7.36673	c1ccnc(c1)n1c(=O)c2c3c(c(cc2)N(=O)=O)cccc3c1=O	1218173
568	7.36119	C1Cc2c(C1)cc(cc2)OCC(=O)Nc1ccccn1	2971089
569	7.36781	Cc1cc(nn1CC(=O)N/N=C/c1ccc(s1)N(=O)=O)C	9647099
570	7.36288	c1ccc2c(c1)c(=O)n(nn2)COC(=O)c1cccs1	807399
571	7.36266	c1ccc2c(c1)c(=O)oc(n2)/C=C/c1ccc(s1)N(=O)=O	5291685
572	7.36612	CCCN(Cc1nnc(o1)c1ccccc1Cl)C(=O)c1cc(cc(c1)N(=O)=O)N(=O)=O	4832094
573	7.36777	c1ccc2c(c1)[C@@H](OC2=O)[C@H](/C=[NH]/c1c(ccc(c1)Cl)O)N(=O)=O	16195260
574	7.36781	c1ccc2c(c1)c(c[nH]2)CCC(=O)OCC(=O)Nc1c(ccc(c1)N(=O)=O)Cl	2458381
575	7.36032	Cc1c2[C@@H](C(=C(Oc2n[nH]1)N)C#N)c1ccc(o1)c1ccc(cc1)Cl	3770471
576	7.6621	c1cc(ccc1C=C1C(=O)NC(=O)NC1=O)Oc1ccc(cc1)N(=O)=O	1204403
577	7.67302	C[C@H]1CCN(CC1)CCc1nc2c(n1C)ccc(c2)NC(=O)COc1ccc(cc1)Cl	4893409
578	7.3612	CC(C)c1cc(no1)C(=O)Nc1ccccc1SC	9551031
579	7.35815	Cc1nc2ccccc2c(c1)N/N=C/c1ccc(cc1)OC	9594929
580	7.66405	CCOC(=O)C(=O)N[C@]12C[C@@H]3C[C@H](C1)C[C@@H](C3)C2	366798
581	7.36415	c1cc2c(c(c1)OC(=O)c1cc(ccc1)N(=O)=O)nccc2	687298
582	7.35789	c1ccnc(c1)C(=O)Nc1nc2c(cc(cc2s1)F)F	2474590
583	7.35788	c1ccnc(c1)C(=O)Nc1nc2c(s1)cc(cc2)F	2114872
584	7.36184	Cc1ccc(cc1)C1=NN(c2nc3ccccc3n2C1)C	3846447
585	7.35915	COc1c(cc(cc1)C(=O)Nc1ccccc1C(=O)N/N=C\c1ccccn1)OC	6886551
586	7.66439	CCN1CCN(CC1)c1c(cc(cc1)S(=O)(=O)N1CCCCC1)NC(=O)c1ccc(o1)N(=O)=O	24980863
587	7.35726	COC(=O)COc1cccc(c1)NC(=O)c1ccc(cc1)Cl	976810
588	7.35884	C1CCN(CC1)CC(=O)Nc1nnc(s1)c1ccc(cc1)N(=O)=O	566975
589	7.36241	COc1ccc(cc1)c1cc(nc(n1)S(=O)(=O)C)C(F)(F)F	4054690
590	7.3579	c1cc(c(cc1C(=O)NNC(=O)c1nccnc1)Cl)Cl	818540
591	7.36679	Cc1ccc(s1)/C=C\1/C(=O)NC(=O)N(C1=O)CCc1ccc(cc1)F	1319709
592	7.35853	c1ccc2c(c1)c1[nH]c3ccccc3nc1c2NNC(=O)N	6883654
593	7.36796	c1c[nH]c(c1)C(=O)COC(=O)Cc1ccc(cc1)Cl	4010877
594	7.36236	c1ccc(cc1)N1C(=O)/C(=C/c2ccc(o2)Sc2ccc(cc2)Cl)/C(=O)N1	1611568
595	7.35677	Cc1c(c(ncc1N(=O)=O)Sc1ccccc1)N(=O)=O	8142978
596	7.36231	c1ccnc(c1)Nc1c(c2nonc2c(c1)Cl)N(=O)=O	2772102
597	7.35696	CCOC(=O)[C@H]1CS[C@@H](C(=O)N1)CC(=O)Nc1cc(c(cc1)Cl)Cl	2936978
598	7.36026	CCN(CC)c1cc2c(cc1)c1c(c(cc(=O)o1)Cl)c(=O)o2	756377
599	7.66472	CCn1nc(nn1)NC(=O)c1ccc(o1)c1ccc(cc1)Cl	646502
600	7.36239	Cc1ccc(cc1)c1cc(nc(n1)S(=O)(=O)C)C(F)F	4247905
601	7.36141	CCOC(=O)[C@H]1CCN(CC1)C(=O)COc1cc(c(c(c1)C)Br)C	1328530
602	7.35675	Cc1nc2ccccc2c(c1)NN/C=C/1\C=CC=CC1=O	5766522
603	7.36777	Cc1cc(ccc1)NC(=O)COC(=O)CCc1c[nH]c2ccccc12	4803315
604	7.36112	c1ccc(cc1)c1cc(no1)C(=O)Nc1c(cc(cc1Br)F)F	1093728
605	7.36758	C1[C@H](Oc2ccccc2O1)C(=O)N/N=C\c1ccc(o1)N(=O)=O	5719791
606	7.36758	C1[C@H](Oc2ccccc2O1)C(=O)N/N=C\c1ccc(s1)N(=O)=O	5719794
607	7.35862	COc1ccccc1NC(=O)c1cnc(nc1)SC	2226358
608	7.36738	C1C[C@@H](CN(C1)Cc1ccccc1O)N1CCN(CC1)c1cccc(c1)C(F)(F)F	23723223
609	7.36773	c1ccnc(c1)n1c(=O)c2cc(cc3cc(cc(c23)c1=O)N(=O)=O)N(=O)=O	3100490
610	7.36783	Cc1c(cc(cc1)NC(=O)COC(=O)CCc1c[nH]c2ccccc12)N(=O)=O	2079099
611	7.36122	Cc1cc(ncc1)NC(=O)COc1cc2c(CCC2)cc1	17173832
612	7.36751	C1Cn2c(=O)c3c(nc2SC1)oc1c(c3=O)cc(cc1)Cl	664518
613	7.67152	Cc1cc(c(n1C1CCCC1)C)C=C1C(=O)NC(=S)NC1=O	846439
614	7.36094	CC1=CS[C@@H](Nc2cnccc2)N1CC1CCCCC1	3899146
615	7.35876	C1COCCN1[C@@H](CNC(=O)c1cc(cc(c1)N(=O)=O)N(=O)=O)c1cccs1	4158180
616	7.3634	CC(C)(C)OC(=O)NNc1c2ccccc2nc2ccccc12	3138572
617	7.36165	C1C(=S)Nc2c(cc(cc2)Cl)C(=N1)c1ccccc1	826706
618	7.66086	COc1cc(c(cc1)OC)NC(=O)C(=O)NNC(=O)[C@]12C[C@@H]3C[C@H](C1)C[C@@H](C3)C2	2869281
619	7.36612	CCOC(=O)c1cc2cc3ccccc3cc2oc1=O	850205
620	7.35871	CCOc1cc2c(cc1)nc(s2)NC(=O)c1cnc(cn1)C	2457974
621	7.36159	C/C(=N\NC(=O)c1ccncc1)/Cn1nc(nn1)N(=O)=O	5497430
622	7.35896	Cc1cc(nc(n1)n1c(cc(n1)C)C)NN/C=C/1\C=CC(=O)C=C1O	6517627
623	7.66192	CC1(C[C@H](c2c(C1)n(nc2)c1ccc(cc1)F)NC(=O)c1ncc(cc1)C(=O)OC)C	24790581
624	7.36164	Cc1n[nH]c(=S)n1/N=C/c1ccc(cc1)OCc1c(cc(cc1)Cl)Cl	6863576
625	7.67221	CCS(=O)(=O)c1ncc(c(n1)C(=O)Nc1ccc(cc1)S(=O)(=O)N(C)c1ccccc1)Cl	16012896
626	7.36419	c1ccc2c(c1)c(=O)n1c3ccccc3C(=O)c1n2	73549
627	7.3667	CC(=O)OCCNc1c(c2nonc2c(c1)Sc1nc2ccccc2[nH]1)N(=O)=O	12004519
628	7.36054	COc1c(cc(cc1)/C=N/NC(=O)c1ccncc1)CN1CCOCC1	9613402
629	7.66609	Cc1ccc(cc1)/C=C\1/C(=O)N=C(S1)N1CCCC1	701653
630	7.36118	CCCc1cc(no1)C(=O)Nc1ccccc1SC	5307918
631	7.35658	CCOc1cc(c(cc1)NC(=O)COC(=O)[C@]1(CC1(Cl)Cl)C)N(=O)=O	4985326
632	7.36159	c1cc(cc(c1)Cl)/[NH]=C/[C@H]1C(=O)OC(=N1)c1ccco1	5389257
633	7.35806	c1cc(ccc1C(=O)ONC(=[NH2])c1ncc(s1)N(=O)=O)Cl	6375789
634	7.35518	CCOc1ccc(cc1)Nc1ccc(c2nonc12)N(=O)=O	2904476
635	7.36802	C1COCCN1c1nc2ccccc2nc1[C@@H](C#N)C(=O)NCc1ccco1	660043
636	7.36157	Cc1nn(c(c1)Nc1ccccc1)c1nc2ccccc2[nH]1	2998938
637	7.36074	C[C@@H](C(=O)NNC(=S)NC(=O)c1ccco1)Oc1cc2ccccc2cc1	4885570
638	7.35859	Cc1nonc1C(=O)N/N=C/c1ccc(o1)N(=O)=O	9590448
639	7.362	Cc1ccc(cc1)c1nnc(o1)SCC#CCOC(=O)c1ccco1	2927566
640	7.36128	CCOC(=O)c1noc(c1)COc1cc(cc(c1)Cl)Cl	2743537
641	7.36819	c1c(oc(c1)N(=O)=O)C(=O)OCCCOC(=O)c1ccc(o1)N(=O)=O	18287527
642	7.36732	Cc1ccccc1OCC(=O)OCC(=O)c1ccc[nH]1	4796279
643	7.36118	CC(=O)N1[C@H](OC(=N1)c1ccccc1)c1ccc(s1)N(=O)=O	3693334
644	7.36741	C/C(=N\NC(=O)c1ccncc1)/c1cc2ccccc2oc1=O	9616326
645	7.36191	CCCCCn1c2c(c(=O)oc3ccccc23)nn1	3145906
646	7.36826	C1CN(N=C1c1ccccc1)C(=O)COC(=O)c1ccc(s1)N(=O)=O	7861191
647	7.36201	CN(C)c1c(nnc(n1)c1ccccn1)c1ccccc1	6404645
648	7.36752	C1=CC(=O)C=C/C/1=N/Nc1c([nH]n(c1=O)C(=S)N)c1ccc(cc1)N(=O)=O	5494763
649	7.36158	Cc1nn(c(c1c1ccc(cc1)Cl)N)c1nc2ccccc2[nH]1	718013
650	7.35994	Cc1cccc(c1)C(=O)Nc1nnc(o1)c1cnccc1	4645483
651	7.36178	Cc1c(scc1)C(=O)Nc1cc(nn1c1nc2ccccc2[nH]1)C	4554103
652	7.35791	CC(=O)c1cc2c(ccc3ccccc23)oc1=O	748172
653	7.35996	CCOC(=O)CNC(=O)N1c2ccccc2Sc2ccccc12	2980862
654	7.36074	Cc1c2[C@@H](C(=C(Oc2n[nH]1)N)C#N)c1ccc(cc1)OC(=O)c1ccco1	565752
655	7.36746	COc1ccc(cc1)c1noc(n1)c1cc2ccccc2oc1=O	851436
656	7.35787	c1ccnc(c1)C(=O)NNC(=O)c1cc(ccc1)N(=O)=O	3651410
657	7.36322	Cc1c(snn1)C(=O)NN/C=C/1\C=Cc2ccccc2C1=O	5418075
658	7.66865	c1ccc(cc1)C/C=C/C1=[S]C(=S)N(C1=O)CCC(=O)OCC(=O)Nc1c(ccc(c1)F)F	6153896
659	7.35973	CC(=O)Nc1ccc(cc1)OC(=O)c1cc(c(cc1)Br)N(=O)=O	1331069
660	7.35978	CCOC(=O)c1csc(n1)COc1ccc(cc1)OC	2744008
661	7.35871	c1ccc(cc1)C(=O)c1c([nH]cn1)C(=O)Nc1ccccc1	564890
662	7.66485	C1CCC(CC1)NC(=O)COC(=O)c1c(c(ns1)C(=O)NC1CCCCC1)N	651494
663	7.36229	c1ccc2c(c1)nc(s2)COC(=O)c1ccc(o1)Br	5243999
664	7.67195	CCOC(=O)[C@H]1CCN(CC1)c1nc2c(ccc(c2)OC)cc1C#N	651141
665	7.36092	COC(=O)COc1cccc(c1)NC(=O)COc1ccccc1	888381
666	7.67161	CCc1nnc(n1N)NNCc1cc(c(cc1)N1CC[C@@H](CC1)C)N(=O)=O	20846820
667	7.36489	c1ccc(cc1)n1c2c(cn1)c(=O)oc(n2)c1cccs1	692969
668	7.36154	CCOC(=O)[C@@H](C)Oc1ccc(cc1)OCc1ccccc1	3516602
669	7.3586	c1ccc(c(c1)C(=O)OCn1c(=O)c(c(cn1)Br)Br)Cl	1474487
670	7.36711	c1ccc(cc1)NC1=C/C(=N/S(=O)(=O)c2cccs2)/c2ccccc2C1=O	5676317
671	7.35943	c1ccnc(c1)NN/C=C/1\C=C(C=C(C1=O)N(=O)=O)Cl	6042139
672	7.35685	CCOC(=O)/C=c\1/c(=O)oc2ccccc2[nH]1	6097332
673	7.36421	C/C(=C\1/C=CC(=CC1=O)OC)/NNc1c(cc(cn1)Cl)Cl	15945400
674	7.35778	Cc1cc2c(cc1)nc(s2)NC(=O)c1ccccn1	2444453
675	7.35789	c1ccnc(c1)C(=O)Nc1nc(cs1)c1c(ccc(c1)F)F	2092860
676	7.66478	CCOc1ccc(cc1)OCc1ccc(o1)C(=O)OCc1ccccn1	653780
677	7.36141	Cc1ccc(o1)c1c(n2ccccc2n1)Nc1ccccc1	7066594
678	7.35548	c1ccc(c(c1)NN[C@@H](C#N)NNC1=CCC=CC1=O)O	6536934
679	7.35893	CCOC(=O)CNc1c(cc(cc1)C(=O)OCC)N(=O)=O	12005323
680	7.35843	c1ccnc(c1)c1csc(n1)NC(=O)c1ccco1	2487733
681	7.36224	CCc1ccc(cc1)NC(=O)C(=O)NNC(=O)c1cc(ccc1)OC	3117688
682	7.35904	Cc1cc(nc(n1)n1c(cc(n1)C)C)NNCc1ccc(cc1)F	9657022
683	7.35865	Cc1ccccc1NC(=O)c1c([nH]cn1)C(=O)NCc1ccccc1	965339
684	7.3631	Cc1nc(ccc1)Nc1nc(cs1)c1ccccn1	972317
685	7.36246	Cc1nc2nc(nn2cc1)S(=O)(=O)Nc1c(cccc1F)F	91759
686	7.35804	c1ccc(c(c1)C(=O)ONC(=[NH2])c1ncc(s1)N(=O)=O)Cl	5823343
687	7.36261	C1COc2c(O1)cc1c(c2)sc(n1)NNC(=O)c1ccccc1	7105723
688	7.36288	c1ccc2c(c1)c(nc(n2)c1cnccc1)Oc1c(nccc1)N(=O)=O	4780494
689	7.36376	c1ccc2c(c1)[nH]/c(=C\1/C=CC(=CC1=O)NCc1cnccc1)/o2	5408234
690	7.35778	Cc1ncc(nc1)C(=O)NNC(=O)c1ccc(cc1)Br	2711880
691	7.36221	Cc1ccc(cc1)CN1C[C@@H](CC1=O)C(=O)OCc1ccccc1Cl	24982236
692	7.36011	CCOC(=O)COc1cc2c(cc1)c(=O)c(co2)c1ccccc1	702816
693	7.35898	CCOC(=O)c1ccc(cc1)NC1=CC(=O)C(=O)c2ccccc12	691731
694	7.35474	C1CN(c2ccccc12)C(=S)NC(=O)c1ccccc1	833366
695	7.36108	Cc1cc(cc(c1Cl)C)OCc1cc(no1)C(=O)N(C)CCc1cn(nc1)C	24790161
696	7.3555	C[C@H]1CCC[C@@H](/C=[NH]/c2cc(c(cc2)C(=O)O)O)C1=O	16681775
697	7.35891	Cc1c(cc(cc1)c1ccc(o1)/C=N/NC(=O)CN1CCOCC1)N(=O)=O	9593573
698	7.36786	c1ccc(cc1)c1nnc(o1)COC(=O)c1ccc(o1)Br	2642917
699	7.35474	c1ccc(cc1)COc1ccc(cc1)c1nc(c(o1)NCCCn1ccnc1)C#N	664729
700	7.36773	C[C@H]1CCN(CC1)C(=O)COC(=O)CCc1c[nH]c2ccccc12	2604353
701	7.36769	CC(C)(C)OC(=O)NCCc1nnc(o1)S(=O)(=O)Cc1c(cc(cc1)Cl)Cl	665449
702	7.36634	CC(=O)c1cc(c(cc1)OC)COC(=O)c1nc2ccccc2cc1	2416154
703	7.66491	CCc1ccc(cc1)N1C(=O)/C(=C\C=C\c2ccco2)/C(=O)N1	1824291
704	7.36516	CC[C@@H](C)n1c2c(c(=O)oc3ccccc23)nn1	3145905
705	7.35752	C1CN(CCN1CCC(=O)Nc1ccc(cc1)Cl)C/C=C/c1ccccc1	1342233
706	7.36151	CC(=O)n1cc(c2ccccc12)/C=C/1\C(=O)OC(=N1)c1ccccc1	695432
707	7.36143	CC(C)(C)c1cc(n[nH]1)C(=O)N/N=C/c1ccc(s1)N(=O)=O	6883299
708	7.36085	Cn1c(=O)c2ccccc2c(n1)c1ccc(cc1)OCC(=O)OC	943455
709	7.67432	C[C@H]1CN(CCN1c1cccc(c1)C)C(=O)Cn1c(=O)c2c(s1)nc(cc2C)C	5309798
710	7.35888	c1ccc(cc1)/C(=N\NC(=O)c1cc(ccc1)N(=O)=O)/c1ccccn1	5687785
711	7.35862	c1ccc(c(c1)c1nnc(o1)NC(=O)c1cnccc1)Cl	1246952
712	7.35792	Cc1c(ccc(c1)Br)OCC(=O)NNC(=O)c1nccnc1	1224313
713	7.3547	C[C@@H](C(=O)OC)Oc1cc2c(cc1)cc(c(=O)o2)c1ccccc1	16450243
714	7.36697	c1ccc(c(c1)CN1C(=O)/C(=C/c2ccc[nH]2)/C(=O)NC1=O)Cl	5647031
715	7.35843	c1ccnc(c1)c1csc(n1)NC(=O)c1ccc(o1)N(=O)=O	764647
716	7.36393	COc1c(cc(cc1)C(=O)OCn1c(=O)c2ccccc2nn1)N(=O)=O	2108857
717	7.35825	C[C@H]1CN(C[C@@H](N1)C)c1cc(c(cc1)N(=O)=O)NCCOc1ccccc1C	4270536
718	7.36701	c1cc(ccc1c1ccc(o1)C=C1C(=O)NC(=O)NC1=O)Cl	2754564
719	7.36134	C1CN(CC[C@@H]1CNC(=O)c1ccc(cc1)Cl)c1ccc(cc1)S(=O)(=O)N1CCOCC1	3232214
720	7.36348	CCOc1ccc(cc1)c1nc2ccccc2c(=O)o1	714792
721	7.66841	CCOc1ccc(cc1)OC(=O)c1cc2c(cc1)c(=O)n1CCCc1n2	24981648
722	7.35806	c1ccc(cc1)OC(=O)c1ccc(cc1)COC(=O)c1nccnc1	976280
723	7.36775	CC(C)(C)c1ccc(cc1)OCCC(=O)OCC(=O)NC1CC1	7856020
724	7.36128	COc1c(cc(cc1)C(=O)Oc1c2c(c(cc1CN1CCOCC1)Cl)cccn2)OC	1534927
725	7.35711	c1ccc2c(c1)nc(s2)NN/C=C/1\C=C(C=C(C1=O)N(=O)=O)Cl	6104225
726	7.35568	Cc1cc(c(cc1)c1nnc(o1)NC(=O)c1ccco1)C	7244050
727	7.66325	Cc1c(cc(cc1)n1c(cc(c1C)C1=NN=C(SC1)NC1CC1)C)C	3595666
728	7.66181	CC(C)(C)c1ccc(cc1)C(=O)NNC(=O)C(=O)NC(C)(C)C	3108506
729	7.36597	c1ccc2c(c1)cc(c(=O)o2)C(=O)OCc1ccc(cc1)N(=O)=O	671626
730	7.35953	COc1c(ccc(c1)/C=N/NC(=O)c1ccccn1)OC(=O)c1cccs1	6895994
731	7.359	COc1ccc(cc1)C(=O)N/N=C(\c1ccccc1)/c1ccccn1	5679804
732	7.36119	CC(C)Cc1cc(no1)C(=O)Nc1ccc(cc1)C(=O)C	5309834
733	7.36242	CCOC(=O)c1noc(c1)c1csc(n1)COc1ccccc1	2745311
734	7.367	c1cc(c(cc1Cl)c1ccc([nH]1)C=C1C(=O)NC(=O)NC1=O)Cl	5769678
735	7.36784	c1ccc(cc1)CNCc1cn(nc1c1ccc(cc1)F)c1ccccc1	1288098
736	7.35788	Cc1c(cccc1Cl)NC(=O)C(=O)NNC(=O)c1ccccc1F	7726312
737	7.66247	Cc1cc(n[nH]1)C(=O)NNCc1ccc(cc1)OC(=O)c1ccccc1Br	9594646
738	7.36673	c1cc(ccc1S(=O)(=O)NNCc1ccc(o1)N(=O)=O)Cl	6894037
739	7.35759	CCCc1nnc(s1)NC(=O)c1cc2ccccc2oc1=O	835064
740	7.36116	Cc1nn(c(c1)NC(=O)C1CCCCC1)c1nc2ccccc2[nH]1	4004019
741	7.36775	CCOC(=O)c1ccc(o1)COC(=O)c1cc2ccccc2oc1=O	952079
742	7.35604	c1ccc2c(c1)nc(s2)SCc1ccc(cc1)c1nnco1	2408764
743	7.66563	CC1=NN(C(=O)/C/1=C\c1ccc(cc1)OC(=O)c1cccs1)c1ccc(cc1)C(=O)O	6010977
744	7.36207	CCc1ccc(cc1)NC(=O)COc1cc2c(cc1)OCO2	2996087
745	7.35921	C1CN(CCN1Cc1ccccc1)C(=O)c1ccc(o1)N(=O)=O	726209
746	7.35772	COc1ccc(cc1)c1cc(=O)oc2c1ccc(c2)OCC(=O)OC	882255
747	7.36783	Cc1ccc(cc1)c1nnc(o1)COC(=O)c1cccs1	6458328
748	7.365	CCOC(=O)Nc1cc(ccc1)OCC(=O)Nc1ccccc1OC	2092395
749	7.35734	Cc1c(c(no1)c1ccccc1Cl)C(=O)ONC(=[NH2])c1ccc(o1)N(=O)=O	9566277
750	7.36683	Cc1ccc(cc1)NN[C@@H]1[C@@H](NN(C1=O)C(=S)N)C	5391924
751	7.3582	Cc1ccc(cc1)n1cc(c(n1)c1ccc(cc1)F)CNCCc1cscn1	16191955
752	7.3583	C1COCCN1CC(=O)N/N=C/c1ccc(o1)c1ccc(cc1)Br	6884045
753	7.66285	COc1c(ccc(c1)/C=C\1/C(=O)NN(C1=O)c1ccc(cc1)Cl)OC(=O)c1ccco1	1301849
754	7.358	c1ccc2c(c1)nc(s2)C(=O)Nc1nnc(o1)c1ccc(cc1)Cl	4252281
755	7.36698	c1cc(ccc1CN1C(=O)/C(=C\c2ccc(s2)N(=O)=O)/C(=O)NC1=O)F	1909109
756	7.36232	CCOC(=O)c1noc(c1)c1csc(n1)COc1ccc(cc1)Cl	2745332
757	7.67115	CCc1ccc(cc1)NC(=O)C(=O)NNC(=O)COc1cccc(c1)OC	7703236
758	7.36165	Cc1cc(n[nH]1)c1n[nH]c(=S)n1/N=C/C(=C/c1ccccc1)/Br	6866727
759	7.36136	CCn1nc(nn1)NC(=O)c1c(c2ccccc2s1)Cl	952755
760	7.36097	c1ccc2c(c1)nc(o2)SCC#CCOC(=O)c1ccco1	661262
761	7.66606	CC1=NNC(=O)/C/1=C\c1cn(nc1c1ccccc1)c1ccccc1	6258408
762	7.35861	COc1cccc(c1)NC(=O)c1cnc(nc1)SC	6489027
763	7.36176	Cc1cc(nc(n1)n1c(cc(n1)C)C)NNCc1ccc(cc1)OC	9607467
764	7.36782	c1ccc(cc1)c1nnc(o1)COC(=O)c1c(ccc(c1)N(=O)=O)Cl	2080870
765	7.36814	Cc1nc(ncc1)NS(=O)(=O)c1ccc(cc1)NC(=O)c1ccc(s1)N(=O)=O	1570196
766	7.35792	c1ccnc(c1)C(=O)N/N=C/c1ccc(cc1)OC(=O)c1ccco1	6872183
767	7.3579	c1ccnc(c1)C(=O)N/N=C/c1ccc(cc1)OC(=O)c1cccs1	6896160
768	7.36253	c1ccc(cc1)c1nnc(o1)SCC#CCOC(=O)c1ccco1	645902
769	7.35846	Cc1cc(ccc1)Cc1cnc(s1)NC(=O)C1=NCCN1	4673983
770	7.357	Cc1c(c(no1)c1ccccc1)C(=O)N/N=C/c1ccc(s1)N(=O)=O	9564757
771	7.35482	c1ccc(cc1)C(=O)c1ccc(cc1)C(=O)Nc1ccccn1	17397380
772	7.67019	C1Cc2nc3c(ccc(c3)C(=O)OCc3cc(ccc3)F)c(=O)n2C1	2549282
773	7.35788	CCC(CC)c1nnc(s1)NC(=O)c1nc2ccccc2cc1	2091388
774	7.36106	CC1=C/C(=N\OS(=O)(=O)c2ccccc2)/C(=CC1=O)C	5663704
775	7.36225	CCOc1ccc(cc1)Nc1nc(nc(c1)C)n1c(cc(n1)C)C	658308
776	7.3586	COc1ccc(cc1)NC(=O)c1cnc(nc1)SC	6489028
777	7.35858	c1ccc(cc1)/C=C(/C=N/NC(=O)c1nccnc1)\Br	5726397
778	7.35859	COC(=O)c1cn(c(=O)c2ccccc12)NC(=O)c1nccnc1	3238338
779	7.36037	CCOc1ccc(cc1)OCC(=O)Nc1ccc(cc1)OC	732610
780	7.66604	CC1=NNC(=O)/C/1=C\c1cn(nc1c1cccs1)c1ccccc1	6001017
781	7.35801	COc1ccc(cc1)[C@@H]1NO[C@H](C1)COC(=O)c1nc2ccccc2cc1	4859649
782	7.35682	C1CCN(CC1)C(=O)COC(=O)COc1ccc(cc1)Nc1ccccc1	2556596
783	7.35944	CC(C)(C)c1ccc(cc1)c1nc(c(o1)NCCCn1ccnc1)C#N	4535363
784	7.35789	CCc1cc(c(cc1)OCC(=O)NNC(=O)c1nccnc1)Br	2958821
785	7.36211	Cc1cc(nn1c1ccc(cc1)C(=O)Oc1cc2c(cc1)OCO2)C	2669322
786	7.36031	COc1ccc(cc1)OCC(=O)NNC(=O)c1ccccn1	774167
787	7.35785	Cc1c(cc(cc1)NC(=O)C(=O)NNC(=O)c1ccccc1C)Cl	3127619
788	7.36147	COc1ccc(cc1)/C=C/c1nc2ccccc2c(=O)o1	5739396
789	7.36359	C1COCCN1c1c(cc(cc1)C(=O)OCn1c(=O)c2ccccc2nn1)N(=O)=O	5112335
790	7.35624	Cc1c(ccc(c1)OCC(=O)Nc1ccncc1)Br	877332
791	7.35855	Cc1cc(c(cc1)C)c1csc(n1)NC(=O)c1nccnc1	2106098
792	7.35778	C1[C@@H]2C[C@@H]3C[C@H]1C[C@](C2)(C3)C(=O)NNC(=O)c1ccccn1	3504072
793	7.35737	Cc1c(c(no1)c1c(cccc1Cl)F)C(=O)ONC(=[NH2])c1ccc(o1)N(=O)=O	9566278
794	7.36147	COC(=O)[C@H](c1ccccc1)NC(=O)c1noc(c1)COc1cc(cnc1)Cl	24791158
795	7.36198	CCc1ccc(cc1)C(=O)COC(=O)c1cnc(cc1)Cl	2458470
796	7.36071	C1CN(CCN1Cc1cc2c(cc1)OCO2)C(=S)NC(=O)c1ccc(cc1)Cl	1941409
797	7.35723	COc1cccc(c1)NC(=O)c1ccc(o1)Cn1cc(cn1)N(=O)=O	832012
798	7.35711	Cc1c(c(no1)c1ccccc1)C(=O)ONC(=[NH2])c1ccc(o1)N(=O)=O	5844273
799	7.35793	Cc1ccccc1Cn1cc(cn1)NC(=O)c1noc(c1N(=O)=O)C(C)C	20864796
800	7.35963	CCN(CC)[C@H]1C=C2C(=CC(=C(N)O2)C(=O)NCc2ccc(cc2)F)C=C1	19289050
801	7.35894	Cc1c(cc(cc1)S(=O)(=O)N1CC[C@@H](CC1)C(=O)OCc1ccccc1)C	24686238
802	7.36256	c1ccc2c(c1)c(=O)oc(n2)c1ccc(cc1)NC(=O)c1ccco1	565827
803	7.36178	Cc1ccc(cc1)C(=O)/C=c\1/c(=O)oc2ccccc2[nH]1	5539232
804	7.36001	CSc1nc2c(s1)cc(cc2)NC(=O)[C@H]1CC(=O)N(C1)Cc1ccccc1	4880979
805	7.36221	Cc1cc(nc(n1)n1c(cc(n1)C)C)Nc1ccc(cc1)OC	662572
806	7.35932	c1ccc(cc1)c1ccc(cc1)OCC(=O)Nc1cnccc1	2332104
807	7.35967	C[C@@H](C(=O)NNC(=O)C(=O)Nc1ccc(cc1)OC)Oc1c(cc(cc1)Cl)Cl	3120237
808	7.36051	C1[C@@H]2C[C@@H]3C[C@H]1C[C@](C2)(C3)C(=O)NN/C=C/1\C=C(C=CC1=O)N(=O)=O	6046082
809	7.36785	Cc1c(c(no1)c1ccccc1)C(=O)Nc1nnc(s1)COc1ccc(cc1)Cl	1305820
810	7.35846	C1CN=C(N1)C(=O)Nc1ncc(s1)Cc1ccccc1	4442467
811	7.3625	Cc1c(cc(cc1)c1nc2cc(nn2c(c1)C(F)(F)F)C(=O)NCCCn1ccnc1)C	2971138
812	7.35932	c1cc(cnc1)NC(=O)COc1ccc(cc1)c1ccc(cc1)C#N	826941
813	7.35842	c1ccnc(c1)c1csc(n1)NC(=O)CCS(=O)(=O)c1ccc(cc1)F	22581373
814	7.35879	CCc1ccc(cc1)/C=N/NC(=O)c1ccccn1	6879789
815	7.35933	C1CCCN(CC1)S(=O)(=O)c1ccc(cc1)C(=O)Nc1nnc(o1)c1ccccc1Cl	2158895
816	7.36167	c1ccc(c(c1)OCc1ccc(o1)C(=O)OCc1ccccn1)Cl	1084316
817	7.36078	Cc1ccc(cc1)Sc1ccc(o1)/C=C\1/C(=O)NN(C1=O)c1ccccc1	1926787
818	7.35914	Cc1c(cc(cc1)S(=O)(=O)Nc1cccc(c1)C(=O)NC[C@@H](c1ccc(cc1)OC)N1CCCC1)F	24979384
819	7.66499	CCn1nc(nn1)NC(=O)COc1ccc(cc1)C1CCCCC1	953175
820	7.35848	C1CN=C(N1)C(=O)Nc1ncc(s1)Cc1ccccc1Cl	2145530
821	7.35788	Cc1c(ccc(c1)Br)OCC(=O)NNC(=O)C(=O)Nc1ccccc1	7725473
822	7.36693	COc1c(cc(cc1)c1nn(nn1)CC(=O)OC1CCCCC1)OC	655622
823	7.3608	COc1cccc(c1)C(=O)OCC(=O)Nc1nnc(o1)c1ccccc1	7702969
824	7.36224	Cc1cc(nc(n1)n1c(cc(n1)C)C)N/N=C/c1ccccc1N(=O)=O	9619214
825	7.36778	CCOCCOC(=O)c1ccc(cc1)NC(=O)[C@@H]1COc2ccccc2O1	2789628
826	7.35835	CC1(c2ccccc2N(/C/1=C/C(=O)COC(=O)c1ccc(o1)N(=O)=O)C)C	2424966
827	7.36808	CC1=NN(C(=O)[C@@H]1/C=[NH]/c1ccc(cc1)S(=O)(=O)Nc1nccs1)c1ccccc1	16189659
828	7.35876	CC(C)c1ccc(cc1)/C=N/NC(=O)c1ccccn1	6879599
829	7.35627	c1ccc2cc(ccc2c1)OCC(=O)Nc1ccncc1	823638
830	7.36164	C1COCCN1S(=O)(=O)c1ccc(cc1)NC(=O)c1ccc(o1)N(=O)=O	2309197
831	7.36187	CCC(=O)c1ccc(cc1)OCC(=O)OCC(=O)c1c(n(c(c1)C)C1CC1)C	9326883
832	7.35468	C1CN(CCN1C/C=C/c1ccccc1)C(=S)NC(=O)c1ccco1	1302924
833	7.35802	c1ccc(cc1)OC(=O)c1cc(ccc1)COC(=O)c1nccnc1	973411
834	7.36195	Cc1c(cc(cc1)OCC(=O)OCC(=O)c1ccc(cc1)OC)C	821587
835	7.35887	CC(C)Cc1nnc(s1)NC(=O)CCS(=O)(=O)c1ccc(cc1)Cl	24816697
836	7.36151	Cn1nc(nn1)NC(=O)COc1ccc(cc1)C1CCCCC1	936003
837	7.66423	CC(C)NC(=O)NC(=O)COC(=O)c1ccc(cc1)n1c(=S)sc(n1)SC	2561720
838	7.35796	CCCCOC(=O)c1ccc(cc1)NC(=O)c1nn(cc1Br)C	3641535
839	7.36184	CCOC(=O)c1cnc(nc1CSC(=S)N1CCCCC1)Nc1nc2ccccc2o1	4544552
840	7.35933	CCOC(=O)c1ccc(cc1)c1ccc(o1)C(=O)Nc1cnccc1	878057
841	7.35843	CCc1ccc(cc1)Cc1cnc(s1)NC(=O)C1=NCCN1	4554526
842	7.35656	CCc1ccc(cc1)N1CCN(CC1)CCNC(=O)Nc1ccc(cc1)OC	2980439
843	7.36207	CCOc1ccc(cc1)CNOCC(=O)Nc1cc2c(cc1)OCO2	9641621
844	7.35628	CCC(C)(C)c1ccc(cc1)OCC(=O)Nc1ccncc1	839550
845	7.35459	COc1ccc(cc1)NC(=O)NCCN1CCN(CC1)c1ccc(cc1)C(=O)OC	2986350

## Sheet: pharmacophore-result-2nd-line
Sr.No.	Score	Smile	PubChem-ID
0	11.0468	c1(c([nH]c(=O)[nH]c1=O)C(=O)O)F	69711
1	11.0452	COc1cccc2c1c1c([nH]2)c(ncn1)Cl	5423078
2	11.035	CC(=O)Nc1nc2ccccc2n1CCOc1ccccc1Cl	649567
3	11.036	COc1c(cc2c(c1)c(c([nH]2)Cl)N(=O)=O)OC	3155294
4	11.0375	C1C(=O)[C@H](/C=[NH]/c2ccccc2O)C(=O)N1	1713545
5	11.0437	c1ccc2c(c1)nc(n2CCOc1ccc(cc1)Br)N	761924
6	11.0387	c1ccc(cc1)c1nn2c(cc1=O)[nH]c1ccccc1c2=O	825043
7	11.0381	C1C/C(=N/Nc2ccc(cc2)Cl)/CC(=O)C1	6306482
8	11.0409	C/C(=N/Nc1c2ccc(cc2ncc1)Cl)/c1ccc(cc1)N	5928348
9	11.0361	Cc1ccccc1C(=O)NN1C[C@@H](CC1=O)C(=O)OCc1cc(c(cc1)Cl)Cl	2984292
10	11.0384	c1ccc(cc1)C(=O)CC(=O)c1c(ccc(c1)Cl)O	724088
11	11.04	c1cnccc1c1nnc(o1)NC(=O)c1ccc(s1)Br	4656856
12	11.0379	CN1C(=O)/C(=C\c2ccc(s2)N(=O)=O)/C(=O)NC1=O	1901667
13	11.0376	c1coc(c1)c1nnc(o1)NC(=O)c1ccc(s1)Cl	4363012
14	11.0406	CCCCN1C(=O)/C(=C\c2ccc[nH]2)/C(=O)NC1=O	5899106
15	11.0404	Cn1c2c(c(=O)[nH]c1=O)n(c(n2)N(=O)=O)Cc1ccccc1	909915
16	11.0379	c1cc(c(cc1c1nc2c(cc(cc2)Cl)c(=O)n1O)Cl)Cl	3315146
17	11.0368	c1ccnc(c1)c1nc2c([nH]1)cc(cc2)N(=O)=O	100489
18	11.0337	CCn1nc(nn1)NC(=O)c1ccc(o1)c1ccc(cc1)Cl	646502
19	11.0365	C=CCN1c2ccccc2[C@H]([C@H]2c3ccccc3NC2=O)C1=O	5428548
20	11.0382	COC(=O)COc1cccc(c1)NC(=O)c1ccc(cc1)Cl	976810
21	11.0372	C1Oc2c(O1)cc(cc2)C(=O)COC(=O)c1c(ccc(c1)Cl)O	8604153
22	11.0426	Cc1cc(c(n1C1CCCC1)C)C=C1C(=O)NC(=S)NC1=O	846439
23	11.0404	c1cc(ccc1c1nnc(o1)NC(=O)c1c(sc(c1)Cl)Cl)F	4457468
24	11.0385	C1=C/C(=N/c2c3c(c(cc2)N(=O)=O)NON3)/C(=O)C=C1	5719582
25	11.0498	Cc1cc2c(cc1)N(C(=O)/C/2=C/1\c2ccccc2NC1=O)C	5738472
26	11.0408	CC(=C1C(=O)CC(CC1=O)(C)C)NNC(=O)c1ccncc1	571627
27	11.0394	c1coc(c1)c1nnc(o1)NC(=O)c1ccc(s1)N(=O)=O	5083854
28	11.0378	c1cc(ccc1c1nc2c(cc(cc2)Br)c(=O)n1O)N(=O)=O	1471105
29	11.0378	c1cc(ccc1c1nc2c(cc(cc2)Cl)c(=O)n1O)N(=O)=O	4519571
30	11.0429	c1ccc2c(c1)nc(n2C(=O)c1ccc(cc1)F)N	1088431
31	11.0369	COc1cc(c(cc1)c1c(cn[nH]1)CN1CCCCCCC1)OC	16188203
32	11.0378	c1cc(ccc1c1nc2c(ccc(c2)Cl)c(=O)n1O)N(=O)=O	1487343
33	11.0446	COC(=O)c1cn(c(=O)c2ccccc12)NC(=O)c1nccnc1	3238338
34	11.0395	COc1cccc(c1)NC(=O)c1cnc(nc1)SC	6489027
35	11.0409	CC(C)Cn1c2ccccc2c(c(c1=O)C(=O)Nc1ccncc1)O	54676097
36	11.038	c1cc(cc(c1)C(F)(F)F)c1nc2c(ccc(c2)Cl)c(=O)n1O	3784439
37	11.0396	c1coc(c1)C(=O)Nc1nnc(o1)c1ccc(cc1)Br	7533312
38	11.0368	C1Oc2c(O1)cc(cc2)NC(=O)COC(=O)c1c(ccc(c1)Br)O	2366784
39	11.0419	c1cc2c(c(c1)Oc1ncnc(c1N(=O)=O)N)nccc2	2960477
40	11.0401	CCCn1c2ccccc2c(c(c1=O)C(=O)N/N=C/c1ccccc1F)O	54683825
41	11.0336	CCn1nc(nn1)NC(=O)c1c(c2ccccc2s1)Cl	952755
42	11.0401	COC(=O)c1c(c2c(cc1)C(=O)c1ccccc1C2=O)O	2870897
43	11.0379	c1cc(cc(c1)C(F)(F)F)c1nc2c(cc(cc2)Br)c(=O)n1O	1487353
44	11.041	c1ccc(c(c1)CN1C(=O)/C(=C/c2ccc[nH]2)/C(=O)NC1=O)Cl	5647031
45	11.0418	COc1cccc(c1)N1C(=O)/C(=C\c2ccc(s2)N(=O)=O)/C(=O)NC1=O	1904598
46	11.0425	CCOC(=O)Cc1c(nc2c(c[nH]n2c1=O)c1ccc(cc1)Cl)C	753212
47	11.0395	c1ccc(c(c1)c1nnc(o1)NC(=O)c1ccco1)Cl	1247740
48	11.0399	C1[C@H](Oc2ccccc2O1)c1nnc(o1)NC(=O)c1ccc(cc1)F	4124689
49	11.0414	CCOC(=O)Cc1c(nc2c(c[nH]n2c1=O)c1cc(ccc1)Br)C	1209937
50	11.0412	CCCn1c(nnn1)NC(=O)c1cc2ccccc2cc1	934049
51	11.038	COCc1cc(=O)nc([nH]1)Nc1nc2ccccc2o1	659163
52	11.0372	Cc1cc(nc2c(c(nn12)N)NNc1ccccc1)C	3456545
53	11.039	C1Oc2c(O1)cc(cc2)C(=O)COC(=O)c1c(cc(cc1)O)O	8357053
54	11.0512	CC1=C(C(=O)C2=C(C1=O)N1C[C@H]3[C@@H]([C@@]1([C@H]2COC(=O)N)OC)N3C)N	244989
55	11.0392	Cc1ccccc1C(=O)Nc1nnc(o1)c1ccco1	4062266
56	11.0344	COc1c(cc(cc1)C(=O)Nc1nnc(o1)c1ccccc1)OC	691744
57	11.0509	C1CN(CCN1C/C=C/c1ccccc1)C(=S)NC(=O)c1ccco1	1302924
58	11.0366	C1CCN(CC1)C(=O)COC(=O)c1cc2ccccc2cc1O	2388572
59	11.0385	c1ccc2c(c1)cccc2C(=O)Nc1nnc(o1)c1ccco1	4686330
60	11.0417	CC(C)Cn1c(c(c(=O)n(c1=O)C)C(=O)COC(=O)c1ccc(o1)N(=O)=O)N	2084008
61	11.0375	COc1cccc(c1)NC(=O)c1cc2ccccc2oc1=O	724184
62	11.0404	C1COC(=CO1)c1nnc(o1)NC(=O)c1ccc(cc1)F	4356778
63	11.0398	C1COC(=CO1)C(=O)Nc1nnc(o1)c1ccc(cc1)Br	7533343
64	11.0397	C1COC(=CO1)C(=O)Nc1nnc(o1)c1c(ccc(c1)Cl)Cl	7244039
65	11.0397	C1COC(=CO1)C(=O)Nc1nnc(o1)c1ccc(cc1)Cl	4190701
66	11.0376	CCc1ccc(cc1)NC(=O)C(=O)NNC(=O)c1cc(ccc1)OC	3117688
67	11.04	CCCCn1c2ccccc2c(c(c1=O)C(=O)Nc1c(cccn1)C)O	54676094
68	11.0398	C1COC(=CO1)c1nnc(o1)NC(=O)c1cc(ccc1)C(F)(F)F	4589666
69	11.0394	Cc1cc(c(cc1)C)c1nnc(o1)NC(=O)c1ccco1	7533251
70	11.0411	COc1c[nH]n(c(=O)c1=O)C1CCCCC1	767637
71	11.0367	Cc1nn2c(cc(nc2c1c1ccccc1)C(C)C)NCc1ccccn1	1966501
72	11.0412	COc1ccc(cc1)N1C(=O)/C(=C\c2ccc(s2)N(=O)=O)/C(=O)NC1=O	1907064
73	11.0389	CC(C)Cn1c(c(c(=O)n(c1=O)C)C(=O)COC(=O)c1cc(c(nc1)Cl)Cl)N	2092679
74	11.0519	CCOC(=O)CN1C(=S)N[C@]2(N1)CCC[C@H](C2)C	3534427
75	11.0395	COc1cccc(c1)C(=O)Nc1nnc(o1)c1ccc(cc1)F	5076360
76	11.0378	Cn1c2ccccc2c(c(c1=O)C(=O)Nc1ccccn1)O	54684094
77	11.0433	Cc1ccc(cc1)NC(=O)C1=C(S(=O)(=O)CCS1(=O)=O)c1ccccc1	2330223
78	11.0418	c1cc2nc(c(c(=O)n2cc1)C=O)NCc1ccco1	1083179
79	11.0398	c1ccc(c(c1)C(=O)Nc1nnc(o1)c1ccc(cc1)Cl)Br	3315017
80	11.0393	Cc1cc(c(cc1)C)c1nnc(o1)NC(=O)c1ccc(o1)N(=O)=O	7244093
81	11.0359	c1cc(cnc1)c1c2[C@@H](C(=C(Oc2n[nH]1)N)C#N)c1ccc(o1)N(=O)=O	4673520
82	11.0398	Cc1nc2ccccc2c(c1)N/N=C/c1ccc(cc1)OC	9594929
83	11.0388	Cc1c(c(=O)n([nH]1)c1ccccc1)C(=O)c1nn(nc1C)c1ccccc1	2799739
84	11.0397	c1ccc(c(c1)c1nnc(o1)NC(=O)c1cnccc1)Cl	1246952
85	11.0414	Cc1cccc(c1)C(=O)Nc1nnc(o1)c1cnccc1	4645483
86	11.0427	c1cc(c(cc1Cl)c1ccc([nH]1)C=C1C(=O)NC(=O)NC1=O)Cl	5769678
87	11.0428	Cc1cc(nc(n1)Sc1ncnc(c1N(=O)=O)N)C	2960245
88	11.0341	Cn1nc(nn1)NC(=O)COc1ccc(cc1)C1CCCCC1	936003
89	11.0411	C[C@]1(CC1(Cl)Cl)C(=O)OCC(=O)Nc1nnc(o1)c1ccccc1	24686589
90	11.0398	Cc1cc(c(cc1)C)c1nnc(o1)NC(=O)C1=COCCO1	7533288
91	11.0355	C1CN(CC[C@@H]1NC(=O)c1cc(ccc1)F)CC(=O)Nc1ccc(cc1)Br	3220851
92	11.0426	Cc1c(nccc1)NC(=O)c1c(c2ccccc2n(c1=O)C)O	54704746
93	11.042	c1c(oc(c1)N(=O)=O)/C=N/NC(=O)c1nonc1N	9634077
94	11.0397	Cc1c(cc(cc1)N1C(=O)/C(=C\C=C\c2ccco2)/C(=O)N1)C	5730767
95	11.0388	Cc1ccc(cc1)C(=O)Nc1nnc(o1)c1ccncc1	5175267
96	11.0368	Cn1c(c(c(=O)n(c1=O)C)[C@@H](CN(=O)=O)c1c(cccc1F)OC)N	2732795
97	11.0362	c1ccnc(c1)N[C@H]1NC(=O)[C@H](S1)Cc1ccc(cc1)Cl	3144223
98	11.0516	CCCNC1=C(C(=O)c2ccccc2C1=O)N(c1cc(ccc1)F)C(=O)C	2914378
99	11.0427	CC(C)Cn1c2c(nc1N(=O)=O)n(c(=O)[nH]c2=O)C	909725
100	11.0395	COc1ccc(cc1)c1nnc(o1)NC(=O)C1=COCCO1	4649009
101	11.0418	CC(C)c1ccc(cc1)N1C(=O)/C(=C\C=C\c2ccco2)/C(=O)NC1=O	1922631
102	11.0374	CS/C(=C(/C#N)\C(=O)c1ccco1)/Nc1c(ccc(c1)Cl)Cl	2804241
103	11.0407	c1cc(ccc1CN1C(=O)/C(=C\c2ccc(s2)N(=O)=O)/C(=O)NC1=O)F	1909109
104	11.0387	CCc1ccc(cc1)N1C(=O)/C(=C\C=C\c2ccco2)/C(=O)N1	1824291
105	11.0395	COc1ccc(cc1)C(=O)Nc1nnc(o1)C1=COCCO1	4086968
106	11.0393	Cc1c(cc(c(=O)o1)NC(=O)c1ccccc1)C(=O)c1ccccc1	2737848
107	11.0428	Cc1ccc(s1)/C=C\1/C(=O)NC(=O)N(C1=O)CCc1ccc(cc1)F	1319709
108	11.0393	COc1cccc(c1)c1nnc(o1)NC(=O)c1cc(ccc1)F	4626316
109	11.0389	Cc1nc2c(s1)cc(cc2)NC(=O)c1c(cc(cc1)N(=O)=O)N(=O)=O	2342136
110	11.0385	Cc1ccccc1Cn1cc(cn1)NC(=O)c1noc(c1N(=O)=O)C(C)C	20864796
111	11.0372	COc1ccc(cc1)NC(=O)Nc1ccc(c2ccccc12)O	16738597
112	11.0378	Cc1cc(nc2c(c(=O)[nH]n12)NNc1cc(ccc1)Cl)C	7313808
113	11.0384	Cc1c(cc(cc1)C(=O)Nc1nnc(o1)C1=COCCO1)C	5076721
114	11.0405	CC(=O)Nc1ccc(cc1)OC(=O)c1cc(c(cc1)Br)N(=O)=O	1331069
115	11.0401	COc1ccccc1c1nnc(o1)NC(=O)c1cc2c(cc1)ncs2	3518644
116	11.0398	Cc1c(scc1)C(=O)OCC(=O)Nc1nnc(o1)c1ccccc1	7835099
117	11.0338	Cc1cc(c(cc1)c1nnc(o1)NC(=O)c1ccco1)C	7244050
118	11.0348	Cc1c2[C@@H](C(=C(Oc2n[nH]1)N)C#N)c1ccc(o1)c1ccc(cc1)Cl	3770471
119	11.039	Cc1c(scc1)C(=O)Nc1cc(nn1c1nc2ccccc2[nH]1)C	4554103
120	11.0391	Cc1ccc(cc1)Sc1ccc(o1)/C=C\1/C(=O)NN(C1=O)c1ccccc1	1926787
121	11.0386	Cc1cc(nc2c(c(=O)[nH]n12)NNc1cccc(c1)C(F)(F)F)C	7313804
122	11.0383	Cc1nnc(o1)NC(=O)c1cc2ccccc2cc1	2594659
123	11.0419	CCOC(=O)c1nn(c2nc(cc(=O)n12)Nc1ccccc1)c1ccccc1	1236178
124	11.0451	CN1C(=O)C(=C(Nc2ccccc2)SCc2ccccc2Cl)C(=O)N(C1=O)C	5521452
125	11.0393	c1ccc2c(c1)nc(s2)C(=O)Nc1nnc(o1)c1ccc(cc1)Cl	4252281
126	11.0383	c1ccc(cc1)S(=O)(=O)CCC(=O)Nc1nnc(o1)c1ccco1	7189767
127	11.0416	Cc1nc2c(cc(cc2)OC)c(c1)N/N=C/c1ccccc1	19577710
128	11.0395	CC1(CC2=C([C@H](C(=C(O2)N)C(=O)OC)c2cnccc2)C(=O)C1)C	647097
129	11.0338	CCn1nc(nn1)NC(=O)COc1ccc(cc1)C1CCCCC1	953175
130	11.0419	COc1cc(c(cc1)OC)N1C(=O)/C(=C\c2ccc(s2)N(=O)=O)/C(=O)NC1=O	1911669
131	11.0362	COc1c(ccc(c1)/C=C\1/C(=O)NN(C1=O)c1ccc(cc1)Cl)OC(=O)c1ccco1	1301849
132	11.0404	CC(=O)c1ccc(cc1)C(=O)Nc1nnc(o1)c1ccc(cc1)Cl	4456705
133	11.0349	C1CN(CCN1CCO)Cc1c(ccc2c1O/C(=C\C=C\c1ccccc1)/C2=O)O	1967565
134	11.038	CC(=O)OCCNc1c(c2nonc2c(c1)Sc1nc2ccccc2[nH]1)N(=O)=O	12004519
135	11.0422	c1ccc(c(c1)C(=O)N/N=C/c1cccc2c1nccc2)O	9653239
136	11.0403	COc1cccc(c1)c1nnc(o1)NC(=O)c1cc2c(cc1)ncs2	5098325
137	11.0362	Cc1nn(c(c1)NC(=O)c1ccccc1F)c1nc2ccccc2[nH]1	666262
138	11.034	c1ccnc(c1)c1nnc(o1)NC(=O)c1cc(ccc1)Cl	4056807
139	11.0406	Cc1ccccc1C(=O)OCC(=O)Nc1nnc(o1)c1ccccc1	8112872
140	11.0396	CCOC(=O)COc1cc(c(cc1)C(=O)c1ccccc1)O	652837
141	11.0412	Cc1nc2c(cc(cc2)OC)c(c1)N/N=C/c1ccc(cc1)F	9594974
142	11.0423	Cc1cc(nc(n1)n1c(cc(n1)C)C)N/N=C\c1ccccc1OC	5903656
143	11.04	CCCCCn1c2ccccc2c(c(c1=O)C(=O)Nc1nccnc1)O	54693585
144	11.0391	Cc1c(sc2c1c(=O)[nH]c(n2)c1ccccn1)C(=O)N(C)C	2458771
145	11.0349	Cc1c2[C@@H](C(=C(Oc2n[nH]1)N)C#N)c1ccc(cc1)OC(=O)c1ccco1	565752
146	11.0391	CCc1nnc(n1N)N/N=C/c1ccc(o1)c1ccc(cc1)N(=O)=O	9590021
147	11.0364	COc1c(ccc(c1)/C=C\1/C(=O)NN(C1=O)c1cc(ccc1)F)OC(=O)c1ccco1	1317192
148	11.0395	CCn1c2ccccc2c(c(c1=O)C(=O)Nc1c(cccn1)C)O	54678826
149	11.0396	CCCCCCn1c2ccccc2c(c(c1=O)C(=O)Nc1nccnc1)O	54677435
150	11.0409	Cc1c(ccc(c1)OCC(=O)Nc1ccncc1)Br	877332
151	11.0386	c1ccc(cc1)OCC(=O)Nc1nnc(o1)c1ccc(cc1)Cl	3483535
152	11.0358	CSc1ccc(cc1)NC(=O)Nc1cccn(c1=O)Cc1ccccc1	1450049
153	11.0422	CC(C)(C)Nc1nc(nc(n1)n1ccnc1)NC(C)(C)C	3239868
154	11.0404	Cc1cc(nc(n1)n1c(cc(n1)C)C)N/N=C/c1ccccc1N(=O)=O	9619214
155	11.0403	CC1=NN(C(=O)/C/1=C\Nn1c(nc2ccccc2c1=O)C)c1cc(ccc1)Cl	5757535
156	11.041	CC(C)N1C(=O)[C@]2(Cc3c(ccc(c3)N(=O)=O)N([C@@H]2c2ccccc2)C)C(=O)NC1=O	4889782
157	11.0389	c1cc(ccc1c1ccc(o1)C=C1C(=O)NC(=O)NC1=O)Cl	2754564
158	11.0428	CC(C)c1nnc(s1)NC(=O)c1c(c2c3c(ccc2)CCCn3c1=O)O	54680928
159	11.0429	C1COCCN1CCCNC(=O)c1c(c2cc(cc(c2[nH]c1=O)Br)Br)O	54699150
160	11.0405	Cc1ccc(o1)/C(=N/NC(=O)c1cc2ccccc2cc1O)/C	9567053
161	11.0397	CCCCCn1c2ccccc2c(c(c1=O)C(=O)Nc1nc(cs1)CC(=O)OCC)O	54679255
162	11.0365	CCOC(=O)C1=C(C/C(=N\NC(=O)c2ccccc2O)/CC1)C	6259710
163	11.0418	C1CCC(C1)CCC(=O)c1c(c2ccccc2oc1=O)O	54699214
164	11.0384	CC(C)(C)c1ccc(cc1)C(=O)Nc1nnc(o1)C1=COCCO1	3404517
165	11.0398	C1CCc2c(C1)ccc(c2)c1nnc(o1)NC(=O)c1c(cccc1F)F	4446326
166	11.0352	Cc1nn(c(c1)NC(=O)C1CCCCC1)c1nc2ccccc2[nH]1	4004019
167	11.04	CCOc1ccc(cc1)C(=O)Nc1nnc(o1)C1=COCCO1	4638239
168	11.0408	C1CCc2c(C1)ccc(c2)c1nnc(o1)NC(=O)COc1ccccc1	3373841
169	11.0401	CCOc1cc(cc(c1OCC)OCC)c1nnc(o1)NC(=O)c1ccco1	7244007
170	11.0485	CC1(CCCCC1)C(=O)NC(=S)NNC(=O)c1ccncc1	2132296
171	11.0427	CN(C)CCCNc1nc2c(c3c(s2)CCCCC3)c(=O)n1CCc1ccccc1	1954687
172	11.0394	Cc1cc(ccc1)N1C(=O)/C(=C\c2cc(c(cc2)OC(=O)c2ccco2)OC)/C(=O)N1	2189210
173	11.0376	C[C@@H](C(=O)OC(C)(C)C)NC(=O)c1c(nc[nH]1)C(=O)Nc1ccccc1	16746626
174	11.0399	CCOC(=O)[C@H]1CS[C@@H](C(=O)N1)CC(=O)Nc1cc(c(cc1)Cl)Cl	2936978
175	11.041	c1ccc(cc1)/C=C/C=C/1\C(=O)NC(=O)N(C1=O)CCc1ccc(cc1)F	1325215
176	11.0401	c1ccc2cc(ccc2c1)OCC(=O)Nc1ccncc1	823638
177	11.0422	CC(C)CCCN1C(=O)/C(=C/c2ccc[nH]2)/C(=O)NC1=O	5662389
178	11.0384	CCCCn1c2ccccc2c(c(c1=O)C(=O)Nc1nnc(s1)C(C)C)O	54698339
179	11.0426	c1cc(ccc1C=C1C(=O)NC(=O)NC1=O)Oc1ccc(cc1)N(=O)=O	1204403
180	11.0443	CCOC(=O)C1=C(NC(=N[C@@H]1c1cc(c(cc1)OCc1ccc(cc1)Cl)OC)N)c1ccccc1	4838219
181	11.0374	c1ccc(cc1)N1C(=O)/C(=C/c2ccc(o2)Sc2ccc(cc2)Cl)/C(=O)N1	1611568
182	11.0396	CCCCCn1c2ccccc2c(c(c1=O)C(=O)Nc1nc2ccccc2[nH]1)O	54688349
183	11.0512	CC(=O)N(Cc1ccc(cc1)F)C1=C(C(=O)c2ccccc2C1=O)NCCc1ccccc1	3339005
184	11.0332	CCOC(=O)c1c(c2c(nc(nc2s1)CSc1ccccc1)NCCN(C)C)C	2090719
185	11.0418	Cn1cccc1/C=C\1/C(=O)NC(=S)N(C1=O)Cc1ccc(cc1)F	946987
186	11.0404	C/C(=N\NC(=O)c1cccs1)/CC(=O)Nc1cc(c(cc1OC)Cl)OC	9591974
187	11.0387	CCOC(=O)c1c(sc2c1CC(NC2(C)C)(C)C)NC(=O)[C@@H]1COc2ccccc2O1	3610556
188	11.0428	CCc1ccc(cc1)N1C(=O)/C(=C/C=C/c2ccco2)/C(=O)NC1=O	1905415
189	11.0396	CC(C)(C#Cc1ccc(s1)C(=O)Nc1cc2c(cc1)OCO2)O	1505084
190	11.0395	CCCCN(C)S(=O)(=O)c1ccc(cc1)C(=O)Nc1nnc(o1)c1ccco1	4105466
191	11.0408	CCc1cc(c(cc1)OCC(=O)Nc1ccncc1)Br	894100
192	11.0375	CCN1CCN(CC1)c1c(cc(cc1)S(=O)(=O)N1CCCCC1)NC(=O)c1ccc(s1)N(=O)=O	24980136
193	11.0388	CCCCCCn1c2ccccc2c(c(c1=O)C(=O)Nc1nnc(s1)C)O	54694344
194	11.0339	CCCCN(CC)S(=O)(=O)c1ccc(cc1)C(=O)Nc1nnc(o1)c1cccs1	2057778
195	11.0444	CCOC(=O)C1=C(NC(=N[C@@H]1c1ccc(cc1)OCc1ccc(cc1)C(=O)OC)N)c1ccccc1	4969429
196	11.0395	CN(c1ccccc1)S(=O)(=O)c1ccc(cc1)C(=O)Nc1nnc(o1)c1ccc(cc1)F	2158903
197	11.0339	COc1cccc(c1)C(=O)OCC(=O)Nc1nnc(o1)c1ccccc1	7702969
198	11.0371	C1CCC(CC1)NC(=O)c1nc(=O)c2n[nH]n(c2n1)Cc1ccccc1Cl	649558
199	11.0341	CC1(COCN1S(=O)(=O)c1ccc(cc1)C(=O)Nc1nnc(o1)c1ccc(cc1)OC)C	2158957
200	11.0362	CCOC(=O)Cc1csc(n1)NC(=O)c1c(c2ccccc2n(c1=O)CCC(C)C)O	54679256
201	11.037	CC(C)(C)NC(=O)COC(=O)c1c(c(ns1)C(=O)NC1CCCCC1)N	646580
202	11.0396	C1CCC(CC1)NC(=O)COC(=O)c1c(c(ns1)C(=O)NC1CCCCC1)N	651494
203	11.0338	C1COC(=CO1)c1nnc(o1)NC(=O)c1ccc(cc1)Cc1ccccc1	4097142
204	11.039	CSc1nc2c(s1)cc(cc2)NC(=O)[C@H]1CC(=O)N(C1)Cc1ccccc1	4880979
205	11.0405	C1CCN(CC1)S(=O)(=O)c1ccc(cc1)C(=O)Nc1nnc(o1)C1CC1	2051160
206	11.0394	CCOc1ccc(cc1)CNOCC(=O)Nc1cc2c(cc1)OCO2	9641621
207	11.041	CCN1C(=O)/C(=C/c2ccc(cc2)OCC(=O)OCC)/NC1=S	5663303
208	11.0398	COc1cccc(c1)c1nnc(o1)NC(=O)c1ccc(cc1)S(=O)(=O)N1CCOCC1	2158935
209	11.0348	CC1(C[C@H](c2c(C1)n(nc2)c1ccc(cc1)F)NC(=O)c1ncc(cc1)C(=O)OC)C	24790581
210	11.0393	CCCN(CCC)S(=O)(=O)c1ccc(cc1)C(=O)Nc1nnc(o1)c1cc(ccc1)OC	2158928
211	11.0403	CCC(C)(C)c1ccc(cc1)OCC(=O)Nc1ccncc1	839550
212	11.0373	c1ccc2c(c1)c(c[nH]2)CCC(=O)OCC(=O)Nc1c(ccc(c1)N(=O)=O)Cl	2458381
213	11.0407	C1CCCN(CC1)S(=O)(=O)c1ccc(cc1)C(=O)Nc1nnc(o1)c1ccccc1Cl	2158895
214	7.3582	c1cc(nn2c1nnc2C(F)F)Cl	1472385
215	7.35816	c1cc(nn2c1nnc2C(F)(F)F)Cl	613657
216	7.36176	C1C(=O)N(C(=S)S1)Cc1cnccc1	317081
217	7.35815	c1cc(nn2c1nnc2C(F)(F)Cl)Cl	1489114
218	7.3612	CCOC(=O)COc1c(cc(c(c1)N)Cl)Cl	302768
219	7.36632	c1cc(c(nc1)Sc1nnc(s1)N)N(=O)=O	2804939
220	7.35678	c1ccc2c(c1)c1c(cc(cc1)N)C(=O)C2=O	254021
221	7.36296	c1cc(ncc1Br)NC(=O)c1ccc(o1)N(=O)=O	774017
222	7.36787	Cc1nc2c(nc1Cl)n(c(=O)n(c2=O)C)C	822208
223	7.36494	C1Cc2c(C1)nc1nc[nH]n1c2=S	2814597
224	7.35848	c1ccc(cc1)OCCCC(=O)OCn1c(=O)c2ccccc2nn1	2548793
225	7.36787	c1ccc(cc1)c1cc2c(s1)nc[nH]c2=S	704023
226	7.36401	C1CCN(C1)C(=O)CCN1C(=O)/C(=C/c2ccccc2Cl)/SC1=S	1920776
227	7.3584	C1CCC(CC1)C(=O)OCn1c(=O)c2ccccc2nn1	694186
228	7.36189	Cc1cc2c(cc1)nc(c1c2SCC1)C	2816001
229	7.36361	Cc1cc2c(c(=O)o1)[S]=C([C@@H](C(=O)OC)C(F)(F)F)O2	660939
230	7.35896	CCCCCCCNC(=O)C1(CCNCC1)C[C@H]1C[C@H](NO1)c1cc(ccc1)Br	24820079
231	7.36448	C1CCC2(CC1)C1=C(CCCC1)n1c(=N2)nc[nH]1	5689510
232	7.36378	c1ccc(cc1)c1nc2ccc3c(non3O)c2c1	690911
233	7.36287	Cc1cc2c3COCc3c(nc2cc1)C	1234208
234	7.3562	CCOC(=O)c1c(nc2n1ccc(c2)C)C	682232
235	7.36458	Cc1noc2c1c(ncn2)Sc1ccc(cc1)Br	4422588
236	7.36378	CNc1nnc(s1)Sc1c(cccn1)N(=O)=O	2804998
237	7.36299	c1ccc2c(c1)c(=O)/c(=N/c1ccccc1O)/c2=O	698892
238	7.36117	c1cc2c(c(c1)C(F)(F)F)[nH]c(cc2=O)C(F)(F)F	736140
239	7.35905	c1cc(ccc1N)S(=O)(=O)Nc1nccs1	5340
240	7.35966	CCn1c2ccccc2nc1NC(=O)C1CCCCC1	797559
241	7.35678	C1CCc2nc3c(cc(cc3)N)c(c2C1)Cl	16193072
242	7.35928	CC(C)[C@H]1C(=O)N=C(O1)NC(=O)Nc1cc(c(cc1)Cl)Cl	2998071
243	7.3599	c1ccc2c(c1)cc(c(=O)o2)C(=O)Nc1c(cc(cc1)F)F	599317
244	7.36673	c1ccc2c(c1)/C(=C/C(=O)c1cccs1)/C(=O)N2	948464
245	7.35992	c1ccc2c(c1)cc1c(cc(cc1n2)N(=O)=O)N(=O)=O	4038769
246	7.36238	c1csc(c1)c1c(c(=O)c2c(o1)ccc(c2)Cl)O	728868
247	7.36468	CC(=O)/C=c\1/c(=O)oc2ccccc2[nH]1	5614610
248	7.35957	CC1=CS[C@@H](Nc2cnccc2)N1CC1CCCCC1	3899146
249	7.36248	c1ccc2c(c1)cccc2OCC(=O)Nc1nc2ccccc2[nH]1	2583317
250	7.35659	CS(=O)(=O)Cc1nc2ccccc2oc1=O	652987
251	7.35517	CN1[C@@H]2C[C@@H]([C@H]1[C@@H]1Cc3c([C@@H](N1[C@H]2C#N)CO)c(ccc3)OC)C(=O)O	122737
252	7.36261	COc1cccc2c1c(cc(n2)OC)OC	849850
253	7.35933	c1ccc(c(c1)C(=O)CC(=O)c1cc(ccc1)F)O	2870684
254	7.35966	CCOC1=CC(=C/C(=N\Nc2cc(ccc2)N(=O)=O)/C1=O)C=O	5334179
255	7.35918	COc1ccc(cc1)C(=O)CCNOC	9581720
256	7.36232	Cn1c2ccccc2c(c(c1=O)Oc1ccc(cc1)Cl)O	54710216
257	7.36388	C1C(=S)Nc2c(cc(cc2)Cl)C(=N1)c1ccccc1	826706
258	7.35928	c1ccc(cc1)NC(=O)/C(=c/1\[nH]c2ccccc2[nH]1)/C#N	5401069
259	7.35517	c1cc(ncc1Cl)/N=C/1\[C@@H](NSS1)Cl	548573
260	7.36677	CC(C)OC(=O)c1c2ccccn2c2c1C(=O)c1ccccc1C2=O	757402
261	7.3614	COc1cc(cc(c1)/N=C/1\[C@@H](NSS1)Cl)OC	715724
262	7.35834	CCOC(=O)c1c([nH]c(c1C(=O)COC(=O)c1ccc(s1)N(=O)=O)C)C	4845135
263	7.3627	c1ccc(c(c1)c1cc(=O)c2c(o1)ccc(c2O)N(=O)=O)Cl	5314968
264	7.36026	Cc1ncc(cc1)C(=O)N/N=C\c1ccc(s1)N(=O)=O	5405091
265	7.36638
266	7.36329	c1ccc2c(c1)c1c(c(=O)[nH]2)nc(o1)CCl	607883
267	7.36621	CCOC(=O)c1nc2c(c3c(s2)C[C@H](CC3)C)c(=O)[nH]1	3150775
268	7.35954	Cc1cc(c(cc1)C(=O)OCC(=O)N1CCCCCC1)O	2469980
269	7.35623	CCOC(=O)c1c(nc2n1ccc1ccccc21)C	749132
270	7.35832	C[C@@H](C(=O)OC)Oc1cc2c(cc1)cc(c(=O)o2)c1ccccc1	16450243
271	7.36162	c1ccnc(c1)Nc1c(c2nonc2c(c1)Cl)N(=O)=O	2772102
272	7.36232	CCC(=O)Nc1nc2ccccc2n1Cc1ccccc1Cl	914315
273	7.36843	Cc1ccc(cc1)NN[C@@H]1[C@@H](NN(C1=O)C(=S)N)C	5391924
274	7.35988	c1ccc2c(c1)cc(c(=O)o2)C(=O)NNc1c(c(cc(c1F)F)F)F	2082919
275	7.36479	Cc1ccc(cc1)C(=O)n1c2ccccc2nc1N	1088432
276	7.3592	COc1cc(c(cc1)C(=O)COC(=O)c1cnc(cc1)Cl)OC	2637877
277	7.36177	COc1cc(nc(n1)n1c(=O)c(c(cn1)Br)Br)OC	985526
278	7.35861	COc1ccc(cc1)CCOC(=O)c1cc(c(cc1)N)N(=O)=O	8246695
279	7.35806	COc1cccc(c1)C(=O)N/N=C(/c1ccccc1)\c1ccccn1	6173110
280	7.36338	Cc1ccccc1c1nnc2c3ccccc3C(=O)c2c1	2769183
281	7.35879	COc1cc(cc(c1)C(=O)NNC(=O)c1ccccn1)OC	939827
282	7.35711	c1ccc2c(c1)c(c[nH]2)C(=O)COC(=O)c1ccc(s1)N(=O)=O	2472581
283	7.36664	Cc1nn(c2nc(=O)n(c(=O)c2n1)C)C	460747
284	7.35785	Cc1nc(ccc1)Nc1nc(cs1)c1ccccn1	972317
285	7.36668	CCS(=O)(=O)c1c(ncn1C)N(=O)=O	1214438
286	7.3567	C1[C@H](Oc2ccccc2O1)C(=O)N/N=C\c1ccc(s1)N(=O)=O	5719794
287	7.35568	COc1ccccc1c1coc2c(c1=O)ccc(c2)OCC(=O)OC	710528
288	7.36467	Cc1noc2c1c(ncn2)Sc1ccccc1Cl	3809580
289	7.35645	Cc1nc2ccccc2n1/N=C/c1ccc(s1)N(=O)=O	9616928
290	7.3589	c1ccc2c(c1)c(=O)n(nn2)COC(=O)c1ccc(o1)Br	1190726
291	7.3589	Cc1c(c(cc(c1)Cl)C(=O)Nc1c(cc(cc1)N(=O)=O)Cl)OC(=O)C	4009697
292	7.36286	CN1c2c(/C(=N/Nc3ccccc3)/CS1(=O)=O)scc2	5906987
293	7.35902	Cc1c(sc(c1C#N)NC(=O)c1ccc(o1)N(=O)=O)C(=O)OC	3150541
294	7.36121	c1ccnc(c1)n1c(=O)c2c3c(c(cc2)N(=O)=O)cccc3c1=O	1218173
295	7.36107	Cn1cnc(c1S(=O)(=O)c1cc(ccc1)Cl)N(=O)=O	901293
296	7.3575	Cn1cnc(c1Sc1ccc(cc1)N(=O)=O)N(=O)=O	3417211
297	7.36248	c1ccc2c(c1)C(=O)N(C2=O)CCCCOC(=O)c1ccc(o1)Br	2550784
298	7.35997	CN1[C@H](C/C(=N/O)/C[C@@H]1c1ccccc1)c1ccccc1	280709
299	7.36215	C1[C@H](NN/C/1=C/1\C=C(C=CC1=O)Cl)c1cccs1	6100392
300	7.35948	Cc1cc(nn1c1nc2c(cccc2NS(=O)(=O)C)cc1)C	885036
301	7.35971	CC(=O)Nc1nc2ccccc2n1Cc1ccccc1Cl	872991
302	7.36328	CCOC(=O)CON1[C@H]2[C@H](CCCC2)[C@H]2[C@H]1CC[C@H]1N(ON[C@@H]21)O	658350
303	7.36152	C/C(=[NH]/c1ccccc1O)/CC(=O)c1ccncc1	5310870
304	7.35987	c1ccc(cc1)NC(=O)C/C=N\OCc1ccc(cc1)N(=O)=O	5792215
305	7.36378	CC1=NN(C(=O)/C/1=N\Nc1ccc(cc1)SC)C	5872412
306	7.36007	CCOC(=O)c1cc2cc3ccccc3cc2oc1=O	850205
307	7.35958	C[C@H]1CCN(CC1)C(=O)COC(=O)c1cc2ccccc2cc1O	2095897
308	7.35963	COc1cc(c(cc1)C(=O)COC(=O)c1ccccc1O)OC	2456603
309	7.36844	Cc1c(cc(cc1)NN[C@@H]1[C@@H](NN(C1=O)C(=S)N)C)C	5411098
310	7.35604	CCOC(=O)N1CCN(CC1)Cc1cc(c2cccnc2c1O)Cl	716585
311	7.3558	Cc1c(c(=O)c2c(o1)cc(cc2)OCC(=O)OC)Oc1ccccc1	722777
312	7.36195	C1CCc2c(C1)c(=O)n1c(n2)c(c[nH]1)c1ccccc1	804632
313	7.36373	c1ccc2c(c1)c(=O)n1c3ccccc3C(=O)c1n2	73549
314	7.36174	CCCn1c2ccccc2nc1NC(=O)c1ccc(o1)N(=O)=O	24980351
315	7.35661	CCOC(=O)COn1c2c(ccc(c2)N(=O)=O)nc1c1cc(ccc1)Cl	2766813
316	7.35993	CCCNC(=O)COC(=O)c1cc2c(s1)nc1ccccn1c2=O	2085722
317	7.35967	Cc1cc(nc2nc(nn12)S(=O)(=O)Nc1c(cccc1Cl)Cl)C	179147
318	7.36706	c1ccc2c(c1)c(=O)nc([nH]2)c1ccccn1	661780
319	7.3592	Cc1ccc(cc1)Oc1c(cc(cc1C(=O)N)N(=O)=O)N(=O)=O	1734089
320	7.36673	C1Oc2c(O1)cc(cc2)C(=O)/C=C\1/c2c(ccc(c2)Br)NC1=O	5713372
321	7.35873	c1ccc2c(c1)c(=O)n(nn2)COC(=O)c1cccs1	807399
322	7.36411	Cc1noc2c1c(ncn2)Sc1ccc(cc1)Cl	1477400
323	7.36744	CC(C)c1cc(no1)C(=O)Nc1ccccc1SC	9551031
324	7.36448	c1cc(c(cc1Cl)Cl)Nn1cnc2nncc2c1N	1473200
325	7.35857	c1ccnc(c1)c1nc(n[nH]1)c1ccccn1	314836
326	7.35673	Cc1nc2ccccc2nc1NN/C(=C/1\C=CC=CC1=O)/C	5726038
327	7.35599	CCCn1nc(nn1)NC(=O)COc1ccc(cc1)CC	893388
328	7.36141	CN1C/C(=C\c2cnccc2)/C(=O)/C(=C\c2cnccc2)/C1	2265240
329	7.36182	Cc1ccc(s1)S(=O)(=O)Nc1cccc2c1cccn2	2082098
330	7.35736	Cc1c(c2ccccc2[nH]1)C(=O)[C@@H](C)OC(=O)c1ccc(o1)N(=O)=O	4554199
331	7.35915	CC1=NN(C(=O)/C/1=N/Nc1cnccc1)c1ccc(cc1)Cl	7812970
332	7.36084	c1ccc(cc1)Nc1ccc(c2nonc12)N(=O)=O	356301
333	7.36166	Cc1ccc(cc1)Cn1c2ccccc2nc1NC(=O)C	799448
334	7.35941	CCc1c(c2c(cc(cc2)OCC(=O)OC)oc1=O)C	890738
335	7.35872	CCc1cc2c(s1)ncn(c2=O)[C@@H](C)C(=O)OC1CCCCC1	2793214
336	7.35756	Cc1c(c2ccccc2[nH]1)C(=O)COC(=O)c1ccc(s1)N(=O)=O	3505580
337	7.36178	Cc1cc(n[nH]1)c1c([nH]n(c1=O)c1ccccc1)C	1483050
338	7.3596	C1CCC(CC1)C(=O)Nc1nc2ccccc2n1CCN1CCCC1	659577
339	7.3598	c1cc2c(ccc3c2c(c1)c(=O)n(c3=O)c1ncc(cc1)Cl)N(=O)=O	2221657
340	7.35881	Cc1nc(c(n1CC(=O)c1ccc(cc1)OC)Br)N(=O)=O	1418095
341	7.35813	CCn1c2ccccc2nc1NC(=O)c1ccccc1	872071
342	7.35829	COc1cc(c(cc1NCCC(=O)c1cccs1)OC)Cl	4685930
343	7.36506	c1ccc2c(c1)nc(n2CCOc1ccccc1Cl)N	780985
344	7.35831	COC(=O)COc1cc2c(cc1)c(cc(=O)o2)c1cc(ccc1)N(=O)=O	1109314
345	7.36115	c1ccc2c(c1)C(=CC(=O)C2=O)Nc1ccc(cc1)F	4454203
346	7.36809	C1=CC(=O)C=C/C/1=N/Nc1c([nH]n(c1=O)C(=S)N)c1ccc(cc1)N(=O)=O	5494763
347	7.36068	Cc1c(sc2c1c(=O)n1CCCc1n2)C(=O)OCc1c(c(ccc1)OC)OC	24979453
348	7.36437	CC1=C(C(=O)C=C/C/1=N\OS(=O)(=O)c1ccccc1)C	5547949
349	7.3616	c1ccc(c(c1)Nc1c(cncc1N(=O)=O)N(=O)=O)Cl	3097923
350	7.35699	CC(C)(C)C1=N/C(=C\c2ccc(cc2)N(C)C)/C(=O)O1	6021744
351	7.36002	COC(=O)c1cc2c(ccc3ccccc23)oc1=O	828102
352	7.36099	CC(=O)c1cc(c(cc1)Sc1nnnn1c1ccccc1)N(=O)=O	821204
353	7.35899	c1ccc2c(c1)c(=O)oc(n2)/C=C/c1ccc(s1)N(=O)=O	5291685
354	7.35829	Cc1c(c(ncc1N(=O)=O)Sc1ccccc1)N(=O)=O	8142978
355	7.35942	CC1=NN(C(=O)[C@H]1C(=O)c1ccccc1)c1ccccc1	97690
356	7.35911	Cc1c2c(c(c3c1ccnc3)C)c1c([nH]2)ccc(c1)OC	72512
357	7.35869	c1ccc2c(c1)c(nc(n2)c1cnccc1)Oc1c(nccc1)N(=O)=O	4780494
358	7.36504	C=CCNc1nnc(s1)Sc1c(cccn1)N(=O)=O	4885463
359	7.36404	c1ccc2c(c1)ccc1c2nc([nH]1)c1ccccn1	345777
360	7.36295	CCOC(=O)/C=c\1/c(=O)oc2ccccc2[nH]1	6097332
361	7.36269	C1Cc2c(C1)nc1c(c[nH]n1c2=O)c1ccc(cc1)Cl	867913
362	7.36727	CC1=C/C(=N\OS(=O)(=O)c2ccccc2)/C(=CC1=O)C	5663704
363	7.36172	C1CN(CCN1)c1nc(nc(n1)Nc1ccccc1)Nc1ccccc1	819949
364	7.36526	Cc1cc(ncc1)NC(=O)c1cc2ccccc2o1	2872083
365	7.35961	Cc1cc2c(cc1)[nH]c(c2CCNC(=O)c1cc2c(ccc(c2)N(=O)=O)oc1=O)C	1262190
366	7.36031	CN1CC[C@]([C@@H](C1)C(=O)c1ccc(cc1)Cl)(c1ccc(cc1)Cl)O	2937086
367	7.35951	CN1CC[C@]([C@@H](C1)C(=O)c1cccs1)(c1cccs1)O	2975702
368	7.35968	c1ccc(cc1)CSc1nnc(cc1)c1ccccn1	7207303
369	7.36545	CCC(=O)Nc1nc2ccccc2n1Cc1ccc(cc1)Cl	780945
370	7.35852	C1=C/C(=C\NNc2c(cccn2)N(=O)=O)/C(=O)C=C1	16189445
371	7.3631	c1cnccc1/C=C/1\C(=O)N(C(=S)S1)CCCCCC(=O)O	1560510
372	7.35494	c1ccc2c(c1)c(c(c(=O)o2)N(=O)=O)Nc1ccccc1O	3124981
373	7.36296	Cc1ccc(cc1)N/N=C/1\CS(=O)(=O)N(c2c1scc2)C	6392048
374	7.35771	c1coc(c1)/C=C\1/C(=O)N([C@@H](N)S1)c1nccs1	5953874
375	7.36188	Cc1c(c2nc3c(CCCC3)c(=O)n2[nH]1)c1ccccc1	666416
376	7.36167	c1cc(cc(c1)NC(=O)c1cccs1)NC(=O)c1ccc(o1)N(=O)=O	1164613
377	7.35602	C1CN(CCN1Cc1ccccc1)C(=O)c1ccc(o1)N(=O)=O	726209
378	7.36005	COc1cc(cc(c1OC)OC)/N=C/1\[C@@H](NSS1)Cl	715715
379	7.36153	Cc1nc2c(cnn2c(c1)NCc1ccccn1)c1ccccc1	3749529
380	7.36688	Cc1c(c(=O)[nH][nH]1)[C@@H](c1ccc(o1)c1ccc(cc1)F)c1c([nH][nH]c1=O)C	3151564
381	7.36234	CCCc1cc(=O)n2c(n1)c(c([nH]2)C)c1ccccc1	666033
382	7.36169	CC1=NN([C@@](C1)(c1ccc(cc1)Cl)O)C(=O)c1ccccc1F	3113628
383	7.36178	CCn1c2ccccc2nc1NC(=O)c1nn(cc1Br)C	844648
384	7.36174	CCCCNC(=O)Nc1nnc(o1)c1ccc(cc1)Cl	2126799
385	7.35913	COc1c(cc(cc1)C(=O)COC(=O)c1ccc(s1)N(=O)=O)OC	4596888
386	7.35991	c1ccc2c(c1)[nH]c(n2)C/C(=N/N)/c1ccc(cc1)N(=O)=O	6048100
387	7.36158	CN(C)c1nc(nc(n1)N(CC(=O)OC)C#N)SC	716441
388	7.36725	CC(=O)C[C@]1(c2ccccc2N(C1=O)C)OC(=O)C	3132850
389	7.36174	CC1=NN([C@@](C1)(c1ccccc1)O)C(=O)c1ccc(cc1)Br	2884136
390	7.3621	Cc1cc(ccc1)OCCN1CN(C(=S)SC1)C	657917
391	7.35837	CC(=O)c1cc(ccc1)NC(=O)c1ccc(o1)N(=O)=O	823973
392	7.36008	c1cc(ccc1CO/N=C\CC(=O)Nc1ccc(cc1)Cl)N(=O)=O	6306693
393	7.36493	CC1=NNC(=O)/C/1=C\c1cn(nc1c1ccccc1)c1ccccc1	6258408
394	7.36056	C1C[C@@H](NC1)Nc1nc2ccccc2[nH]1	2123289
395	7.35585	CCOC(=O)COc1cc2c(cc1)c(=O)c(co2)c1ccccc1	702816
396	7.36074	Cc1nnc(c(=O)n1N/C=C/1\C(=O)C=Cc2ccccc12)c1ccccc1	5452341
397	7.363	Cc1ccccc1Nc1c(nc2n1cccc2)c1ccccn1	16002336
398	7.35775	c1ccc(cc1)OCc1n[nH]/c(=C\2/C=CC=CC2=O)/o1	6323810
399	7.36504	c1ccc(cc1)/C=C(/C=N/n1c(nnn1)N)\Br	6858766
400	7.365	CC1=NNC(=O)/C/1=C\c1cn(nc1c1cccs1)c1ccccc1	6001017
401	7.35877	Cc1ccc(cc1)/C=C\1/C(=O)N=C(S1)N1CCCC1	701653
402	7.36187	CCCn1c2ccccc2nc1NC(=O)c1ccccc1	2998768
403	7.36435	c1ccc2c(c1)c([nH]c2Nc1ccccn1)Nc1ccccn1	6362174
404	7.36257	CC(C)(C)c1nc2c(cnn2c(c1)NCCCN(C)C)c1ccccc1	1963859
405	7.36306	COc1c2c(ccc1)sc(n2)Nc1nnc(o1)c1ccc(cc1)F	7109931
406	7.36165	C[C@H]1CC2=CC(=O)C=CC2=C(C1)NNC(=O)c1cc(ccc1)F	5337446
407	7.3639	COc1ccc(cc1)CN1C(=O)C(=[S]C1=S)Cc1ccncc1	2178291
408	7.35958	Cc1cc(ccc1)OCC(=O)NNC(=O)c1cc2ccccc2oc1=O	996186
409	7.36148	C1Cn2c(=O)c3c(nc2SC1)oc1c(c3=O)cc(cc1)Cl	664518
410	7.36005	c1ccc2c(c1)cc(c(=O)o2)C(=O)OCc1ccc(cc1)N(=O)=O	671626
411	7.36765	C1=C[C@@](C=CC1=O)(c1cc(=O)c2c(cc(cc2o1)O)O)O	11644907
412	7.36254	COc1ccc(cc1)C/[NH]=C(/[C@@H]1C(=O)c2ccccc2C1=O)\C#N	2732465
413	7.36012	c1cc(ccc1CO/N=C\CC(=O)Nc1c(cc(cc1)F)F)N(=O)=O	5852427
414	7.35968	CN1CC[C@]([C@@H](C1)C(=O)c1ccccc1)(c1ccccc1)O	20784
415	7.36292	COC(=O)CCCCCN1C(=O)/C(=C\c2ccncc2)/SC1=S	1561408
416	7.3618	Cc1cc2nc(c(n2cc1)Nc1ccccc1)c1ccccn1	4535572
417	7.3601	C1Cc2c3cc(ccc3[nH]c2[C@H](C1)NNC(=O)c1ccncc1)Cl	5720556
418	7.36141	CC(C)(C)OC(=O)NNc1c2ccccc2nc2ccccc12	3138572
419	7.36748	CCCc1cc(no1)C(=O)Nc1ccccc1SC	5307918
420	7.35599	CCOC(=O)CNC(=O)N1c2ccccc2Sc2ccccc12	2980862
421	7.35942	C1/C(=C\c2ccccn2)/C(=O)c2ccccc2O1	1551716
422	7.36637	CCCCCn1c(=O)c2ccccc2n2c1nnc2CCl	2090922
423	7.36683	COc1ccc(cc1)OC(=O)c1cc2c(ccc(c2)Cl)oc1=O	6471217
424	7.36243	Cc1c(c2nc3c(CCC3)c(=O)n2[nH]1)c1ccc(cc1)Cl	653420
425	7.35997	c1ccc(cc1)/C(=N\NC(=O)c1cc(ccc1)N(=O)=O)/c1ccccn1	5687785
426	7.36494	c1ccc2c(c1)C(=CS2(=O)=O)Sc1nc2c(o1)ccc(c2)Cl	2928973
427	7.35957	CC(=O)Nc1nc2ccccc2n1Cc1ccc(cc1)Cl	867624
428	7.36634	Cc1cc(n[nH]1)c1n[nH]c(=S)n1/N=C/C(=C/c1ccccc1)/Br	6866727
429	7.36409	c1ccc(cc1)c1nnc(o1)SCc1nnc(o1)c1cccs1	2462387
430	7.35632	C/C(=N\NC(=O)c1ccncc1)/c1cc2c(ccc(c2)OC)oc1=O	9616325
431	7.36227	Cc1cc(cc(c1)OC(=O)CCN1C(=O)c2ccccc2C1=O)C	723971
432	7.36179	Cc1cc(c(cc1)C)c1nnc(o1)NC(=O)COc1ccccc1	7533289
433	7.35468	c1ccc(cc1)Nc1ccc(cc1)OCC(=O)OCC(=O)NCc1ccco1	2998383
434	7.35959	Cc1cc(ccc1)OC(=O)c1c(c2c(s1)ncn(c2=O)C)C	16187902
435	7.35959	Cc1ccc(cc1)OC(=O)c1c(c2c(s1)ncn(c2=O)C)C	4596010
436	7.35966	C[C@]1(CC(=NN1C(=O)c1ccc(cc1)N(=O)=O)c1ccc(cc1)Cl)O	3100399
437	7.35955	CC(=O)c1cc2c(ccc3ccccc23)oc1=O	748172
438	7.36308	CCOC(=O)c1noc(c1)c1csc(n1)COc1ccc(cc1)Cl	2745332
439	7.36775	c1ccc(c(c1)n1c(=O)c2cccc3cc(cc(c23)c1=O)N(=O)=O)O	3100156
440	7.36188	CC(=O)Oc1ccc(cc1)n1c(=O)c2c3c(c(cc2)N(=O)=O)cccc3c1=O	1098906
441	7.36251	Cc1c(cc2c(c1)c(nc(n2)N/C(=N\C(=O)C(C)C)/N)C)C	3700457
442	7.35696	CC(=O)Oc1ccc(cc1)/C=C\1/C(=O)OC(=N1)C1CCCCC1	867110
443	7.36412	Cc1noc2c1c(ncn2)Sc1ccccc1C(=O)OC	3751414
444	7.35582	COc1ccc(cc1)OCC(=O)N/N=C/1\CCc2ccccc12	5858420
445	7.36236	c1ccnc(c1)n1c(=O)c2cc(cc3cc(cc(c23)c1=O)N(=O)=O)N(=O)=O	3100490
446	7.35967	CCC(=O)Nc1nc2ccccc2n1Cc1ccccc1	867488
447	7.36457	COc1cccc2c1oc(=O)c(c2)c1nc2ccccc2o1	626179
448	7.36219	Cc1cc2nc(c(n2cc1)NC1CCCC1)c1ccccn1	7066859
449	7.36112	Cn1c(nnn1)Sc1ncnc2c1c(cs2)c1ccc[nH]1	44142146
450	7.36095	CNc1c(nnc(n1)c1ccccn1)c1ccccc1	6404643
451	7.36065	Cc1cc(=O)nc([nH]1)n1c(cc(n1)C)C	657640
452	7.36667	CCOc1cc2c(cc1)nc(s2)NC(=O)c1ccccn1	2089261
453	7.35886	C/C(=N\NC(=O)c1ccccc1OCc1ccc(cc1)F)/c1ccccn1	9569064
454	7.35731	c1cc2c(cc1Cl)cc(c(=O)o2)C(=O)Nc1nccs1	780578
455	7.35898	COc1ccc(cc1)c1cc(=O)oc2c1ccc(c2)OCC(=O)OC	882255
456	7.35526	CCOC(=O)c1[nH]c2c(c1NNN1CCSCC1)cc(cc2)Cl	5596757
457	7.35806	Cc1ccc(cc1)C(=O)Oc1cccc(c1)n1cnnn1	856194
458	7.36493	c1ccc(cc1)c1nnc(o1)SC1=CS(=O)(=O)c2ccccc12	890649
459	7.35935	CCCCOC(=O)Cn1c(nc2ccccc2c1=O)c1ccccc1	1563693
460	7.36001	CCOC(=O)c1ccc(o1)COC(=O)c1cc2ccccc2oc1=O	952079
461	7.36259	c1ccc2c(c1)nc(o2)NN/C=C/1\C=CC=CC1=O	10037895
462	7.36147	CCCc1nc2c(c(nn2c(c1)NCc1ccccn1)C)c1ccccc1	1861043
463	7.36061	Cc1nn(c(c1)CC(C)C)c1nc2ccccc2c(=O)n1OCC(=O)N	665395
464	7.35878	CCC(=O)c1ccc(cc1)OCc1ccc(cc1)C(=O)OC	877977
465	7.3581	CCOC(=O)COc1c(c2c(cc1)c1c(CCC1)c(=O)o2)C	2789357
466	7.35746	c1ccnc(c1)c1csc(n1)NC(=O)CCS(=O)(=O)c1ccc(cc1)F	22581373
467	7.36719	CCc1ccc(cc1)NC(=O)COc1cc2c(cc1)OCO2	2996087
468	7.36513	CCNc1nc(nc(n1)N1CCCCC1)NC(C)(C)C	974634
469	7.36179	CCCCNC(=O)Nc1nnc(o1)c1ccc(cc1)OCC	2101504
470	7.35895	COc1c(cc(cc1)C(=O)OCn1c(=O)c2ccccc2nn1)N(=O)=O	2108857
471	7.36008	CCCc1nnc(s1)NC(=O)c1cc2ccccc2oc1=O	835064
472	7.35892	CC(C)C[C@@H](C(=O)OC)NC(=O)NCCC1=CCCCC1	7529773
473	7.35937	C1CN(C[C@@H]([C@]1(c1ccccc1)O)C(=O)c1ccccc1)Cc1ccccc1	2827008
474	7.36213	CN(C)C=C1C(=O)N(C(=O)N(C1=O)C1CCCCC1)C1CCCCC1	646897
475	7.36295	CC(C)(C)C(=O)/C=c\1/c(=O)oc2ccccc2[nH]1	5336478
476	7.35999	c1ccc2c(c1)[nH]c(n2)NC(=O)c1cc(ccc1)Cl	898010
477	7.36184	COC(=O)COc1cc2c(cc1)c(=O)c(co2)c1ccccc1	906979
478	7.35732	c1cc(cc(c1)Cl)/[NH]=C/[C@H]1C(=O)OC(=N1)c1ccco1	5389257
479	7.3671	c1cc(ccc1S(=O)(=O)NNCc1ccc(o1)N(=O)=O)Cl	6894037
480	7.35918	C1Cc2nc3c(ccc(c3)C(=O)Oc3ccc(cc3)F)c(=O)n2C1	24980617
481	7.3588	Cc1cccc(c1)c1nc(cc(=O)o1)c1ccc(cc1)OC	921407
482	7.35913	COc1ccc(cc1)/C=C/c1nc2ccccc2c(=O)o1	5739396
483	7.35609	Cc1ccccc1OCCCCc1c([nH]nc1C)C	2058969
484	7.36029	Cc1cn2c(nc(c2NC2CCCC2)c2ccccn2)cc1	861730
485	7.36265	c1ccc2c(c1)[nH]/c(=C\C(=O)c1ccc(cc1)Br)/c(=O)o2	6537414
486	7.35932	C1Cc2nc3c(ccc(c3)C(=O)OCc3cc(ccc3)F)c(=O)n2C1	2549282
487	7.36668	c1ccc(cc1)NC1=C/C(=N/S(=O)(=O)c2cccs2)/c2ccccc2C1=O	5676317
488	7.36674	C=CCN1c2ccccc2[C@@]2(C1=O)NNc1ccccc1O2	4879299
489	7.35961	c1ccc2c(c1)cc(c(=O)o2)C(=O)NCCc1c[nH]c2ccccc12	2340492
490	7.35961	c1ccc2c(c1)cnnc2SCc1c(n2ccccc2n1)Br	4277891
491	7.35886	C1Cc2nc3c(ccc(c3)C(=O)Oc3ccccc3Cl)c(=O)n2C1	24981947
492	7.35873	Cn1c(nc2ccccc2c1=O)/C=C\c1ccc(o1)N(=O)=O	5731073
493	7.36255	CC(C)(C)c1nc2c(cnn2c(c1)NCCCN(C)C)c1ccc(cc1)Cl	2035190
494	7.35804	CS(=O)(=O)Nc1cccc2c1nccc2	151506
495	7.35525	c1csc(c1)CNC(=O)c1c/c(=C/2\C=CC(=O)C=C2)/o[nH]1	16195399
496	7.36299	C1CCC(C1)Nc1c(nc2n1cccc2)c1ccccn1	861728
497	7.361	CCCCN1CC[C@]([C@@H](C1)C(=O)c1ccccc1)(c1ccccc1)O	2827007
498	7.36221	Cc1nc(nc2c1cc(cc2)OC)N/C(=N\C(=O)C(C)(C)C)/N	661943
499	7.36688	COc1ccc(cc1)OC(=O)c1cc2ccccc2o1	659898
500	7.36274	CCN1CN(C(=S)SC1)Cc1ccc(cc1)OC	3239950
501	7.35919	CN(C)CCOc1nc(nc2c1oc1ccccc21)c1ccccc1	661489
502	7.36002	c1ccc2c(c1)[nH]c(n2)NC(=O)c1ccc(cc1)F	2583534
503	7.36637	COC(CNC(=O)c1ccc2c3c(c4ccccc4C2=O)onc13)OC	1916369
504	7.35989	COc1c(cc(cc1)/C=C/1\COc2ccccc2C1=O)OC	838793
505	7.3639	C[C@H]1CN(CCN1C(=S)NC)c1c(cc2c(c1OC)n(cc(c2=O)C(=O)O)C1CC1)F	3734129
506	7.36764	C1CN(CCN1Cc1cc2c(cc1)OCO2)C(=S)NC(=O)c1ccc(cc1)Cl	1941409
507	7.36216	Cc1ccc(o1)c1c(n2ccccc2n1)Nc1ccccc1	7066594
508	7.36538	Cc1cc(ncc1)NC(=O)CCc1c[nH]c2ccccc12	17405892
509	7.35728	COc1cc(cc(c1)C(=O)Oc1c2c(c(cc1CN1CCOCC1)Cl)cccn2)OC	1279835
510	7.36711	CCOC(=O)COc1cc(c2c(c1)oc(cc2=O)c1ccccc1)O	5391731
511	7.36123	Cc1cc(nc(n1)n1c(cc(n1)C)C)Nc1ccc(cc1)OC	662572
512	7.35607	Cc1cc(ccc1)OCCCCc1c([nH]nc1C)C	2057670
513	7.35775	Cc1ccc(cc1)C1=NN(c2nc3ccccc3n2C1)C	3846447
514	7.35895	CCOc1ccc(cc1)c1nc2ccccc2c(=O)o1	714792
515	7.3677	Cc1n[nH]c(=S)n1/N=C/c1ccc(cc1)OCc1c(cc(cc1)Cl)Cl	6863576
516	7.36102	CCOC(=O)[C@H]1CCN(CC1)c1nc2c(ccc(c2)OC)cc1C#N	651141
517	7.36127	c1ccc(cc1)c1nc2ccccc2c(n1)NCCCn1ccnc1	4884906
518	7.3586	COc1ccc(cc1)C(=O)OCn1c(=O)c2ccccc2nn1	866908
519	7.35772	Cc1cccc(c1)c1nnc2n1nc(s2)c1ccccc1C	663443
520	7.36098	CCOC(=O)c1[nH]c2c(c1NNN1CCSCC1)cc(cc2)F	5419411
521	7.35937	CC(C)c1cc2c3CCC[C@H](c3[nH]c2cc1)NNC(=O)c1ccncc1	5397690
522	7.36035	CCCS(=O)(=O)c1nnnn1c1cc(ccc1)OC	2215161
523	7.36232	COc1ccc(cc1)CCNc1cc(nc2ncnn12)c1ccccc1	3227271
524	7.36302	Cc1cc(nn1c1nc2c(c3c(s2)CCCC3)c(n1)SCCN(C)C)C	3838161
525	7.36229	COC(=O)c1cnc(cc1)C(=O)N[C@@H]1CCCc2c1cnn2c1cc(cc(c1)F)F	24794002
526	7.35858	COc1cc(cc(c1)c1nc2ccccc2c(=O)o1)OC	718644
527	7.36064	CCOC(=O)c1cc(c(cc1NC(=O)C)N(=O)=O)N(=O)=O	4104905
528	7.35904	COc1ccc(cc1)C(=O)[C@@H](CN1CCCC1)c1ccccc1	658341
529	7.3591	CCCOc1ccc(cc1)c1nc(c(o1)NCCCn1ccnc1)C#N	4584321
530	7.35879	CC(=O)c1cc(c(cc1)OC)COC(=O)c1nc2ccccc2cc1	2416154
531	7.35869	CCOc1c(cccn1)C(=O)OCC(=O)N1CCc2ccccc12	2332627
532	7.36085	Cn1cnc(c1Sc1ccc(cc1)Br)N(=O)=O	902023
533	7.35881	C1CCN(CC1)S(=O)(=O)c1cccc(c1)NC(=O)c1ccc(o1)N(=O)=O	4840582
534	7.35939	CCOc1ccc(cc1)Nc1ccc(c2nonc12)N(=O)=O	2904476
535	7.36133	Cc1nn2c(c1c1ccccc1)nc1CCCCc1c2NCCN(C)C	1970320
536	7.35889	Cc1cc(nc(n1)NCc1ccccc1)NC1CCCCC1	697226
537	7.36131	Cc1cc(nc(n1)n1c(cc(n1)C)C)NNCc1ccc(cc1)F	9657022
538	7.3599	c1ccc(cc1)CCNc1c(nc(o1)c1cccs1)C#N	661185
539	7.35984	C/C(=C\1/C=CC(=CC1=O)OC)/NNc1c(cc(cn1)Cl)Cl	15945400
540	7.36295	Cc1c(sc(n1)C)C(=O)/C=c\1/c(=O)oc2ccccc2[nH]1	5849229
541	7.36076	c1cc(cc(c1)C(F)(F)F)C(=O)NN/C=C/1\C=CC(=O)C=C1	5448688
542	7.3663	Cc1cc(nn1c1nc(c2c3c(CCCC3)sc2n1)NCCCO)C	665518
543	7.35799	CC(C)(C)c1cc(n[nH]1)C(=O)N/N=C/c1ccc(s1)N(=O)=O	6883299
544	7.35771	COc1ccc(cc1)c1cc2c(cc(cc2)OCC(=O)OC)oc1=O	1424927
545	7.36163	c1ccc2c(c1)nc(n2CCOc1ccc(cc1)Cl)NC(=O)c1ccco1	1492379
546	7.36131	COc1cccc(c1)NC(=O)c1ccc(o1)Cn1cc(cn1)N(=O)=O	832012
547	7.35697	Cc1cc(nc(n1)n1c(cc(n1)C)Nc1ccccc1)C	867936
548	7.36747	CCOC(=O)COc1cc2c(cc1)O[C@](CC2=O)(C)c1cnccc1	3240971
549	7.36748	CCOC(=O)COc1cc2c(cc1)OC1(CCCCC1)CC2=O	6618951
550	7.36054	CCCCCn1c2c(c(=O)oc3ccccc23)nn1	3145906
551	7.35987	CCOc1cccc2c1oc(=O)c(c2)C(=O)Nc1nccs1	3235723
552	7.36478	CC(C)(C)OC(=O)NCCc1nnc(o1)S(=O)(=O)Cc1c(cc(cc1)Cl)Cl	665449
553	7.36143	CCCc1nc2c(c(nn2c(c1)NCCCn1ccnc1)C)c1ccccc1	4888039
554	7.36537	Cc1cc(ncc1)NC(=O)COc1cc2c(CCC2)cc1	17173832
555	7.36002	c1ccc(c(c1)NN[C@@H](C#N)NNC1=CCC=CC1=O)O	6536934
556	7.36777	CCOc1cc2c(cc1)nc(s2)NC(=O)c1cnc(cn1)C	2457974
557	7.35952	C1CCN(C1)CCn1c2ccccc2nc1NC(=O)c1ccc(cc1)Cl	1121183
558	7.36119	CCOC(=O)COc1cc2c(cc1)c(=O)cc(o2)c1ccccc1	8395
559	7.36238	C1C(=NN([C@@]1(C(F)(F)F)O)C(=O)c1ccc(cc1)Cl)c1ccccn1	3459960
560	7.36153	Cc1nc2ccccc2c(c1)NN/C=C/1\C=CC=CC1=O	5766522
561	7.35865	COc1cccc(c1OC)C(=O)OCn1c(=O)c2ccccc2nn1	866912
562	7.35677	C1COCCN1C(=O)CCSc1nnc(o1)c1ccccc1	851259
563	7.35999	c1ccc2c(c1)[nH]c(n2)NC(=O)c1cc(ccc1)N(=O)=O	3572750
564	7.36147	Cc1nc2c(c(nn2c(c1)NCc1ccccn1)C)c1ccccc1	1997076
565	7.35789	Cc1c(cc(cc1)c1nc2cc(nn2c(c1)C(F)(F)F)C(=O)NCCCn1ccnc1)C	2971138
566	7.35705	CCc1nnc(s1)NC(=O)c1cc2ccccc2oc1=O	650007
567	7.35874	Cc1c(cc(cc1)OCC(=O)OCC(=O)c1ccc(cc1)OC)C	821587
568	7.3614	c1ccc(cc1)/C=C/S(=O)(=O)Nc1cc(c(cc1)C(=O)O)O	711382
569	7.36197	CN(C)CCNc1c2CCCCc2c(c2nc3ccccc3n12)C#N	648300
570	7.35986	CC(C)c1nnc(s1)NC(=O)c1cc2c(ccc(c2)Br)oc1=O	1093545
571	7.35972	c1ccc(cc1)C(=O)c1c([nH]cn1)C(=O)Nc1ccccc1	564890
572	7.36583	C1C(=Nc2ccccc2S1)NNC(=O)c1ccc(cc1)F	2816765
573	7.367	Cc1nc(ncc1)NS(=O)(=O)c1ccc(cc1)NC(=O)c1ccc(s1)N(=O)=O	1570196
574	7.36352	COc1ccc(cc1)NC(=O)CCCN1C(=O)/C(=C\c2ccco2)/SC1=S	1620327
575	7.36757	CCCCN1c2ccccc2[C@@]2(C1=O)NNc1ccccc1O2	4588070
576	7.36024	COc1c(cc(cc1)C(=O)Oc1cccc2c1nccc2)S(=O)(=O)N1CCOCC1	1087790
577	7.35861	Cc1cc2c(cc1)nc(oc2=O)c1cc(c(cc1)OC)OC	741522
578	7.3591	C1CCC(C1)CC(=O)OCn1c(=O)c2ccccc2nn1	2617385
579	7.36111	Cc1ccc(cc1)Sc1ccc(o1)C=C1C(=O)N(C(=O)N(C1=O)C)C	1359347
580	7.35916	COc1c(cc(cc1)C(=O)Nc1ccccc1C(=O)N/N=C\c1ccccn1)OC	6886551
581	7.35781	Cc1c(c2ccccc2[nH]1)/C=C\1/C(=O)N([C@@H](N)S1)c1nccs1	5291664
582	7.36726	CC1=C/C(=N\OC(=O)c2cc(c(c(c2)OC)OC)OC)/C=C(C1=O)C	747951
583	7.36207	COc1ccc(cc1)[C@]1(CCN(CC1)CCCCOc1ccccc1)O	646673
584	7.36122	CCOC(=O)c1ccc(cc1)NC1=CC(=O)C(=O)c2ccccc12	691731
585	7.35896	CCCn1c(nnn1)NC(=O)c1c(ccc(c1)Cl)Cl	935984
586	7.36164	CC1=NN([C@@](C1)(C(F)(F)F)O)C(=O)c1csc(c1C)C	4368064
587	7.36694	COc1ccc(cc1)OC(=O)CCc1c[nH]c2ccccc12	2541023
588	7.35679	CC1=NN(C(=O)/C/1=C\c1ccc(cc1)OC(=O)c1cccs1)c1ccc(cc1)C(=O)O	6010977
589	7.36213	COc1ccc(cc1)c1noc(n1)c1cc2ccccc2oc1=O	851436
590	7.36179	COc1cc(cc(c1)OC(=O)c1cc2c(cc1)c(=O)n1CCCc1n2)OC	24687893
591	7.35928	CCS(=O)(=O)c1ncc(c(n1)C(=O)Nc1ccc(cc1)C)Cl	2990902
592	7.36588	CC1=C([C@@H](N=C(N1Cc1ccccc1)NCc1ccccc1)c1cc(ccc1)F)C(=O)OC	24789247
593	7.36088	COc1cc(cc(c1OC)OC)C(=O)N/N=C/c1cc(cs1)N(=O)=O	9565003
594	7.36166	CN1CCN(CC1)c1c(cc2c(c1)n(cc(c2=O)C(=O)O)CCF)F	488261
595	7.35854	CCC(=O)c1ccc(cc1)OCC(=O)OCC(=O)c1c(n(c(c1)C)C1CC1)C	9326883
596	7.36069	c1ccc(cc1)n1c2c(cn1)c(=O)oc(n2)c1cccs1	692969
597	7.36549	Cc1cc(nc(n1)NCc1ccccc1)N1CCCCC1	950649
598	7.35938	C[C@H]1CCC[C@@H](/C=[NH]/c2cc(c(cc2)C(=O)O)O)C1=O	16681775
599	7.3631	COc1cccc(c1)CC1=[S]C(=S)N(C1=O)CCC(=O)N1CCCCC1	1231390
600	7.36146	Cc1nc2c(c(nn2c(c1)NCc1ccccn1)C)c1ccc(cc1)Cl	3266722
601	7.36144	Cc1nc2c(cnn2c(c1)NCCCn1ccnc1)c1ccc(cc1)Cl	4886402
602	7.35862	CC1=NN(C(=O)/C/1=N/Nc1ccccc1Cl)S(=O)(=O)Cc1ccccc1	6323753
603	7.36712	CC1=NN(C(=O)[C@@H]1/C=[NH]/c1ccc(cc1)S(=O)(=O)Nc1nccs1)c1ccccc1	16189659
604	7.35643	C1CCC(CC1)CCCCN1CCNC[C@@H]1Cc1ccccc1	23641163
605	7.35905	COc1c(cc(cc1)C(=O)[C@H]1CCCN(C1)C(=O)c1ccc(o1)CSC)F	24790258
606	7.36053	Cc1nn(c(c1c1ccc(cc1)Cl)N)c1nc2ccccc2[nH]1	718013
607	7.36046	Cc1nn(c(c1)Nc1ccccc1)c1nc2ccccc2[nH]1	2998938
608	7.35879	COC(=O)c1cc(c(cc1)Sc1nnnn1c1ccccc1)N(=O)=O	1042545
609	7.36703	c1ccc(c(c1)NS(=O)(=O)c1cccc(c1)C(=O)N/N=C/c1ccccn1)Cl	6893292
610	7.36027	CCN1CCN(CC1)c1c(cc(cc1)S(=O)(=O)N1CCCCC1)NC(=O)c1ccc(o1)N(=O)=O	24980863
611	7.3619	CCCN1C(=O)C(=[S]C1=O)Cc1ccc(o1)N1CCOCC1	6511153
612	7.36147	CC(=O)N1CCN(CC1)c1c(cc2c(c1)n(cc(c2=O)C(=O)O)C1CC1)F	3684314
613	7.36132	Cc1cc(nc(n1)n1c(cc(n1)C)C)NNCc1c(cc(cc1)OC)OC	9608279
614	7.36036	CC[C@@H](C)n1c2c(c(=O)oc3ccccc23)nn1	3145905
615	7.35849	COC(=O)c1ccc(o1)CSc1nnc(o1)c1ccncc1	2200375
616	7.36382	c1ccc(c(c1)C(=O)NN[C@H]1c2cc(ccc2NC1=O)Br)n1cccc1	6006008
617	7.36749	Cc1c(cc(cc1)NC(=O)c1ccc(o1)N(=O)=O)S(=O)(=O)N1CCOCC1	4840549
618	7.3609	CC(C)OC(=O)CCCCCN1C(=O)CSC1=S	2132993
619	7.36671	CCOc1cc2c(cc1)nc(s2)/[NH]=C/[C@H]1C(=O)OC(=N1)c1ccccc1	12005454
620	7.36471	Cc1cc(nc(n1)n1c(cc(n1)C)C)NN/C=C/1\C=CC(=O)C=C1O	6517627
621	7.36189	CCOC(=O)COc1cc2c(cc1)c(=O)c(co2)c1ccccc1OC	1177125
622	7.36295	Cc1ccc(cc1)C(=O)/C=c\1/c(=O)oc2ccccc2[nH]1	5539232
623	7.35913	CCCC(=O)Nc1cccc(c1)c1nc2ccccc2c(=O)o1	1107361
624	7.35813	C/C(=N\Nc1nc2ccccc2[nH]1)/c1cc2ccccc2o1	9642230
625	7.36112	C[C@H]1CCN(CC1)CCc1nc2c(n1C)ccc(c2)NC(=O)COc1ccc(cc1)Cl	4893409
626	7.35961	Cc1c(cc(cc1)F)NC(=O)c1c(c(n[nH]1)OC)N(=O)=O	841774
627	7.36061	c1cc(cc(c1)N(=O)=O)NCC(=O)N/N=C/c1ccc(o1)N(=O)=O	6872741
628	7.35609	Cc1ccc(cc1)OCCCCc1c([nH]nc1C)C	2057777
629	7.36192	COc1ccc(cc1)[C@]1(CCN(CC1)CC(=O)Nc1nc(cs1)c1ccccc1)O	3228840
630	7.36184	CCOc1ccccc1C(=O)OCC(=O)Nc1nnc(o1)c1ccccc1	8606577
631	7.36763	CCOC(=O)c1cnc(nc1CSC(=S)N1CCCCC1)Nc1nc2ccccc2o1	4544552
632	7.35795	COc1cccc2c1oc(=O)c(c2)c1nc2ccccc2[nH]1	791051
633	7.3593	Cc1ccccc1NC(=O)c1c([nH]cn1)C(=O)NCc1ccccc1	965339
634	7.36067	CCOc1ccc(cc1)Nc1nc(nc(c1)C)n1c(cc(n1)C)C	658308
635	7.35956	c1ccc(cc1)COc1ccc(cc1)c1nc(c(o1)NCCCn1ccnc1)C#N	664729
636	7.35856	CC(=O)c1ccc(cc1)OCC(=O)Nc1cc2c(CCC2)cc1	2478807
637	7.36092	CN(C)CCCn1c2c(c3c(s2)CCCCC3)c(=O)n(c1=O)C1CCCCC1	2036865
638	7.35867	C1COCCN1c1c(cc(cc1)C(=O)OCn1c(=O)c2ccccc2nn1)N(=O)=O	5112335
639	7.36097	C[C@@H](C(=O)Nc1ncc(cc1)Cl)OC(=O)c1cc2c(cc1)c(=O)n1CCCCCc1n2	4876162
640	7.36552	C1COc2c(O1)cc1c(c2)sc(n1)NNC(=O)c1ccccc1	7105723
641	7.35887	c1ccc2c(c1)c(=O)oc(n2)c1ccc(cc1)NC(=O)c1ccco1	565827
642	7.36234	C[C@H]1CN(CCN1c1cccc(c1)C)C(=O)Cn1c(=O)c2c(s1)nc(cc2C)C	5309798
643	7.36712	Cc1cc(nn1c1ccc(cc1)C(=O)Oc1cc2c(cc1)OCO2)C	2669322
644	7.35999	CC(C)(CNc1c2CCCCc2nc2cc(nn12)c1cc(ccc1)OC)CN(C)C	1441865
645	7.36362	Cc1nc(nc2ccccc12)N/C(=N/C(=O)NC1CCCCC1)/N	9632671
646	7.36306	CCN(CC)c1cc2c(cc1)c1c(c(cc(=O)o1)Cl)c(=O)o2	756377
647	7.36485	Cc1cc(nn1c1nc(c2c3c(CCCC3)sc2n1)NCCN(C)C)C	2026185
648	7.35921	COc1ccccc1C1=Nn2c(nnc2SC1)C1CCCCC1	3000150
649	7.35856	CC(C)C(=O)Nc1cccc(c1)c1nc2ccccc2c(=O)o1	704832
650	7.36166	COc1cccc(c1)C(=O)N1[C@@](CC(=N1)c1ccccn1)(C(F)(F)F)O	3340104
651	7.36395	CC(C)Sc1cc(c(c2nonc12)N(=O)=O)N(C)CCOC(=O)C	4604093
652	7.36027	C1CC1n1cc(c(=O)c2cc(c(c(c12)Cl)N1CC[C@@H](C1)N)F)C(=O)O	60063
653	7.36132	Cc1cc(nc(n1)n1c(cc(n1)C)C)NNCc1ccc(cc1)OC	9607467
654	7.36133	Cc1cccc(c1)c1nn2c(c1)nc(c(c2NCCCn1ccnc1)C)C	3229926
655	7.35884	COCCSc1nnc(s1)NC(=O)CCS(=O)(=O)Cc1ccccc1	2230039
656	7.35944	COc1c(cc(cc1)c1nn(nn1)CC(=O)OC1CCCCC1)OC	655622
657	7.35734	Cn1c(=O)c2ccccc2c(n1)c1ccc(cc1)OCC(=O)OC	943455
658	7.36691	Cc1c(cc(cc1)NC(=O)COC(=O)[C@@H]([C@@H](C)O)NS(=O)(=O)c1ccc(cc1)Cl)C	3882803
659	7.35928	CCOc1ccc(cc1)OC(=O)c1cc2c(cc1)c(=O)n1CCCc1n2	24981648
660	7.35992	CC(C)(C)c1ccc(cc1)c1nc(c(o1)NCCCn1ccnc1)C#N	4535363
661	7.3584	C1COCCN1S(=O)(=O)c1ccc(cc1)NC(=O)c1ccc(s1)N(=O)=O	24982541
662	7.35885	Cc1cc(nn1c1ccc(cc1)C(=O)Oc1ccc(cc1)C(=O)C)C	2400111
663	7.36117	CN(C)CCCn1c2c(c3c(s2)CCCCC3)c(=O)n(c1=O)CCc1ccccc1	2032585
664	7.3584	C1CCCN(CC1)CCNC(=O)c1cc2c(cc1)s/c(=C\c1ccccc1)/c(=O)[nH]2	24793331
665	7.36284	c1ccc(cc1)C/C=C/C1=[S]C(=S)N(C1=O)CCC(=O)OCC(=O)Nc1c(ccc(c1)F)F	6153896
666	7.35882	CCN(CC)S(=O)(=O)c1ccc(cc1)C(=O)OCn1c(=O)c2ccccc2nn1	2557756
667	7.35845	C1COCCN1S(=O)(=O)c1ccc(cc1)NC(=O)c1ccc(o1)N(=O)=O	2309197
668	7.36186	c1cc(ccc1CC1=[S]C(=O)N(C1=O)CCC(=O)Nc1cc(c(cc1)C(=O)O)O)F	6236537
669	7.35821	COC(=O)[C@H](c1ccccc1)NC(=O)c1noc(c1)COc1cc(cnc1)Cl	24791158
670	7.35938	Cc1cc(no1)NC(=O)COC(=O)COc1ccc(cc1)C(=O)c1ccccc1	2116593
671	7.3617	CCOc1ccc(cc1)c1nnc(o1)NC(=O)CCCOc1cccc(c1)C	2124393
672	7.3669	Cc1cc2=NC(=O)/C(=C\c3ccc(cc3)OC(=O)c3ccco3)/[C@@H](N)n2o1	16193618
673	7.3579	CCOc1c(cc(cc1)C(=O)Nc1nc2ccccc2[nH]1)OCC	2583815
674	7.36614	Cc1nc2nc(nn2cc1)S(=O)(=O)Nc1c(cccc1F)F	91759
675	7.36192	c1ccc(cc1)/C=C/C=N/NC1=NS(=O)(=O)c2ccccc12	9679737
676	7.35877	CCC(=O)c1ccc(cc1)OCC(=O)OCC(=O)N1CCc2ccccc2C1	7855163
677	7.35828	Cc1c(ccc(c1C)OC)CN1CC[C@@H](CC1)C(=O)Nc1ccc(cc1)Oc1cnccc1	24817212
678	7.36326	CCCC(=O)OCCNc1c(c2nonc2c(c1)Sc1nccn1C)N(=O)=O	12005312
679	7.3664	c1coc(c1)C(=O)Oc1ccc(cc1)/C=C\1/[C@@H](N)n2ccsc2=NC1=O	1298878
680	7.36688	COc1cc(c(cc1)OC)NC(=O)C(=O)NNC(=O)[C@]12C[C@@H]3C[C@H](C1)C[C@@H](C3)C2	2869281
681	7.3585	C1CCN(CC1)C(=O)CCc1ccc(cc1)Oc1cc(cc(c1)N(=O)=O)N(=O)=O	3107731
682	7.36314	CC(=O)OCCNc1c(c2nonc2c(c1)SCc1ccco1)N(=O)=O	12004991
683	7.35962	COc1c(ccc(c1)/C=C/c1nc2c(cc1)c(ccc2)N(=O)=O)OCC(=O)O	6217473
684	7.35756	CCOC(=O)CNC(=O)CNC(=O)c1nn(c(=O)c2ccccc12)c1cc(c(cc1)OC)Cl	16194046
685	7.36779	C[C@@H]1Cc2c(O1)ccc(c2)/C=C/1\C(=O)NC(=S)S1	6532825
686	7.36162	CCOc1ccc(cc1)c1nnc(o1)NC(=O)c1cc(c(cc1)OCC(C)C)OC	2104218
687	7.36083	CCOc1ccc(cc1)OCCSc1ncc(cc1)S(=O)(=O)N1CCN(CC1)C	16272888
688	7.36092	C1CN=C(N1)C(=O)Nc1ncc(s1)Cc1ccccc1Cl	2145530
689	7.36091	C1CN=C(N1)C(=O)Nc1ncc(s1)Cc1ccccc1	4442467
690	7.361	CC[C@H]1CCCCN1S(=O)(=O)c1ccc(cc1)C(=O)Nc1nnc(o1)c1cccs1	3240162
691	7.35849	c1cc(ccc1NC(=O)CCSc1nnc(o1)c1ccncc1)Cl	650240
692	7.3666	C1CN(CC[C@@H]1CNC(=O)c1ccc(cc1)Cl)c1ccc(cc1)S(=O)(=O)N1CCOCC1	3232214
693	7.35797	C/C(=N\Nc1nc2ccccc2[nH]1)/c1ccc(cc1)N1CCOCC1	9630337
694	7.36707	Cc1c(cc(cc1)S(=O)(=O)Nc1cccc(c1)C(=O)NC[C@@H](c1ccc(cc1)OC)N1CCCC1)F	24979384
695	7.36007	CCc1ccc(cc1)Cc1cnc(s1)NC(=O)C1=NCCN1	4554526
696	7.35976	CCC(=O)N1CCN(CC1)c1c(cc2c(c1)n(cc(c2=O)C(=O)O)CC)F	646415
697	7.36185	CC(C)CN(CC(C)C)S(=O)(=O)c1ccc(cc1)C(=O)Nc1nnc(o1)c1cc(ccc1)OC	2158939
698	7.36008	CCn1cc(c(=O)c2cc(c(cc12)N1CCN(CC1)C(=S)NC(=O)c1ccccc1)F)C(=O)O	1956711
699	7.36002	Cc1cc(ccc1)Cc1cnc(s1)NC(=O)C1=NCCN1	4673983
700	7.36013	CCCCCOc1c(cc(cc1)Br)/C(=N/NC1=NCCN1)/C	9591709
701	7.35989	CCc1nnc(n1N)NNCc1cc(c(cc1)N1CC[C@@H](CC1)C)N(=O)=O	20846820
702	7.36494	CC(C)NC(=O)NC(=O)COC(=O)c1ccc(cc1)n1c(=S)sc(n1)SC	2561720
703	7.36074	C1COCCN1CCCNC(=O)c1cc2c(cc1)s/c(=C/c1cc(ccc1)Cl)/c(=O)[nH]2	6014154
