# Supplementary material for: Designing of inhibitors against drug tolerant Mycobacterium tuberculosis (H37Rv)
Source: Chem Cent J. 2013 Mar 8;7:49. doi: 10.1186/1752-153X-7-49 (PMC3639817; doi:10.1186/1752-153X-7-49)
Supplement: Additional file 5: Table S4 — Prediction results at different cutoff value for both Rep_dataset and NRep_dataset. [file 1752-153X-7-49-S5.xls]

## Sheet: rep_dataset
			Result for Rep_dataset
			PubChem
Cutoff	Des	Sen	Spec	Acc	MCC	ROC
0.8	318	73.58	72.05	73.02	0.44	0.78
0.7	276	71.51	73.59	72.27	0.44	0.8
0.6	247	73.06	72.18	72.74	0.44	0.8
0.5	210	76.38	68.08	73.35	0.44	0.78
0.4	173	71.81	70.13	71.19	0.41	0.78
0.3	129	71.81	63.59	68.81	0.35	0.72
			MACCS
Cutoff	Des	Sen	Spec	Acc	MCC	AUC
0.8	117	77.79	68.33	74.33	0.46	0.8
0.7	108	76.75	68.21	73.63	0.44	0.79
0.6	91	73.36	72.44	73.02	0.44	0.79
0.5	78	73.43	71.41	72.69	0.44	0.79
0.4	66	76.61	68.72	73.72	0.45	0.79
0.3	50	66.35	73.97	69.13	0.39	0.75
			Estate
Cutoff	Des	Sen	Spec	Acc	MCC	AUC
0.8	34	71.22	63.97	68.57	0.34	0.72
0.7	34	71.22	63.97	68.57	0.34	0.72
0.6	33	70.77	64.1	68.34	0.34	0.72
0.5	33	70.77	64.1	68.34	0.34	0.72
0.4	33	70.77	64.1	68.34	0.34	0.72
0.3	31	68.84	67.69	65.25	0.3	0.69
			SubFP
Cutoff	Des	Sen	Spec	Acc	MCC	AUC
0.8	105	69.52	65.13	67.92	0.34	0.72
0.7	103	70.18	65.38	68.43	0.35	0.73
0.6	96	66.49	68.33	67.17	0.34	0.72
0.5	91	68.86	65.9	67.78	0.34	0.72
0.4	90	71.37	63.97	68.67	0.35	0.72
0.3	82	60.74	63.97	61.92	0.24	0.66
			Hybrid-4
Cutoff	Des	Sen	Spec	Acc	MCC	AUC
Hybrid-0.6	467	75.72	68.87	73.58	0.45	0.78
Hybrid-0.5	412	74.02	70.77	72.83	0.44	0.78
Hybrid-0.4	362	70.04	76.54	72.41	0.45	0.81
*Bold value indicates the best results in term of MCC and ROC value

## Sheet: NRep_dataset
			Result of Nrep_dataset
			PubChem
Cutoff	Des	Sen	Spec	Acc	MCC	AUC
0.8	318	63.27	62.86	63.09	0.26	0.69
0.7	276	65.59	60.82	63.51	0.26	0.66
0.6	247	62.44	63.51	62.9	0.26	0.68
0.5	210	62.6	63.4	62.95	0.26	0.67
0.4	173	60.86	63.94	62.2	0.25	0.66
0.3	129	55.47	64.26	59.3	0.2	0.61
			MACCS
Cutoff	Des	Sen	Spec	Acc	MCC	AUC
0.8	43	57.63	57.05	57.38	0.15	0.6
0.7	39	56.3	58.34	57.19	0.15	0.59
0.6	36	53.07	58.99	55.64	0.12	0.57
0.5	34	55.72	56.19	55.93	0.12	0.58
0.4	29	53.23	57.7	55.18	0.11	0.57
0.3	24	54.98	55.65	55.27	0.11	0.57
			Estate
Cutoff	Des	Sen	Spec	Acc	MCC	AUC
0.8	34	60.12	55.54	58.13	0.16	0.6
0.7	34	60.12	55.54	58.13	0.16	0.6
0.6	33	62.69	55.11	59.39	0.18	0.61
0.5	33	62.69	55.11	59.39	0.18	0.61
0.4	33	62.69	55.11	59.39	0.18	0.61
0.3	31	59.78	56.94	58.55	0.17	0.6
			SubFP
Cutoff	Des	Sen	Spec	Acc	MCC	AUC
0.8	105	58.21	60.5	59.2	0.19	0.61
0.7	103	63.02	55.97	59.95	0.19	0.61
0.6	96	57.63	61.79	59.44	0.19	0.63
0.5	91	58.54	61.36	59.77	0.2	0.63
0.4	90	58.54	61.36	59.77	0.2	0.63
0.3	82	55.56	61.57	58.17	0.17	0.61
			Hybrid-4
Cutoff	Des	Sen	Spec	Acc	MCC	AUC
Hybrid-06	412	65.67	62	64.07	0.28	0.69
Hybrid-05	368	58.96	67.92	62.86	0.27	0.68
Hybrid-04	325	65.26	61.68	63.7	0.27	0.68
*Bold value indicates the best results in term of MCC and ROC value
