# Supplementary material for: Designing of inhibitors against drug tolerant Mycobacterium tuberculosis (H37Rv)
Source: Chem Cent J. 2013 Mar 8;7:49. doi: 10.1186/1752-153X-7-49 (PMC3639817; doi:10.1186/1752-153X-7-49)
Supplement: Additional file 6: Table S5 — Frequency based distribution of different classes of fingerprints between active and inactive compounds of NRep_dataset. [file 1752-153X-7-49-S6.xls]

## Sheet: estate
1	EStateFP1	1206	0	929	0	#DIV/0!	#DIV/0!	#DIV/0!
2	EStateFP2	1206	0	929	0	#DIV/0!	#DIV/0!	#DIV/0!
3	EStateFP3	1206	0	929	0	#DIV/0!	#DIV/0!	#DIV/0!
4	EStateFP4	1206	0	929	0	#DIV/0!	#DIV/0!	#DIV/0!
5	EStateFP5	1206	0	929	0	#DIV/0!	#DIV/0!	#DIV/0!
6	EStateFP6	1206	0	929	0	#DIV/0!	#DIV/0!	#DIV/0!
7	EStateFP7	1206	795	929	615	0.998156	1.00239	-0.00423695
8	EStateFP8	1206	9	929	13	0.72422	1.35801	-0.63379
9	EStateFP9	1206	777	929	682	0.942793	1.07426	-0.131472
10	EStateFP10	1206	4	929	1	1.41625	0.459634	0.956618
11	EStateFP11	1206	366	929	251	1.05014	0.934912	0.115226
12	EStateFP12	1206	1165	929	902	0.997783	1.00288	-0.00509547
13	EStateFP13	1206	227	929	227	0.885158	1.14909	-0.263927
14	EStateFP14	1206	0	929	0	#DIV/0!	#DIV/0!	#DIV/0!
15	EStateFP15	1206	36	929	29	0.980482	1.02534	-0.0448552
16	EStateFP16	1206	1051	929	816	0.996573	1.00445	-0.0078766
17	EStateFP17	1206	1175	929	907	0.999097	1.00117	-0.00207494
18	EStateFP18	1206	208	929	140	1.05812	0.924551	0.133568
19	EStateFP19	1206	109	929	85	0.994662	1.00693	-0.0122686
20	EStateFP20	1206	0	929	0	#DIV/0!	#DIV/0!	#DIV/0!
21	EStateFP21	1206	59	929	54	0.924324	1.09824	-0.173917
22	EStateFP22	1206	0	929	0	#DIV/0!	#DIV/0!	#DIV/0!
23	EStateFP23	1206	10	929	8	0.983508	1.02141	-0.0379005
24	EStateFP24	1206	764	929	581	1.00559	0.992741	0.0128505
25	EStateFP25	1206	54	929	40	1.01699	0.977945	0.0390448
26	EStateFP26	1206	22	929	28	0.778939	1.28698	-0.508037
27	EStateFP27	1206	0	929	0	#DIV/0!	#DIV/0!	#DIV/0!
28	EStateFP28	1206	323	929	210	1.07282	0.90547	0.167347
29	EStateFP29	1206	554	929	394	1.03455	0.955147	0.0794046
30	EStateFP30	1206	312	929	328	0.863029	1.17781	-0.314784
31	EStateFP31	1206	239	929	132	1.14045	0.817678	0.322768
32	EStateFP32	1206	139	929	120	0.950092	1.06479	-0.114697
33	EStateFP33	1206	0	929	0	#DIV/0!	#DIV/0!	#DIV/0!
34	EStateFP34	1206	140	929	77	1.14214	0.81548	0.326659
35	EStateFP35	1206	1067	929	802	1.01066	0.98616	0.0245018
36	EStateFP36	1206	608	929	502	0.969686	1.03935	-0.0696665
37	EStateFP37	1206	298	929	183	1.09679	0.874356	0.22243
38	EStateFP38	1206	121	929	91	1.01042	0.986479	0.023937
39	EStateFP39	1206	0	929	0	#DIV/0!	#DIV/0!	#DIV/0!
40	EStateFP40	1206	0	929	0	#DIV/0!	#DIV/0!	#DIV/0!
41	EStateFP41	1206	0	929	0	#DIV/0!	#DIV/0!	#DIV/0!
42	EStateFP42	1206	0	929	0	#DIV/0!	#DIV/0!	#DIV/0!
43	EStateFP43	1206	0	929	0	#DIV/0!	#DIV/0!	#DIV/0!
44	EStateFP44	1206	0	929	0	#DIV/0!	#DIV/0!	#DIV/0!
45	EStateFP45	1206	0	929	0	#DIV/0!	#DIV/0!	#DIV/0!
46	EStateFP46	1206	1	929	0	1.77032	0	1.77032
47	EStateFP47	1206	0	929	0	#DIV/0!	#DIV/0!	#DIV/0!
48	EStateFP48	1206	0	929	1	0	2.29817	-2.29817
49	EStateFP49	1206	28	929	45	0.679025	1.41668	-0.737655
50	EStateFP50	1206	95	929	128	0.75417	1.31913	-0.564959
51	EStateFP51	1206	214	929	145	1.05529	0.92823	0.127055
52	EStateFP52	1206	2	929	0	1.77032	0	1.77032
53	EStateFP53	1206	54	929	64	0.810144	1.24647	-0.436321
54	EStateFP54	1206	233	929	163	1.04162	0.945964	0.0956608
55	EStateFP55	1206	0	929	0	#DIV/0!	#DIV/0!	#DIV/0!
56	EStateFP56	1206	0	929	0	#DIV/0!	#DIV/0!	#DIV/0!
57	EStateFP57	1206	0	929	0	#DIV/0!	#DIV/0!	#DIV/0!
58	EStateFP58	1206	0	929	0	#DIV/0!	#DIV/0!	#DIV/0!
59	EStateFP59	1206	0	929	0	#DIV/0!	#DIV/0!	#DIV/0!
60	EStateFP60	1206	0	929	0	#DIV/0!	#DIV/0!	#DIV/0!
61	EStateFP61	1206	0	929	0	#DIV/0!	#DIV/0!	#DIV/0!
62	EStateFP62	1206	0	929	0	#DIV/0!	#DIV/0!	#DIV/0!
63	EStateFP63	1206	0	929	0	#DIV/0!	#DIV/0!	#DIV/0!
64	EStateFP64	1206	0	929	0	#DIV/0!	#DIV/0!	#DIV/0!
65	EStateFP65	1206	0	929	0	#DIV/0!	#DIV/0!	#DIV/0!
66	EStateFP66	1206	0	929	0	#DIV/0!	#DIV/0!	#DIV/0!
67	EStateFP67	1206	0	929	0	#DIV/0!	#DIV/0!	#DIV/0!
68	EStateFP68	1206	0	929	0	#DIV/0!	#DIV/0!	#DIV/0!
69	EStateFP69	1206	0	929	0	#DIV/0!	#DIV/0!	#DIV/0!
70	EStateFP70	1206	95	929	72	1.00707	0.990828	0.0162377
71	EStateFP71	1206	0	929	0	#DIV/0!	#DIV/0!	#DIV/0!
72	EStateFP72	1206	0	929	0	#DIV/0!	#DIV/0!	#DIV/0!
73	EStateFP73	1206	0	929	0	#DIV/0!	#DIV/0!	#DIV/0!
74	EStateFP74	1206	0	929	0	#DIV/0!	#DIV/0!	#DIV/0!
75	EStateFP75	1206	0	929	0	#DIV/0!	#DIV/0!	#DIV/0!
76	EStateFP76	1206	0	929	0	#DIV/0!	#DIV/0!	#DIV/0!
77	EStateFP77	1206	0	929	0	#DIV/0!	#DIV/0!	#DIV/0!
78	EStateFP78	1206	0	929	0	#DIV/0!	#DIV/0!	#DIV/0!
79	EStateFP79	1206	0	929	0	#DIV/0!	#DIV/0!	#DIV/0!

## Sheet: pubchem
1	PubchemFP1	1206	1201	929	929	0.998192	1.00235	-0.00415567
2	PubchemFP2	1206	1161	929	909	0.992916	1.0092	-0.0162806
3	PubchemFP3	1206	516	929	474	0.92271	1.10034	-0.177626
4	PubchemFP4	1206	5	929	17	0.402344	1.77586	-1.37351
5	PubchemFP5	1206	0	929	0	#DIV/0!	#DIV/0!	#DIV/0!
6	PubchemFP6	1206	0	929	0	#DIV/0!	#DIV/0!	#DIV/0!
7	PubchemFP7	1206	0	929	0	#DIV/0!	#DIV/0!	#DIV/0!
8	PubchemFP8	1206	0	929	0	#DIV/0!	#DIV/0!	#DIV/0!
9	PubchemFP9	1206	0	929	0	#DIV/0!	#DIV/0!	#DIV/0!
10	PubchemFP10	1206	1206	929	929	1	1	0
11	PubchemFP11	1206	1206	929	929	1	1	0
12	PubchemFP12	1206	1200	929	923	1.00065	0.999157	0.00149182
13	PubchemFP13	1206	651	929	550	0.959596	1.05245	-0.0928546
14	PubchemFP14	1206	0	929	0	#DIV/0!	#DIV/0!	#DIV/0!
15	PubchemFP15	1206	1159	929	890	1.00136	0.998229	0.0031351
16	PubchemFP16	1206	930	929	719	0.998419	1.00205	-0.00363326
17	PubchemFP17	1206	262	929	213	0.976469	1.03055	-0.0540793
18	PubchemFP18	1206	3	929	0	1.77032	0	1.77032
19	PubchemFP19	1206	1148	929	871	1.0066	0.991434	0.0151637
20	PubchemFP20	1206	978	929	728	1.01487	0.980696	0.0341737
21	PubchemFP21	1206	398	929	311	0.993773	1.00808	-0.0143096
22	PubchemFP22	1206	3	929	1	1.32774	0.574543	0.753194
23	PubchemFP23	1206	0	929	0	#DIV/0!	#DIV/0!	#DIV/0!
24	PubchemFP24	1206	121	929	91	1.01042	0.986479	0.023937
25	PubchemFP25	1206	49	929	31	1.08432	0.890541	0.193777
26	PubchemFP26	1206	2	929	2	0.885158	1.14909	-0.263927
27	PubchemFP27	1206	0	929	0	#DIV/0!	#DIV/0!	#DIV/0!
28	PubchemFP28	1206	0	929	0	#DIV/0!	#DIV/0!	#DIV/0!
29	PubchemFP29	1206	0	929	0	#DIV/0!	#DIV/0!	#DIV/0!
30	PubchemFP30	1206	0	929	0	#DIV/0!	#DIV/0!	#DIV/0!
31	PubchemFP31	1206	1	929	0	1.77032	0	1.77032
32	PubchemFP32	1206	0	929	0	#DIV/0!	#DIV/0!	#DIV/0!
33	PubchemFP33	1206	0	929	0	#DIV/0!	#DIV/0!	#DIV/0!
34	PubchemFP34	1206	349	929	334	0.904597	1.12385	-0.219252
35	PubchemFP35	1206	57	929	57	0.885158	1.14909	-0.263927
36	PubchemFP36	1206	0	929	0	#DIV/0!	#DIV/0!	#DIV/0!
37	PubchemFP37	1206	0	929	0	#DIV/0!	#DIV/0!	#DIV/0!
38	PubchemFP38	1206	233	929	163	1.04162	0.945964	0.0956608
39	PubchemFP39	1206	36	929	26	1.02792	0.963749	0.0641762
40	PubchemFP40	1206	0	929	0	#DIV/0!	#DIV/0!	#DIV/0!
41	PubchemFP41	1206	0	929	0	#DIV/0!	#DIV/0!	#DIV/0!
42	PubchemFP42	1206	0	929	0	#DIV/0!	#DIV/0!	#DIV/0!
43	PubchemFP43	1206	0	929	0	#DIV/0!	#DIV/0!	#DIV/0!
44	PubchemFP44	1206	95	929	72	1.00707	0.990828	0.0162377
45	PubchemFP45	1206	7	929	4	1.12656	0.835698	0.290866
46	PubchemFP46	1206	0	929	0	#DIV/0!	#DIV/0!	#DIV/0!
47	PubchemFP47	1206	0	929	0	#DIV/0!	#DIV/0!	#DIV/0!
48	PubchemFP48	1206	0	929	0	#DIV/0!	#DIV/0!	#DIV/0!
49	PubchemFP49	1206	0	929	0	#DIV/0!	#DIV/0!	#DIV/0!
50	PubchemFP50	1206	0	929	0	#DIV/0!	#DIV/0!	#DIV/0!
51	PubchemFP51	1206	0	929	0	#DIV/0!	#DIV/0!	#DIV/0!
52	PubchemFP52	1206	0	929	0	#DIV/0!	#DIV/0!	#DIV/0!
53	PubchemFP53	1206	0	929	0	#DIV/0!	#DIV/0!	#DIV/0!
54	PubchemFP54	1206	0	929	0	#DIV/0!	#DIV/0!	#DIV/0!
55	PubchemFP55	1206	0	929	0	#DIV/0!	#DIV/0!	#DIV/0!
56	PubchemFP56	1206	0	929	0	#DIV/0!	#DIV/0!	#DIV/0!
57	PubchemFP57	1206	0	929	0	#DIV/0!	#DIV/0!	#DIV/0!
58	PubchemFP58	1206	0	929	0	#DIV/0!	#DIV/0!	#DIV/0!
59	PubchemFP59	1206	0	929	0	#DIV/0!	#DIV/0!	#DIV/0!
60	PubchemFP60	1206	0	929	0	#DIV/0!	#DIV/0!	#DIV/0!
61	PubchemFP61	1206	0	929	0	#DIV/0!	#DIV/0!	#DIV/0!
62	PubchemFP62	1206	0	929	0	#DIV/0!	#DIV/0!	#DIV/0!
63	PubchemFP63	1206	0	929	0	#DIV/0!	#DIV/0!	#DIV/0!
64	PubchemFP64	1206	0	929	0	#DIV/0!	#DIV/0!	#DIV/0!
65	PubchemFP65	1206	0	929	0	#DIV/0!	#DIV/0!	#DIV/0!
66	PubchemFP66	1206	0	929	0	#DIV/0!	#DIV/0!	#DIV/0!
67	PubchemFP67	1206	0	929	0	#DIV/0!	#DIV/0!	#DIV/0!
68	PubchemFP68	1206	0	929	0	#DIV/0!	#DIV/0!	#DIV/0!
69	PubchemFP69	1206	0	929	0	#DIV/0!	#DIV/0!	#DIV/0!
70	PubchemFP70	1206	0	929	0	#DIV/0!	#DIV/0!	#DIV/0!
71	PubchemFP71	1206	0	929	0	#DIV/0!	#DIV/0!	#DIV/0!
72	PubchemFP72	1206	0	929	0	#DIV/0!	#DIV/0!	#DIV/0!
73	PubchemFP73	1206	0	929	0	#DIV/0!	#DIV/0!	#DIV/0!
74	PubchemFP74	1206	0	929	0	#DIV/0!	#DIV/0!	#DIV/0!
75	PubchemFP75	1206	0	929	0	#DIV/0!	#DIV/0!	#DIV/0!
76	PubchemFP76	1206	0	929	0	#DIV/0!	#DIV/0!	#DIV/0!
77	PubchemFP77	1206	0	929	0	#DIV/0!	#DIV/0!	#DIV/0!
78	PubchemFP78	1206	0	929	0	#DIV/0!	#DIV/0!	#DIV/0!
79	PubchemFP79	1206	0	929	0	#DIV/0!	#DIV/0!	#DIV/0!
80	PubchemFP80	1206	0	929	0	#DIV/0!	#DIV/0!	#DIV/0!
81	PubchemFP81	1206	0	929	0	#DIV/0!	#DIV/0!	#DIV/0!
82	PubchemFP82	1206	0	929	0	#DIV/0!	#DIV/0!	#DIV/0!
83	PubchemFP83	1206	0	929	0	#DIV/0!	#DIV/0!	#DIV/0!
84	PubchemFP84	1206	0	929	0	#DIV/0!	#DIV/0!	#DIV/0!
85	PubchemFP85	1206	0	929	0	#DIV/0!	#DIV/0!	#DIV/0!
86	PubchemFP86	1206	0	929	0	#DIV/0!	#DIV/0!	#DIV/0!
87	PubchemFP87	1206	0	929	0	#DIV/0!	#DIV/0!	#DIV/0!
88	PubchemFP88	1206	0	929	0	#DIV/0!	#DIV/0!	#DIV/0!
89	PubchemFP89	1206	0	929	0	#DIV/0!	#DIV/0!	#DIV/0!
90	PubchemFP90	1206	0	929	0	#DIV/0!	#DIV/0!	#DIV/0!
91	PubchemFP91	1206	0	929	0	#DIV/0!	#DIV/0!	#DIV/0!
92	PubchemFP92	1206	0	929	0	#DIV/0!	#DIV/0!	#DIV/0!
93	PubchemFP93	1206	0	929	0	#DIV/0!	#DIV/0!	#DIV/0!
94	PubchemFP94	1206	0	929	0	#DIV/0!	#DIV/0!	#DIV/0!
95	PubchemFP95	1206	0	929	0	#DIV/0!	#DIV/0!	#DIV/0!
96	PubchemFP96	1206	0	929	0	#DIV/0!	#DIV/0!	#DIV/0!
97	PubchemFP97	1206	0	929	0	#DIV/0!	#DIV/0!	#DIV/0!
98	PubchemFP98	1206	0	929	0	#DIV/0!	#DIV/0!	#DIV/0!
99	PubchemFP99	1206	0	929	0	#DIV/0!	#DIV/0!	#DIV/0!
100	PubchemFP100	1206	0	929	0	#DIV/0!	#DIV/0!	#DIV/0!
101	PubchemFP101	1206	0	929	0	#DIV/0!	#DIV/0!	#DIV/0!
102	PubchemFP102	1206	0	929	0	#DIV/0!	#DIV/0!	#DIV/0!
103	PubchemFP103	1206	0	929	0	#DIV/0!	#DIV/0!	#DIV/0!
104	PubchemFP104	1206	0	929	0	#DIV/0!	#DIV/0!	#DIV/0!
105	PubchemFP105	1206	0	929	0	#DIV/0!	#DIV/0!	#DIV/0!
106	PubchemFP106	1206	0	929	0	#DIV/0!	#DIV/0!	#DIV/0!
107	PubchemFP107	1206	0	929	0	#DIV/0!	#DIV/0!	#DIV/0!
108	PubchemFP108	1206	0	929	0	#DIV/0!	#DIV/0!	#DIV/0!
109	PubchemFP109	1206	0	929	0	#DIV/0!	#DIV/0!	#DIV/0!
110	PubchemFP110	1206	0	929	0	#DIV/0!	#DIV/0!	#DIV/0!
111	PubchemFP111	1206	0	929	0	#DIV/0!	#DIV/0!	#DIV/0!
112	PubchemFP112	1206	0	929	0	#DIV/0!	#DIV/0!	#DIV/0!
113	PubchemFP113	1206	0	929	0	#DIV/0!	#DIV/0!	#DIV/0!
114	PubchemFP114	1206	0	929	0	#DIV/0!	#DIV/0!	#DIV/0!
115	PubchemFP115	1206	0	929	0	#DIV/0!	#DIV/0!	#DIV/0!
116	PubchemFP116	1206	12	929	9	1.01161	0.98493	0.0266786
117	PubchemFP117	1206	11	929	8	1.02492	0.967651	0.0572687
118	PubchemFP118	1206	1	929	0	1.77032	0	1.77032
119	PubchemFP119	1206	1	929	1	0.885158	1.14909	-0.263927
120	PubchemFP120	1206	0	929	0	#DIV/0!	#DIV/0!	#DIV/0!
121	PubchemFP121	1206	0	929	0	#DIV/0!	#DIV/0!	#DIV/0!
122	PubchemFP122	1206	0	929	0	#DIV/0!	#DIV/0!	#DIV/0!
123	PubchemFP123	1206	0	929	1	0	2.29817	-2.29817
124	PubchemFP124	1206	0	929	0	#DIV/0!	#DIV/0!	#DIV/0!
125	PubchemFP125	1206	0	929	0	#DIV/0!	#DIV/0!	#DIV/0!
126	PubchemFP126	1206	0	929	1	0	2.29817	-2.29817
127	PubchemFP127	1206	0	929	0	#DIV/0!	#DIV/0!	#DIV/0!
128	PubchemFP128	1206	0	929	0	#DIV/0!	#DIV/0!	#DIV/0!
129	PubchemFP129	1206	0	929	0	#DIV/0!	#DIV/0!	#DIV/0!
130	PubchemFP130	1206	2	929	1	1.18021	0.766057	0.414153
131	PubchemFP131	1206	0	929	0	#DIV/0!	#DIV/0!	#DIV/0!
132	PubchemFP132	1206	2	929	0	1.77032	0	1.77032
133	PubchemFP133	1206	2	929	1	1.18021	0.766057	0.414153
134	PubchemFP134	1206	0	929	0	#DIV/0!	#DIV/0!	#DIV/0!
135	PubchemFP135	1206	0	929	0	#DIV/0!	#DIV/0!	#DIV/0!
136	PubchemFP136	1206	0	929	0	#DIV/0!	#DIV/0!	#DIV/0!
137	PubchemFP137	1206	0	929	0	#DIV/0!	#DIV/0!	#DIV/0!
138	PubchemFP138	1206	0	929	0	#DIV/0!	#DIV/0!	#DIV/0!
139	PubchemFP139	1206	0	929	0	#DIV/0!	#DIV/0!	#DIV/0!
140	PubchemFP140	1206	0	929	0	#DIV/0!	#DIV/0!	#DIV/0!
141	PubchemFP141	1206	0	929	0	#DIV/0!	#DIV/0!	#DIV/0!
142	PubchemFP142	1206	0	929	0	#DIV/0!	#DIV/0!	#DIV/0!
143	PubchemFP143	1206	0	929	0	#DIV/0!	#DIV/0!	#DIV/0!
144	PubchemFP144	1206	772	929	594	1.0005	0.999351	0.00114951
145	PubchemFP145	1206	18	929	26	0.72422	1.35801	-0.63379
146	PubchemFP146	1206	435	929	353	0.977268	1.02951	-0.0522424
147	PubchemFP147	1206	666	929	499	1.01204	0.984366	0.0276764
148	PubchemFP148	1206	16	929	6	1.2875	0.626774	0.660728
149	PubchemFP149	1206	108	929	89	0.970528	1.03826	-0.0677315
150	PubchemFP150	1206	125	929	102	0.974843	1.03266	-0.0578148
151	PubchemFP151	1206	194	929	131	1.05674	0.926339	0.130403
152	PubchemFP152	1206	4	929	3	1.01161	0.98493	0.0266786
153	PubchemFP153	1206	29	929	33	0.828051	1.22322	-0.395169
154	PubchemFP154	1206	136	929	93	1.05137	0.933318	0.118048
155	PubchemFP155	1206	0	929	0	#DIV/0!	#DIV/0!	#DIV/0!
156	PubchemFP156	1206	5	929	1	1.47526	0.383028	1.09223
157	PubchemFP157	1206	6	929	1	1.51741	0.32831	1.1891
158	PubchemFP158	1206	14	929	10	1.03268	0.957571	0.0751129
159	PubchemFP159	1206	0	929	0	#DIV/0!	#DIV/0!	#DIV/0!
160	PubchemFP160	1206	1	929	0	1.77032	0	1.77032
161	PubchemFP161	1206	9	929	5	1.13806	0.820775	0.317285
162	PubchemFP162	1206	0	929	0	#DIV/0!	#DIV/0!	#DIV/0!
163	PubchemFP163	1206	0	929	0	#DIV/0!	#DIV/0!	#DIV/0!
164	PubchemFP164	1206	0	929	0	#DIV/0!	#DIV/0!	#DIV/0!
165	PubchemFP165	1206	1	929	0	1.77032	0	1.77032
166	PubchemFP166	1206	0	929	0	#DIV/0!	#DIV/0!	#DIV/0!
167	PubchemFP167	1206	0	929	0	#DIV/0!	#DIV/0!	#DIV/0!
168	PubchemFP168	1206	1	929	0	1.77032	0	1.77032
169	PubchemFP169	1206	0	929	0	#DIV/0!	#DIV/0!	#DIV/0!
170	PubchemFP170	1206	0	929	0	#DIV/0!	#DIV/0!	#DIV/0!
171	PubchemFP171	1206	0	929	0	#DIV/0!	#DIV/0!	#DIV/0!
172	PubchemFP172	1206	0	929	0	#DIV/0!	#DIV/0!	#DIV/0!
173	PubchemFP173	1206	0	929	0	#DIV/0!	#DIV/0!	#DIV/0!
174	PubchemFP174	1206	0	929	0	#DIV/0!	#DIV/0!	#DIV/0!
175	PubchemFP175	1206	0	929	0	#DIV/0!	#DIV/0!	#DIV/0!
176	PubchemFP176	1206	0	929	0	#DIV/0!	#DIV/0!	#DIV/0!
177	PubchemFP177	1206	0	929	0	#DIV/0!	#DIV/0!	#DIV/0!
178	PubchemFP178	1206	0	929	0	#DIV/0!	#DIV/0!	#DIV/0!
179	PubchemFP179	1206	1171	929	905	0.998574	1.00185	-0.00327791
180	PubchemFP180	1206	1078	929	847	0.991376	1.01119	-0.0198184
181	PubchemFP181	1206	373	929	296	0.987037	1.01683	-0.0297919
182	PubchemFP182	1206	375	929	299	0.984968	1.01951	-0.034547
183	PubchemFP183	1206	65	929	31	1.19865	0.742117	0.456533
184	PubchemFP184	1206	136	929	102	1.01161	0.98493	0.0266786
185	PubchemFP185	1206	226	929	175	0.997734	1.00294	-0.00520836
186	PubchemFP186	1206	837	929	652	0.995133	1.00632	-0.0111841
187	PubchemFP187	1206	485	929	380	0.992604	1.0096	-0.0169963
188	PubchemFP188	1206	34	929	30	0.94048	1.07727	-0.136787
189	PubchemFP189	1206	35	929	31	0.938803	1.07944	-0.14064
190	PubchemFP190	1206	0	929	1	0	2.29817	-2.29817
191	PubchemFP191	1206	5	929	4	0.983508	1.02141	-0.0379005
192	PubchemFP192	1206	7	929	5	1.03268	0.957571	0.0751129
193	PubchemFP193	1206	272	929	214	0.990794	1.01195	-0.0211578
194	PubchemFP194	1206	33	929	18	1.1455	0.811119	0.334379
195	PubchemFP195	1206	2	929	3	0.708126	1.3789	-0.670776
196	PubchemFP196	1206	2	929	3	0.708126	1.3789	-0.670776
197	PubchemFP197	1206	0	929	0	#DIV/0!	#DIV/0!	#DIV/0!
198	PubchemFP198	1206	0	929	1	0	2.29817	-2.29817
199	PubchemFP199	1206	0	929	1	0	2.29817	-2.29817
200	PubchemFP200	1206	28	929	21	1.01161	0.98493	0.0266786
201	PubchemFP201	1206	2	929	1	1.18021	0.766057	0.414153
202	PubchemFP202	1206	0	929	0	#DIV/0!	#DIV/0!	#DIV/0!
203	PubchemFP203	1206	0	929	0	#DIV/0!	#DIV/0!	#DIV/0!
204	PubchemFP204	1206	0	929	0	#DIV/0!	#DIV/0!	#DIV/0!
205	PubchemFP205	1206	0	929	0	#DIV/0!	#DIV/0!	#DIV/0!
206	PubchemFP206	1206	0	929	0	#DIV/0!	#DIV/0!	#DIV/0!
207	PubchemFP207	1206	0	929	0	#DIV/0!	#DIV/0!	#DIV/0!
208	PubchemFP208	1206	0	929	0	#DIV/0!	#DIV/0!	#DIV/0!
209	PubchemFP209	1206	0	929	0	#DIV/0!	#DIV/0!	#DIV/0!
210	PubchemFP210	1206	0	929	0	#DIV/0!	#DIV/0!	#DIV/0!
211	PubchemFP211	1206	0	929	0	#DIV/0!	#DIV/0!	#DIV/0!
212	PubchemFP212	1206	0	929	0	#DIV/0!	#DIV/0!	#DIV/0!
213	PubchemFP213	1206	0	929	0	#DIV/0!	#DIV/0!	#DIV/0!
214	PubchemFP214	1206	7	929	11	0.688456	1.40444	-0.715981
215	PubchemFP215	1206	1	929	6	0.252902	1.96986	-1.71696
216	PubchemFP216	1206	5	929	4	0.983508	1.02141	-0.0379005
217	PubchemFP217	1206	5	929	4	0.983508	1.02141	-0.0379005
218	PubchemFP218	1206	0	929	0	#DIV/0!	#DIV/0!	#DIV/0!
219	PubchemFP219	1206	1	929	1	0.885158	1.14909	-0.263927
220	PubchemFP220	1206	1	929	1	0.885158	1.14909	-0.263927
221	PubchemFP221	1206	0	929	0	#DIV/0!	#DIV/0!	#DIV/0!
222	PubchemFP222	1206	0	929	0	#DIV/0!	#DIV/0!	#DIV/0!
223	PubchemFP223	1206	0	929	0	#DIV/0!	#DIV/0!	#DIV/0!
224	PubchemFP224	1206	0	929	0	#DIV/0!	#DIV/0!	#DIV/0!
225	PubchemFP225	1206	0	929	0	#DIV/0!	#DIV/0!	#DIV/0!
226	PubchemFP226	1206	0	929	0	#DIV/0!	#DIV/0!	#DIV/0!
227	PubchemFP227	1206	0	929	0	#DIV/0!	#DIV/0!	#DIV/0!
228	PubchemFP228	1206	0	929	2	0	2.29817	-2.29817
229	PubchemFP229	1206	0	929	0	#DIV/0!	#DIV/0!	#DIV/0!
230	PubchemFP230	1206	0	929	2	0	2.29817	-2.29817
231	PubchemFP231	1206	0	929	2	0	2.29817	-2.29817
232	PubchemFP232	1206	0	929	0	#DIV/0!	#DIV/0!	#DIV/0!
233	PubchemFP233	1206	0	929	0	#DIV/0!	#DIV/0!	#DIV/0!
234	PubchemFP234	1206	0	929	0	#DIV/0!	#DIV/0!	#DIV/0!
235	PubchemFP235	1206	0	929	0	#DIV/0!	#DIV/0!	#DIV/0!
236	PubchemFP236	1206	0	929	0	#DIV/0!	#DIV/0!	#DIV/0!
237	PubchemFP237	1206	0	929	0	#DIV/0!	#DIV/0!	#DIV/0!
238	PubchemFP238	1206	0	929	0	#DIV/0!	#DIV/0!	#DIV/0!
239	PubchemFP239	1206	0	929	0	#DIV/0!	#DIV/0!	#DIV/0!
240	PubchemFP240	1206	0	929	0	#DIV/0!	#DIV/0!	#DIV/0!
241	PubchemFP241	1206	0	929	0	#DIV/0!	#DIV/0!	#DIV/0!
242	PubchemFP242	1206	1	929	0	1.77032	0	1.77032
243	PubchemFP243	1206	0	929	0	#DIV/0!	#DIV/0!	#DIV/0!
244	PubchemFP244	1206	0	929	0	#DIV/0!	#DIV/0!	#DIV/0!
245	PubchemFP245	1206	0	929	0	#DIV/0!	#DIV/0!	#DIV/0!
246	PubchemFP246	1206	0	929	0	#DIV/0!	#DIV/0!	#DIV/0!
247	PubchemFP247	1206	1	929	0	1.77032	0	1.77032
248	PubchemFP248	1206	1	929	0	1.77032	0	1.77032
249	PubchemFP249	1206	0	929	0	#DIV/0!	#DIV/0!	#DIV/0!
250	PubchemFP250	1206	0	929	0	#DIV/0!	#DIV/0!	#DIV/0!
251	PubchemFP251	1206	0	929	0	#DIV/0!	#DIV/0!	#DIV/0!
252	PubchemFP252	1206	0	929	0	#DIV/0!	#DIV/0!	#DIV/0!
253	PubchemFP253	1206	0	929	0	#DIV/0!	#DIV/0!	#DIV/0!
254	PubchemFP254	1206	0	929	0	#DIV/0!	#DIV/0!	#DIV/0!
255	PubchemFP255	1206	0	929	0	#DIV/0!	#DIV/0!	#DIV/0!
256	PubchemFP256	1206	1176	929	907	0.999467	1.00069	-0.00122406
257	PubchemFP257	1206	787	929	553	1.03973	0.948424	0.0913059
258	PubchemFP258	1206	969	929	739	1.00435	0.994349	0.0100045
259	PubchemFP259	1206	219	929	125	1.12703	0.835091	0.291941
260	PubchemFP260	1206	361	929	211	1.11728	0.847752	0.269528
261	PubchemFP261	1206	18	929	8	1.2256	0.707129	0.518474
262	PubchemFP262	1206	23	929	19	0.969458	1.03965	-0.0701901
263	PubchemFP263	1206	2	929	0	1.77032	0	1.77032
264	PubchemFP264	1206	0	929	0	#DIV/0!	#DIV/0!	#DIV/0!
265	PubchemFP265	1206	0	929	0	#DIV/0!	#DIV/0!	#DIV/0!
266	PubchemFP266	1206	0	929	0	#DIV/0!	#DIV/0!	#DIV/0!
267	PubchemFP267	1206	0	929	0	#DIV/0!	#DIV/0!	#DIV/0!
268	PubchemFP268	1206	0	929	0	#DIV/0!	#DIV/0!	#DIV/0!
269	PubchemFP269	1206	0	929	0	#DIV/0!	#DIV/0!	#DIV/0!
270	PubchemFP270	1206	0	929	0	#DIV/0!	#DIV/0!	#DIV/0!
271	PubchemFP271	1206	0	929	0	#DIV/0!	#DIV/0!	#DIV/0!
272	PubchemFP272	1206	0	929	0	#DIV/0!	#DIV/0!	#DIV/0!
273	PubchemFP273	1206	0	929	0	#DIV/0!	#DIV/0!	#DIV/0!
274	PubchemFP274	1206	0	929	0	#DIV/0!	#DIV/0!	#DIV/0!
275	PubchemFP275	1206	0	929	0	#DIV/0!	#DIV/0!	#DIV/0!
276	PubchemFP276	1206	0	929	0	#DIV/0!	#DIV/0!	#DIV/0!
277	PubchemFP277	1206	0	929	0	#DIV/0!	#DIV/0!	#DIV/0!
278	PubchemFP278	1206	0	929	0	#DIV/0!	#DIV/0!	#DIV/0!
279	PubchemFP279	1206	0	929	0	#DIV/0!	#DIV/0!	#DIV/0!
280	PubchemFP280	1206	0	929	0	#DIV/0!	#DIV/0!	#DIV/0!
281	PubchemFP281	1206	0	929	0	#DIV/0!	#DIV/0!	#DIV/0!
282	PubchemFP282	1206	0	929	0	#DIV/0!	#DIV/0!	#DIV/0!
283	PubchemFP283	1206	0	929	0	#DIV/0!	#DIV/0!	#DIV/0!
284	PubchemFP284	1206	1205	929	929	0.999639	1.00047	-0.000829576
285	PubchemFP285	1206	1206	929	929	1	1	0
286	PubchemFP286	1206	1159	929	890	1.00136	0.998229	0.0031351
287	PubchemFP287	1206	1112	929	847	1.0049	0.993645	0.0112508
288	PubchemFP288	1206	121	929	91	1.01042	0.986479	0.023937
289	PubchemFP289	1206	0	929	0	#DIV/0!	#DIV/0!	#DIV/0!
290	PubchemFP290	1206	0	929	0	#DIV/0!	#DIV/0!	#DIV/0!
291	PubchemFP291	1206	0	929	0	#DIV/0!	#DIV/0!	#DIV/0!
292	PubchemFP292	1206	0	929	0	#DIV/0!	#DIV/0!	#DIV/0!
293	PubchemFP293	1206	0	929	0	#DIV/0!	#DIV/0!	#DIV/0!
294	PubchemFP294	1206	349	929	333	0.905924	1.12213	-0.216203
295	PubchemFP295	1206	233	929	163	1.04162	0.945964	0.0956608
296	PubchemFP296	1206	0	929	0	#DIV/0!	#DIV/0!	#DIV/0!
297	PubchemFP297	1206	0	929	0	#DIV/0!	#DIV/0!	#DIV/0!
298	PubchemFP298	1206	95	929	72	1.00707	0.990828	0.0162377
299	PubchemFP299	1206	0	929	0	#DIV/0!	#DIV/0!	#DIV/0!
300	PubchemFP300	1206	824	929	632	1.00188	0.997557	0.00432428
301	PubchemFP301	1206	464	929	292	1.08654	0.887653	0.19889
302	PubchemFP302	1206	289	929	177	1.0979	0.87291	0.224989
303	PubchemFP303	1206	0	929	0	#DIV/0!	#DIV/0!	#DIV/0!
304	PubchemFP304	1206	0	929	0	#DIV/0!	#DIV/0!	#DIV/0!
305	PubchemFP305	1206	1	929	0	1.77032	0	1.77032
306	PubchemFP306	1206	40	929	57	0.730027	1.35047	-0.620444
307	PubchemFP307	1206	0	929	0	#DIV/0!	#DIV/0!	#DIV/0!
308	PubchemFP308	1206	0	929	0	#DIV/0!	#DIV/0!	#DIV/0!
309	PubchemFP309	1206	140	929	77	1.14214	0.81548	0.326659
310	PubchemFP310	1206	0	929	0	#DIV/0!	#DIV/0!	#DIV/0!
311	PubchemFP311	1206	0	929	0	#DIV/0!	#DIV/0!	#DIV/0!
312	PubchemFP312	1206	0	929	0	#DIV/0!	#DIV/0!	#DIV/0!
313	PubchemFP313	1206	0	929	0	#DIV/0!	#DIV/0!	#DIV/0!
314	PubchemFP314	1206	0	929	0	#DIV/0!	#DIV/0!	#DIV/0!
315	PubchemFP315	1206	1	929	0	1.77032	0	1.77032
316	PubchemFP316	1206	0	929	0	#DIV/0!	#DIV/0!	#DIV/0!
317	PubchemFP317	1206	0	929	0	#DIV/0!	#DIV/0!	#DIV/0!
318	PubchemFP318	1206	0	929	0	#DIV/0!	#DIV/0!	#DIV/0!
319	PubchemFP319	1206	0	929	0	#DIV/0!	#DIV/0!	#DIV/0!
320	PubchemFP320	1206	0	929	0	#DIV/0!	#DIV/0!	#DIV/0!
321	PubchemFP321	1206	0	929	0	#DIV/0!	#DIV/0!	#DIV/0!
322	PubchemFP322	1206	0	929	0	#DIV/0!	#DIV/0!	#DIV/0!
323	PubchemFP323	1206	0	929	0	#DIV/0!	#DIV/0!	#DIV/0!
324	PubchemFP324	1206	0	929	0	#DIV/0!	#DIV/0!	#DIV/0!
325	PubchemFP325	1206	0	929	0	#DIV/0!	#DIV/0!	#DIV/0!
326	PubchemFP326	1206	0	929	0	#DIV/0!	#DIV/0!	#DIV/0!
327	PubchemFP327	1206	0	929	0	#DIV/0!	#DIV/0!	#DIV/0!
328	PubchemFP328	1206	95	929	72	1.00707	0.990828	0.0162377
329	PubchemFP329	1206	73	929	55	1.00963	0.987495	0.0221379
330	PubchemFP330	1206	0	929	1	0	2.29817	-2.29817
331	PubchemFP331	1206	83	929	63	1.00641	0.991676	0.0147359
332	PubchemFP332	1206	3	929	4	0.758706	1.31324	-0.554534
333	PubchemFP333	1206	1205	929	926	1.00105	0.998642	0.0024046
334	PubchemFP334	1206	1002	929	784	0.9932	1.00883	-0.0156269
335	PubchemFP335	1206	38	929	36	0.909081	1.11803	-0.208948
336	PubchemFP336	1206	123	929	119	0.899788	1.13009	-0.230304
337	PubchemFP337	1206	8	929	15	0.615762	1.49881	-0.883045
338	PubchemFP338	1206	13	929	12	0.920564	1.10312	-0.182558
339	PubchemFP339	1206	71	929	78	0.843573	1.20307	-0.359496
340	PubchemFP340	1206	50	929	40	0.983508	1.02141	-0.0379005
341	PubchemFP341	1206	848	929	627	1.01778	0.976917	0.0408641
342	PubchemFP342	1206	750	929	526	1.04055	0.947365	0.0931809
343	PubchemFP343	1206	232	929	163	1.03978	0.948359	0.0914212
344	PubchemFP344	1206	3	929	1	1.32774	0.574543	0.753194
345	PubchemFP345	1206	1205	929	929	0.999639	1.00047	-0.000829576
346	PubchemFP346	1206	718	929	588	0.973267	1.0347	-0.0614378
347	PubchemFP347	1206	431	929	383	0.937354	1.08133	-0.143972
348	PubchemFP348	1206	1	929	1	0.885158	1.14909	-0.263927
349	PubchemFP349	1206	0	929	0	#DIV/0!	#DIV/0!	#DIV/0!
350	PubchemFP350	1206	157	929	150	0.90534	1.12288	-0.217544
351	PubchemFP351	1206	0	929	0	#DIV/0!	#DIV/0!	#DIV/0!
352	PubchemFP352	1206	1158	929	888	1.00197	0.997446	0.00452094
353	PubchemFP353	1206	1107	929	840	1.00654	0.991506	0.0150364
354	PubchemFP354	1206	329	929	294	0.934885	1.08453	-0.149644
355	PubchemFP355	1206	0	929	0	#DIV/0!	#DIV/0!	#DIV/0!
356	PubchemFP356	1206	1171	929	901	1.0005	0.999349	0.00115238
357	PubchemFP357	1206	906	929	708	0.993746	1.00812	-0.0143736
358	PubchemFP358	1206	340	929	230	1.05598	0.927332	0.128646
359	PubchemFP359	1206	573	929	406	1.03615	0.953072	0.0830781
360	PubchemFP360	1206	37	929	54	0.719798	1.36375	-0.643951
361	PubchemFP361	1206	1	929	1	0.885158	1.14909	-0.263927
362	PubchemFP362	1206	3	929	1	1.32774	0.574543	0.753194
363	PubchemFP363	1206	218	929	155	1.03466	0.955004	0.0796577
364	PubchemFP364	1206	37	929	21	1.12934	0.832096	0.297243
365	PubchemFP365	1206	84	929	69	0.971938	1.03643	-0.0644919
366	PubchemFP366	1206	751	929	636	0.958548	1.05381	-0.0952628
367	PubchemFP367	1206	556	929	485	0.945529	1.07071	-0.125185
368	PubchemFP368	1206	19	929	12	1.08503	0.889614	0.195418
369	PubchemFP369	1206	168	929	174	0.869628	1.16924	-0.299616
370	PubchemFP370	1206	0	929	0	#DIV/0!	#DIV/0!	#DIV/0!
371	PubchemFP371	1206	1165	929	900	0.998749	1.00162	-0.00287457
372	PubchemFP372	1206	1161	929	896	0.999191	1.00105	-0.00185929
373	PubchemFP373	1206	281	929	193	1.04949	0.935753	0.113738
374	PubchemFP374	1206	288	929	211	1.02174	0.971771	0.0499737
375	PubchemFP375	1206	795	929	615	0.998156	1.00239	-0.00423695
376	PubchemFP376	1206	385	929	344	0.93494	1.08446	-0.149519
377	PubchemFP377	1206	836	929	636	1.00542	0.992959	0.0124642
378	PubchemFP378	1206	569	929	442	0.996349	1.00474	-0.0083896
379	PubchemFP379	1206	85	929	62	1.02365	0.969296	0.0543554
380	PubchemFP380	1206	271	929	234	0.950011	1.06489	-0.114884
381	PubchemFP381	1206	359	929	270	1.0104	0.986496	0.0239065
382	PubchemFP382	1206	605	929	443	1.02199	0.971459	0.050526
383	PubchemFP383	1206	445	929	359	0.979839	1.02617	-0.0463344
384	PubchemFP384	1206	250	929	215	0.951782	1.06259	-0.110812
385	PubchemFP385	1206	1168	929	898	1.00084	0.998914	0.00192222
386	PubchemFP386	1206	128	929	92	1.03	0.961053	0.0689486
387	PubchemFP387	1206	148	929	98	1.06507	0.915531	0.149536
388	PubchemFP388	1206	486	929	343	1.03784	0.950871	0.0869732
389	PubchemFP389	1206	1	929	2	0.590105	1.53211	-0.942008
390	PubchemFP390	1206	129	929	123	0.906233	1.12173	-0.215493
391	PubchemFP391	1206	994	929	803	0.979239	1.02695	-0.0477114
392	PubchemFP392	1206	274	929	322	0.81387	1.24163	-0.427759
393	PubchemFP393	1206	549	929	461	0.96228	1.04897	-0.0866866
394	PubchemFP394	1206	821	929	629	1.00236	0.99693	0.00543428
395	PubchemFP395	1206	258	929	154	1.1086	0.859025	0.249571
396	PubchemFP396	1206	289	929	177	1.0979	0.87291	0.224989
397	PubchemFP397	1206	474	929	336	1.03596	0.953315	0.0826472
398	PubchemFP398	1206	55	929	72	0.766672	1.3029	-0.536228
399	PubchemFP399	1206	262	929	158	1.10434	0.86455	0.23979
400	PubchemFP400	1206	54	929	40	1.01699	0.977945	0.0390448
401	PubchemFP401	1206	44	929	27	1.0971	0.873952	0.223145
402	PubchemFP402	1206	242	929	132	1.1455	0.811119	0.334379
403	PubchemFP403	1206	2	929	0	1.77032	0	1.77032
404	PubchemFP404	1206	440	929	316	1.03034	0.960611	0.0697313
405	PubchemFP405	1206	0	929	0	#DIV/0!	#DIV/0!	#DIV/0!
406	PubchemFP406	1206	747	929	575	1.00032	0.999582	0.00073947
407	PubchemFP407	1206	129	929	70	1.14759	0.808402	0.33919
408	PubchemFP408	1206	1	929	0	1.77032	0	1.77032
409	PubchemFP409	1206	0	929	0	#DIV/0!	#DIV/0!	#DIV/0!
410	PubchemFP410	1206	261	929	156	1.10804	0.859747	0.248292
411	PubchemFP411	1206	0	929	0	#DIV/0!	#DIV/0!	#DIV/0!
412	PubchemFP412	1206	1	929	0	1.77032	0	1.77032
413	PubchemFP413	1206	307	929	262	0.955161	1.05821	-0.103047
414	PubchemFP414	1206	0	929	1	0	2.29817	-2.29817
415	PubchemFP415	1206	56	929	63	0.833089	1.21668	-0.383589
416	PubchemFP416	1206	0	929	0	#DIV/0!	#DIV/0!	#DIV/0!
417	PubchemFP417	1206	1199	929	915	1.00407	0.994714	0.0093577
418	PubchemFP418	1206	15	929	1	1.65967	0.143636	1.51603
419	PubchemFP419	1206	778	929	553	1.03479	0.954837	0.0799527
420	PubchemFP420	1206	22	929	28	0.778939	1.28698	-0.508037
421	PubchemFP421	1206	1056	929	783	1.01656	0.978503	0.0380563
422	PubchemFP422	1206	241	929	189	0.9922	1.01013	-0.0179261
423	PubchemFP423	1206	191	929	140	1.02154	0.972036	0.0495057
424	PubchemFP424	1206	268	929	156	1.11897	0.845553	0.27342
425	PubchemFP425	1206	0	929	0	#DIV/0!	#DIV/0!	#DIV/0!
426	PubchemFP426	1206	1	929	0	1.77032	0	1.77032
427	PubchemFP427	1206	0	929	0	#DIV/0!	#DIV/0!	#DIV/0!
428	PubchemFP428	1206	15	929	1	1.65967	0.143636	1.51603
429	PubchemFP429	1206	4	929	1	1.41625	0.459634	0.956618
430	PubchemFP430	1206	21	929	26	0.790992	1.27133	-0.480336
431	PubchemFP431	1206	958	929	739	0.999388	1.00079	-0.00140591
432	PubchemFP432	1206	432	929	274	1.08325	0.891924	0.191328
433	PubchemFP433	1206	387	929	217	1.13429	0.825667	0.308624
434	PubchemFP434	1206	0	929	0	#DIV/0!	#DIV/0!	#DIV/0!
435	PubchemFP435	1206	1185	929	905	1.00374	0.995141	0.00860261
436	PubchemFP436	1206	348	929	238	1.05131	0.933386	0.117927
437	PubchemFP437	1206	67	929	61	0.926649	1.09522	-0.168572
438	PubchemFP438	1206	758	929	558	1.01968	0.974452	0.0452279
439	PubchemFP439	1206	161	929	129	0.98283	1.02229	-0.0394593
440	PubchemFP440	1206	784	929	598	1.00429	0.994432	0.00985624
441	PubchemFP441	1206	330	929	249	1.00899	0.988332	0.0206557
442	PubchemFP442	1206	1199	929	913	1.00502	0.99348	0.0115429
443	PubchemFP443	1206	744	929	512	1.04866	0.936834	0.111824
444	PubchemFP444	1206	1042	929	770	1.01803	0.976595	0.0414334
445	PubchemFP445	1206	0	929	0	#DIV/0!	#DIV/0!	#DIV/0!
446	PubchemFP446	1206	345	929	223	1.07528	0.902275	0.173005
447	PubchemFP447	1206	1191	929	908	1.0045	0.994158	0.0103415
448	PubchemFP448	1206	356	929	260	1.0231	0.970007	0.0530973
449	PubchemFP449	1206	67	929	63	0.912393	1.11373	-0.201335
450	PubchemFP450	1206	907	929	670	1.01818	0.976394	0.0417894
451	PubchemFP451	1206	333	929	290	0.946252	1.06977	-0.123522
452	PubchemFP452	1206	809	929	618	1.00363	0.995283	0.00835025
453	PubchemFP453	1206	341	929	262	1.00112	0.998542	0.0025819
454	PubchemFP454	1206	552	929	388	1.03959	0.948606	0.0909829
455	PubchemFP455	1206	268	929	156	1.11897	0.845553	0.27342
456	PubchemFP456	1206	241	929	132	1.14382	0.813293	0.330529
457	PubchemFP457	1206	1	929	0	1.77032	0	1.77032
458	PubchemFP458	1206	56	929	63	0.833089	1.21668	-0.383589
459	PubchemFP459	1206	2	929	1	1.18021	0.766057	0.414153
460	PubchemFP460	1206	54	929	64	0.810144	1.24647	-0.436321
461	PubchemFP461	1206	6	929	0	1.77032	0	1.77032
462	PubchemFP462	1206	111	929	56	1.17668	0.770644	0.406033
463	PubchemFP463	1206	334	929	220	1.0673	0.912631	0.154671
464	PubchemFP464	1206	0	929	0	#DIV/0!	#DIV/0!	#DIV/0!
465	PubchemFP465	1206	1040	929	776	1.01384	0.982037	0.0317994
466	PubchemFP466	1206	51	929	59	0.820782	1.23265	-0.411872
467	PubchemFP467	1206	19	929	22	0.82039	1.23316	-0.412775
468	PubchemFP468	1206	343	929	209	1.10003	0.87014	0.229892
469	PubchemFP469	1206	14	929	2	1.54903	0.287271	1.26175
470	PubchemFP470	1206	0	929	0	#DIV/0!	#DIV/0!	#DIV/0!
471	PubchemFP471	1206	1159	929	896	0.99844	1.00202	-0.00358404
472	PubchemFP472	1206	158	929	108	1.05154	0.933092	0.118449
473	PubchemFP473	1206	434	929	308	1.03547	0.953957	0.0815099
474	PubchemFP474	1206	104	929	81	0.995204	1.00623	-0.0110217
475	PubchemFP475	1206	72	929	47	1.07112	0.907681	0.163434
476	PubchemFP476	1206	116	929	103	0.937701	1.08087	-0.143173
477	PubchemFP477	1206	571	929	434	1.00582	0.992444	0.0133772
478	PubchemFP478	1206	124	929	79	1.08137	0.894362	0.187013
479	PubchemFP479	1206	6	929	3	1.18021	0.766057	0.414153
480	PubchemFP480	1206	9	929	17	0.612801	1.50265	-0.889848
481	PubchemFP481	1206	207	929	142	1.05001	0.935072	0.114943
482	PubchemFP482	1206	2	929	0	1.77032	0	1.77032
483	PubchemFP483	1206	440	929	301	1.0512	0.933535	0.117665
484	PubchemFP484	1206	32	929	44	0.745396	1.33052	-0.585124
485	PubchemFP485	1206	199	929	171	0.952142	1.06213	-0.109985
486	PubchemFP486	1206	85	929	86	0.879981	1.1558	-0.275824
487	PubchemFP487	1206	92	929	84	0.925392	1.09685	-0.171462
488	PubchemFP488	1206	265	929	223	0.961339	1.05019	-0.0888492
489	PubchemFP489	1206	23	929	19	0.969458	1.03965	-0.0701901
490	PubchemFP490	1206	209	929	167	0.984032	1.02073	-0.0366983
491	PubchemFP491	1206	1188	929	908	1.0034	0.995581	0.00782247
492	PubchemFP492	1206	283	929	204	1.02875	0.962683	0.0660626
493	PubchemFP493	1206	150	929	78	1.16468	0.786216	0.378465
494	PubchemFP494	1206	703	929	474	1.05738	0.925516	0.13186
495	PubchemFP495	1206	104	929	65	1.08942	0.883912	0.205513
496	PubchemFP496	1206	693	929	533	1.00068	0.999123	0.00155278
497	PubchemFP497	1206	42	929	35	0.965626	1.04462	-0.0789963
498	PubchemFP498	1206	28	929	17	1.10153	0.868198	0.233332
499	PubchemFP499	1206	637	929	471	1.01777	0.97693	0.0408417
500	PubchemFP500	1206	118	929	107	0.928432	1.09291	-0.164476
501	PubchemFP501	1206	226	929	181	0.983025	1.02204	-0.0390112
502	PubchemFP502	1206	218	929	155	1.03466	0.955004	0.0796577
503	PubchemFP503	1206	810	929	601	1.01627	0.97888	0.0373884
504	PubchemFP504	1206	214	929	143	1.0612	0.920556	0.140642
505	PubchemFP505	1206	121	929	118	0.896268	1.13466	-0.238393
506	PubchemFP506	1206	14	929	5	1.30444	0.604782	0.699661
507	PubchemFP507	1206	434	929	308	1.03547	0.953957	0.0815099
508	PubchemFP508	1206	299	929	249	0.96592	1.04424	-0.0783214
509	PubchemFP509	1206	122	929	105	0.951447	1.06303	-0.111583
510	PubchemFP510	1206	80	929	60	1.01161	0.98493	0.0266786
511	PubchemFP511	1206	79	929	52	1.06759	0.912251	0.155344
512	PubchemFP512	1206	78	929	67	0.952307	1.06191	-0.109606
513	PubchemFP513	1206	0	929	0	#DIV/0!	#DIV/0!	#DIV/0!
514	PubchemFP514	1206	160	929	107	1.06086	0.92099	0.139873
515	PubchemFP515	1206	268	929	161	1.10593	0.862483	0.243448
516	PubchemFP516	1206	441	929	272	1.09496	0.876721	0.218242
517	PubchemFP517	1206	1145	929	882	1.00001	0.999993	1.22215e-05
518	PubchemFP518	1206	136	929	106	0.994888	1.00664	-0.0117487
519	PubchemFP519	1206	317	929	194	1.09822	0.872495	0.225724
520	PubchemFP520	1206	296	929	264	0.935738	1.08342	-0.147685
521	PubchemFP521	1206	1159	929	896	0.99844	1.00202	-0.00358404
522	PubchemFP522	1206	322	929	240	1.01431	0.981425	0.0328837
523	PubchemFP523	1206	116	929	84	1.02678	0.965231	0.0615513
524	PubchemFP524	1206	454	929	301	1.06453	0.916224	0.14831
525	PubchemFP525	1206	1194	929	907	1.00607	0.992118	0.0139533
526	PubchemFP526	1206	0	929	0	#DIV/0!	#DIV/0!	#DIV/0!
527	PubchemFP527	1206	10	929	7	1.04136	0.946305	0.0950565
528	PubchemFP528	1206	52	929	38	1.02285	0.970338	0.0525102
529	PubchemFP529	1206	234	929	197	0.961146	1.05044	-0.0892941
530	PubchemFP530	1206	10	929	7	1.04136	0.946305	0.0950565
531	PubchemFP531	1206	492	929	338	1.04939	0.935881	0.11351
532	PubchemFP532	1206	235	929	200	0.956377	1.05663	-0.100253
533	PubchemFP533	1206	209	929	183	0.943867	1.07287	-0.129003
534	PubchemFP534	1206	87	929	68	0.993661	1.00823	-0.0145687
535	PubchemFP535	1206	2	929	0	1.77032	0	1.77032
536	PubchemFP536	1206	927	929	682	1.01994	0.974116	0.0458236
537	PubchemFP537	1206	281	929	196	1.04289	0.944321	0.0985686
538	PubchemFP538	1206	334	929	220	1.0673	0.912631	0.154671
539	PubchemFP539	1206	683	929	446	1.07097	0.907869	0.163101
540	PubchemFP540	1206	554	929	376	1.05457	0.929153	0.125422
541	PubchemFP541	1206	653	929	574	0.942148	1.0751	-0.132953
542	PubchemFP542	1206	605	929	443	1.02199	0.971459	0.050526
543	PubchemFP543	1206	583	929	426	1.02289	0.970288	0.0525998
544	PubchemFP544	1206	62	929	44	1.03547	0.953957	0.0815099
545	PubchemFP545	1206	73	929	53	1.02566	0.966691	0.0589682
546	PubchemFP546	1206	817	929	606	1.01641	0.978701	0.0377065
547	PubchemFP547	1206	773	929	582	1.00993	0.987111	0.0228181
548	PubchemFP548	1206	129	929	125	0.899097	1.13099	-0.231892
549	PubchemFP549	1206	743	929	535	1.02922	0.962067	0.0671542
550	PubchemFP550	1206	992	929	749	1.0087	0.988702	0.0200018
551	PubchemFP551	1206	222	929	157	1.03697	0.952012	0.0849532
552	PubchemFP552	1206	15	929	5	1.32774	0.574543	0.753194
553	PubchemFP553	1206	1159	929	896	0.99844	1.00202	-0.00358404
554	PubchemFP554	1206	844	929	571	1.05593	0.927389	0.128545
555	PubchemFP555	1206	83	929	62	1.01335	0.982666	0.030687
556	PubchemFP556	1206	627	929	432	1.04815	0.937497	0.11065
557	PubchemFP557	1206	1188	929	908	1.0034	0.995581	0.00782247
558	PubchemFP558	1206	0	929	0	#DIV/0!	#DIV/0!	#DIV/0!
559	PubchemFP559	1206	245	929	141	1.12365	0.839487	0.284159
560	PubchemFP560	1206	48	929	63	0.765542	1.30437	-0.538825
561	PubchemFP561	1206	329	929	296	0.931894	1.08841	-0.156519
562	PubchemFP562	1206	2	929	0	1.77032	0	1.77032
563	PubchemFP563	1206	5	929	4	0.983508	1.02141	-0.0379005
564	PubchemFP564	1206	21	929	15	1.03268	0.957571	0.0751129
565	PubchemFP565	1206	1176	929	903	1.00139	0.998195	0.00319527
566	PubchemFP566	1206	554	929	415	1.01213	0.984252	0.0278782
567	PubchemFP567	1206	388	929	280	1.02827	0.963305	0.064962
568	PubchemFP568	1206	170	929	117	1.04862	0.936885	0.111734
569	PubchemFP569	1206	19	929	26	0.747466	1.32783	-0.580365
570	PubchemFP570	1206	269	929	258	0.903633	1.1251	-0.221467
571	PubchemFP571	1206	1165	929	898	0.999717	1.00037	-0.000649368
572	PubchemFP572	1206	13	929	15	0.821932	1.23116	-0.409231
573	PubchemFP573	1206	112	929	114	0.877324	1.15925	-0.28193
574	PubchemFP574	1206	762	929	549	1.02897	0.962392	0.0665787
575	PubchemFP575	1206	740	929	532	1.0299	0.961184	0.0687159
576	PubchemFP576	1206	55	929	37	1.05834	0.924264	0.134076
577	PubchemFP577	1206	497	929	353	1.03511	0.954417	0.0806971
578	PubchemFP578	1206	303	929	181	1.10828	0.85944	0.248836
579	PubchemFP579	1206	1159	929	896	0.99844	1.00202	-0.00358404
580	PubchemFP580	1206	797	929	586	1.0202	0.973773	0.0464306
581	PubchemFP581	1206	251	929	204	0.976591	1.03039	-0.0537969
582	PubchemFP582	1206	116	929	80	1.04774	0.938029	0.109709
583	PubchemFP583	1206	1187	929	912	1.00113	0.998538	0.00258833
584	PubchemFP584	1206	13	929	5	1.27856	0.638381	0.64018
585	PubchemFP585	1206	1159	929	896	0.99844	1.00202	-0.00358404
586	PubchemFP586	1206	667	929	499	1.01269	0.983522	0.0291709
587	PubchemFP587	1206	252	929	204	0.978332	1.02813	-0.0497967
588	PubchemFP588	1206	18	929	4	1.44844	0.417849	1.03059
589	PubchemFP589	1206	96	929	57	1.11079	0.856181	0.254605
590	PubchemFP590	1206	554	929	415	1.01213	0.984252	0.0278782
591	PubchemFP591	1206	51	929	25	1.18797	0.755977	0.431998
592	PubchemFP592	1206	216	929	154	1.03348	0.956536	0.0769456
593	PubchemFP593	1206	1074	929	823	1.00228	0.997045	0.00523165
594	PubchemFP594	1206	262	929	220	0.962287	1.04896	-0.0866698
595	PubchemFP595	1206	679	929	502	1.01782	0.976868	0.0409505
596	PubchemFP596	1206	1159	929	897	0.997955	1.00265	-0.00470008
597	PubchemFP597	1206	285	929	253	0.937806	1.08074	-0.142932
598	PubchemFP598	1206	688	929	475	1.04727	0.938634	0.108638
599	PubchemFP599	1206	214	929	152	1.0351	0.954431	0.080671
600	PubchemFP600	1206	1154	929	899	0.995102	1.00636	-0.0112573
601	PubchemFP601	1206	785	929	584	1.01512	0.980374	0.0347451
602	PubchemFP602	1206	141	929	87	1.0948	0.876933	0.217867
603	PubchemFP603	1206	217	929	149	1.04961	0.935594	0.114019
604	PubchemFP604	1206	1165	929	898	0.999717	1.00037	-0.000649368
605	PubchemFP605	1206	665	929	490	1.01927	0.974981	0.0442911
606	PubchemFP606	1206	325	929	211	1.07342	0.90469	0.168729
607	PubchemFP607	1206	602	929	440	1.02277	0.970437	0.0523367
608	PubchemFP608	1206	983	929	762	0.997261	1.00356	-0.00629562
609	PubchemFP609	1206	1159	929	897	0.997955	1.00265	-0.00470008
610	PubchemFP610	1206	31	929	15	1.19304	0.749403	0.443635
611	PubchemFP611	1206	21	929	15	1.03268	0.957571	0.0751129
612	PubchemFP612	1206	256	929	248	0.899208	1.13085	-0.231638
613	PubchemFP613	1206	171	929	115	1.05848	0.924089	0.134386
614	PubchemFP614	1206	929	929	742	0.984215	1.02049	-0.0362774
615	PubchemFP615	1206	618	929	445	1.02921	0.962075	0.0671393
616	PubchemFP616	1206	357	929	258	1.02765	0.96411	0.0635359
617	PubchemFP617	1206	59	929	43	1.02401	0.968836	0.0551694
618	PubchemFP618	1206	118	929	64	1.14779	0.808148	0.339639
619	PubchemFP619	1206	1104	929	861	0.99462	1.00698	-0.0123647
620	PubchemFP620	1206	751	929	539	1.03063	0.960243	0.0703821
621	PubchemFP621	1206	450	929	312	1.04546	0.940983	0.104479
622	PubchemFP622	1206	104	929	74	1.03434	0.955419	0.0789224
623	PubchemFP623	1206	81	929	57	1.0391	0.949244	0.0898538
624	PubchemFP624	1206	685	929	464	1.05541	0.928069	0.127341
625	PubchemFP625	1206	139	929	114	0.972624	1.03554	-0.0629154
626	PubchemFP626	1206	58	929	33	1.12833	0.833402	0.29493
627	PubchemFP627	1206	554	929	415	1.01213	0.984252	0.0278782
628	PubchemFP628	1206	0	929	0	#DIV/0!	#DIV/0!	#DIV/0!
629	PubchemFP629	1206	813	929	631	0.996722	1.00426	-0.00753404
630	PubchemFP630	1206	18	929	18	0.885158	1.14909	-0.263927
631	PubchemFP631	1206	73	929	53	1.02566	0.966691	0.0589682
632	PubchemFP632	1206	0	929	2	0	2.29817	-2.29817
633	PubchemFP633	1206	450	929	312	1.04546	0.940983	0.104479
634	PubchemFP634	1206	983	929	742	1.00882	0.988546	0.0202768
635	PubchemFP635	1206	1165	929	898	0.999717	1.00037	-0.000649368
636	PubchemFP636	1206	87	929	70	0.981003	1.02466	-0.0436592
637	PubchemFP637	1206	233	929	204	0.943898	1.07283	-0.128932
638	PubchemFP638	1206	797	929	582	1.02316	0.969931	0.0532314
639	PubchemFP639	1206	199	929	151	1.00655	0.991496	0.0150543
640	PubchemFP640	1206	67	929	54	0.980257	1.02563	-0.0453725
641	PubchemFP641	1206	1175	929	907	0.999097	1.00117	-0.00207494
642	PubchemFP642	1206	744	929	531	1.03303	0.95712	0.0759107
643	PubchemFP643	1206	116	929	80	1.04774	0.938029	0.109709
644	PubchemFP644	1206	531	929	432	0.976155	1.03095	-0.0547997
645	PubchemFP645	1206	329	929	197	1.10729	0.860721	0.246567
646	PubchemFP646	1206	479	929	440	0.922721	1.10032	-0.177599
647	PubchemFP647	1206	225	929	227	0.881241	1.15417	-0.272929
648	PubchemFP648	1206	185	929	146	0.989451	1.01369	-0.0242433
649	PubchemFP649	1206	38	929	31	0.974956	1.03251	-0.0575551
650	PubchemFP650	1206	6	929	10	0.663868	1.43636	-0.772488
651	PubchemFP651	1206	59	929	96	0.673862	1.42338	-0.749521
652	PubchemFP652	1206	602	929	440	1.02277	0.970437	0.0523367
653	PubchemFP653	1206	58	929	46	0.987291	1.0165	-0.0292072
654	PubchemFP654	1206	33	929	23	1.04322	0.943891	0.0993301
655	PubchemFP655	1206	325	929	293	0.930991	1.08959	-0.158595
656	PubchemFP656	1206	738	929	527	1.0328	0.957419	0.075381
657	PubchemFP657	1206	802	929	636	0.987338	1.01644	-0.0290984
658	PubchemFP658	1206	667	929	499	1.01269	0.983522	0.0291709
659	PubchemFP659	1206	181	929	144	0.985929	1.01827	-0.0323368
660	PubchemFP660	1206	307	929	229	1.01397	0.981867	0.0321003
661	PubchemFP661	1206	1185	929	906	1.00326	0.995764	0.00749942
662	PubchemFP662	1206	20	929	15	1.01161	0.98493	0.0266786
663	PubchemFP663	1206	169	929	117	1.0461	0.94016	0.105935
664	PubchemFP664	1206	9	929	7	0.995802	1.00545	-0.00964717
665	PubchemFP665	1206	1176	929	903	1.00139	0.998195	0.00319527
666	PubchemFP666	1206	795	929	589	1.01691	0.978051	0.0388572
667	PubchemFP667	1206	679	929	502	1.01782	0.976868	0.0409505
668	PubchemFP668	1206	98	929	48	1.18829	0.755563	0.432731
669	PubchemFP669	1206	1165	929	898	0.999717	1.00037	-0.000649368
670	PubchemFP670	1206	29	929	15	1.1668	0.783467	0.383332
671	PubchemFP671	1206	76	929	58	1.00406	0.99473	0.00932897
672	PubchemFP672	1206	810	929	555	1.05052	0.934421	0.116096
673	PubchemFP673	1206	752	929	498	1.06502	0.915591	0.149431
674	PubchemFP674	1206	233	929	152	1.07139	0.907329	0.164056
675	PubchemFP675	1206	208	929	180	0.949035	1.06616	-0.117126
676	PubchemFP676	1206	78	929	58	1.01533	0.980102	0.0352258
677	PubchemFP677	1206	15	929	14	0.91568	1.10946	-0.193781
678	PubchemFP678	1206	1159	929	896	0.99844	1.00202	-0.00358404
679	PubchemFP679	1206	1185	929	906	1.00326	0.995764	0.00749942
680	PubchemFP680	1206	1127	929	879	0.994589	1.00702	-0.0124359
681	PubchemFP681	1206	772	929	549	1.03458	0.955106	0.0794761
682	PubchemFP682	1206	48	929	47	0.894475	1.13699	-0.242514
683	PubchemFP683	1206	225	929	152	1.05655	0.926583	0.129971
684	PubchemFP684	1206	1041	929	800	1.00103	0.998662	0.00236934
685	PubchemFP685	1206	724	929	520	1.03031	0.96065	0.0696621
686	PubchemFP686	1206	221	929	155	1.04053	0.947384	0.093147
687	PubchemFP687	1206	82	929	64	0.994287	1.00742	-0.0131305
688	PubchemFP688	1206	60	929	69	0.823402	1.22925	-0.405851
689	PubchemFP689	1206	922	929	715	0.997086	1.00378	-0.00669584
690	PubchemFP690	1206	661	929	481	1.02467	0.967968	0.0567062
691	PubchemFP691	1206	94	929	77	0.973156	1.03485	-0.0616928
692	PubchemFP692	1206	260	929	179	1.04848	0.937067	0.111411
693	PubchemFP693	1206	566	929	420	1.01623	0.978937	0.037289
694	PubchemFP694	1206	208	929	132	1.08302	0.892231	0.190786
695	PubchemFP695	1206	143	929	77	1.1507	0.80436	0.346345
696	PubchemFP696	1206	234	929	140	1.10763	0.860278	0.247353
697	PubchemFP697	1206	521	929	349	1.06015	0.92191	0.138245
698	PubchemFP698	1206	286	929	190	1.06368	0.917337	0.14634
699	PubchemFP699	1206	463	929	299	1.07566	0.901775	0.173888
700	PubchemFP700	1206	223	929	132	1.11206	0.854531	0.257526
701	PubchemFP701	1206	92	929	75	0.975263	1.03211	-0.0568489
702	PubchemFP702	1206	60	929	58	0.90016	1.12961	-0.229449
703	PubchemFP703	1206	192	929	139	1.02689	0.965093	0.0617972
704	PubchemFP704	1206	86	929	64	1.01498	0.980553	0.0344281
705	PubchemFP705	1206	510	929	392	1.00095	0.998761	0.00219293
706	PubchemFP706	1206	103	929	73	1.03604	0.953218	0.0828184
707	PubchemFP707	1206	46	929	22	1.19757	0.743526	0.45404
708	PubchemFP708	1206	71	929	46	1.07429	0.903554	0.17074
709	PubchemFP709	1206	954	929	752	0.989965	1.01303	-0.0230617
710	PubchemFP710	1206	919	929	725	0.98961	1.01349	-0.023877
711	PubchemFP711	1206	926	929	718	0.997148	1.0037	-0.00655373
712	PubchemFP712	1206	36	929	32	0.937226	1.08149	-0.144266
713	PubchemFP713	1206	222	929	131	1.11334	0.852862	0.260481
714	PubchemFP714	1206	92	929	54	1.11554	0.850008	0.265533
715	PubchemFP715	1206	180	929	136	1.00841	0.989086	0.0193215
716	PubchemFP716	1206	10	929	32	0.421504	1.75099	-1.32948
717	PubchemFP717	1206	124	929	91	1.02102	0.972714	0.0483051
718	PubchemFP718	1206	55	929	32	1.11916	0.845304	0.273861
719	PubchemFP719	1206	18	929	13	1.02792	0.963749	0.0641762
720	PubchemFP720	1206	20	929	22	0.843007	1.2038	-0.360796
721	PubchemFP721	1206	1	929	7	0.221289	2.0109	-1.78961
722	PubchemFP722	1206	49	929	50	0.876217	1.16069	-0.284475
723	PubchemFP723	1206	23	929	26	0.830964	1.21944	-0.388473
724	PubchemFP724	1206	11	929	7	1.08186	0.893733	0.188126
725	PubchemFP725	1206	0	929	0	#DIV/0!	#DIV/0!	#DIV/0!
726	PubchemFP726	1206	15	929	9	1.10645	0.861814	0.244633
727	PubchemFP727	1206	6	929	10	0.663868	1.43636	-0.772488
728	PubchemFP728	1206	2	929	2	0.885158	1.14909	-0.263927
729	PubchemFP729	1206	33	929	30	0.927308	1.09437	-0.167059
730	PubchemFP730	1206	34	929	19	1.13567	0.823872	0.311802
731	PubchemFP731	1206	5	929	8	0.68089	1.41426	-0.733368
732	PubchemFP732	1206	4	929	4	0.885158	1.14909	-0.263927
733	PubchemFP733	1206	3	929	0	1.77032	0	1.77032
734	PubchemFP734	1206	0	929	0	#DIV/0!	#DIV/0!	#DIV/0!
735	PubchemFP735	1206	83	929	61	1.02039	0.97353	0.0468596
736	PubchemFP736	1206	126	929	83	1.06727	0.91267	0.154601
737	PubchemFP737	1206	7	929	5	1.03268	0.957571	0.0751129
738	PubchemFP738	1206	103	929	73	1.03604	0.953218	0.0828184
739	PubchemFP739	1206	34	929	30	0.94048	1.07727	-0.136787
740	PubchemFP740	1206	21	929	12	1.12656	0.835698	0.290866
741	PubchemFP741	1206	31	929	23	1.01629	0.97885	0.0374418
742	PubchemFP742	1206	8	929	3	1.2875	0.626774	0.660728
743	PubchemFP743	1206	28	929	25	0.935261	1.08404	-0.148782
744	PubchemFP744	1206	4	929	3	1.01161	0.98493	0.0266786
745	PubchemFP745	1206	0	929	2	0	2.29817	-2.29817
746	PubchemFP746	1206	0	929	0	#DIV/0!	#DIV/0!	#DIV/0!
747	PubchemFP747	1206	7	929	6	0.953247	1.06069	-0.107447
748	PubchemFP748	1206	2	929	2	0.885158	1.14909	-0.263927
749	PubchemFP749	1206	1	929	0	1.77032	0	1.77032
750	PubchemFP750	1206	49	929	18	1.29471	0.617419	0.677289
751	PubchemFP751	1206	34	929	27	0.986733	1.01722	-0.0304898
752	PubchemFP752	1206	1	929	0	1.77032	0	1.77032
753	PubchemFP753	1206	13	929	8	1.09591	0.875493	0.220416
754	PubchemFP754	1206	0	929	0	#DIV/0!	#DIV/0!	#DIV/0!
755	PubchemFP755	1206	2	929	1	1.18021	0.766057	0.414153
756	PubchemFP756	1206	118	929	60	1.17358	0.774664	0.398916
757	PubchemFP757	1206	137	929	95	1.0454	0.941061	0.104341
758	PubchemFP758	1206	12	929	15	0.786807	1.27676	-0.489954
759	PubchemFP759	1206	174	929	124	1.03367	0.956286	0.0773884
760	PubchemFP760	1206	55	929	26	1.20207	0.737684	0.464382
761	PubchemFP761	1206	5	929	4	0.983508	1.02141	-0.0379005
762	PubchemFP762	1206	73	929	52	1.03386	0.956039	0.0778253
763	PubchemFP763	1206	2	929	0	1.77032	0	1.77032
764	PubchemFP764	1206	55	929	33	1.10645	0.861814	0.244633
765	PubchemFP765	1206	14	929	5	1.30444	0.604782	0.699661
766	PubchemFP766	1206	5	929	6	0.804689	1.25355	-0.448859
767	PubchemFP767	1206	0	929	0	#DIV/0!	#DIV/0!	#DIV/0!
768	PubchemFP768	1206	35	929	26	1.01575	0.979548	0.0362067
769	PubchemFP769	1206	2	929	2	0.885158	1.14909	-0.263927
770	PubchemFP770	1206	0	929	1	0	2.29817	-2.29817
771	PubchemFP771	1206	59	929	50	0.958244	1.05421	-0.0959625
772	PubchemFP772	1206	19	929	6	1.34544	0.551561	0.793879
773	PubchemFP773	1206	3	929	1	1.32774	0.574543	0.753194
774	PubchemFP774	1206	9	929	5	1.13806	0.820775	0.317285
775	PubchemFP775	1206	0	929	0	#DIV/0!	#DIV/0!	#DIV/0!
776	PubchemFP776	1206	0	929	0	#DIV/0!	#DIV/0!	#DIV/0!
777	PubchemFP777	1206	101	929	64	1.08365	0.891411	0.192236
778	PubchemFP778	1206	180	929	137	1.00523	0.993215	0.0120108
779	PubchemFP779	1206	12	929	32	0.482813	1.6714	-1.18858
780	PubchemFP780	1206	126	929	92	1.02321	0.96987	0.0533397
781	PubchemFP781	1206	55	929	32	1.11916	0.845304	0.273861
782	PubchemFP782	1206	18	929	13	1.02792	0.963749	0.0641762
783	PubchemFP783	1206	20	929	22	0.843007	1.2038	-0.360796
784	PubchemFP784	1206	1	929	7	0.221289	2.0109	-1.78961
785	PubchemFP785	1206	50	929	50	0.885158	1.14909	-0.263927
786	PubchemFP786	1206	23	929	26	0.830964	1.21944	-0.388473
787	PubchemFP787	1206	11	929	7	1.08186	0.893733	0.188126
788	PubchemFP788	1206	0	929	0	#DIV/0!	#DIV/0!	#DIV/0!
789	PubchemFP789	1206	15	929	9	1.10645	0.861814	0.244633
790	PubchemFP790	1206	6	929	10	0.663868	1.43636	-0.772488
791	PubchemFP791	1206	2	929	2	0.885158	1.14909	-0.263927
792	PubchemFP792	1206	33	929	30	0.927308	1.09437	-0.167059
793	PubchemFP793	1206	34	929	19	1.13567	0.823872	0.311802
794	PubchemFP794	1206	5	929	8	0.68089	1.41426	-0.733368
795	PubchemFP795	1206	4	929	4	0.885158	1.14909	-0.263927
796	PubchemFP796	1206	3	929	0	1.77032	0	1.77032
797	PubchemFP797	1206	0	929	0	#DIV/0!	#DIV/0!	#DIV/0!
798	PubchemFP798	1206	103	929	71	1.04795	0.937759	0.110186
799	PubchemFP799	1206	127	929	84	1.06555	0.914911	0.150634
800	PubchemFP800	1206	8	929	6	1.01161	0.98493	0.0266786
801	PubchemFP801	1206	108	929	77	1.03348	0.956536	0.0769456
802	PubchemFP802	1206	34	929	31	0.926011	1.09605	-0.170039
803	PubchemFP803	1206	21	929	12	1.12656	0.835698	0.290866
804	PubchemFP804	1206	31	929	23	1.01629	0.97885	0.0374418
805	PubchemFP805	1206	8	929	3	1.2875	0.626774	0.660728
806	PubchemFP806	1206	28	929	25	0.935261	1.08404	-0.148782
807	PubchemFP807	1206	4	929	3	1.01161	0.98493	0.0266786
808	PubchemFP808	1206	0	929	2	0	2.29817	-2.29817
809	PubchemFP809	1206	0	929	0	#DIV/0!	#DIV/0!	#DIV/0!
810	PubchemFP810	1206	7	929	6	0.953247	1.06069	-0.107447
811	PubchemFP811	1206	2	929	2	0.885158	1.14909	-0.263927
812	PubchemFP812	1206	1	929	0	1.77032	0	1.77032
813	PubchemFP813	1206	50	929	19	1.28284	0.632829	0.650008
814	PubchemFP814	1206	34	929	27	0.986733	1.01722	-0.0304898
815	PubchemFP815	1206	1	929	0	1.77032	0	1.77032
816	PubchemFP816	1206	13	929	8	1.09591	0.875493	0.220416
817	PubchemFP817	1206	0	929	0	#DIV/0!	#DIV/0!	#DIV/0!
818	PubchemFP818	1206	2	929	1	1.18021	0.766057	0.414153
819	PubchemFP819	1206	127	929	63	1.18332	0.762025	0.421291
820	PubchemFP820	1206	139	929	96	1.04712	0.938827	0.108296
821	PubchemFP821	1206	17	929	18	0.859867	1.18192	-0.322049
822	PubchemFP822	1206	180	929	126	1.04136	0.946305	0.0950565
823	PubchemFP823	1206	55	929	26	1.20207	0.737684	0.464382
824	PubchemFP824	1206	5	929	4	0.983508	1.02141	-0.0379005
825	PubchemFP825	1206	73	929	52	1.03386	0.956039	0.0778253
826	PubchemFP826	1206	2	929	0	1.77032	0	1.77032
827	PubchemFP827	1206	55	929	33	1.10645	0.861814	0.244633
828	PubchemFP828	1206	14	929	5	1.30444	0.604782	0.699661
829	PubchemFP829	1206	5	929	6	0.804689	1.25355	-0.448859
830	PubchemFP830	1206	0	929	0	#DIV/0!	#DIV/0!	#DIV/0!
831	PubchemFP831	1206	35	929	26	1.01575	0.979548	0.0362067
832	PubchemFP832	1206	2	929	2	0.885158	1.14909	-0.263927
833	PubchemFP833	1206	0	929	1	0	2.29817	-2.29817
834	PubchemFP834	1206	59	929	51	0.949533	1.06552	-0.115983
835	PubchemFP835	1206	19	929	6	1.34544	0.551561	0.793879
836	PubchemFP836	1206	3	929	1	1.32774	0.574543	0.753194
837	PubchemFP837	1206	9	929	5	1.13806	0.820775	0.317285
838	PubchemFP838	1206	0	929	0	#DIV/0!	#DIV/0!	#DIV/0!
839	PubchemFP839	1206	0	929	0	#DIV/0!	#DIV/0!	#DIV/0!
840	PubchemFP840	1206	12	929	6	1.18021	0.766057	0.414153
841	PubchemFP841	1206	0	929	0	#DIV/0!	#DIV/0!	#DIV/0!
842	PubchemFP842	1206	0	929	1	0	2.29817	-2.29817
843	PubchemFP843	1206	2	929	3	0.708126	1.3789	-0.670776
844	PubchemFP844	1206	0	929	0	#DIV/0!	#DIV/0!	#DIV/0!
845	PubchemFP845	1206	0	929	0	#DIV/0!	#DIV/0!	#DIV/0!
846	PubchemFP846	1206	0	929	0	#DIV/0!	#DIV/0!	#DIV/0!
847	PubchemFP847	1206	0	929	0	#DIV/0!	#DIV/0!	#DIV/0!
848	PubchemFP848	1206	0	929	0	#DIV/0!	#DIV/0!	#DIV/0!
849	PubchemFP849	1206	0	929	0	#DIV/0!	#DIV/0!	#DIV/0!
850	PubchemFP850	1206	0	929	0	#DIV/0!	#DIV/0!	#DIV/0!
851	PubchemFP851	1206	0	929	0	#DIV/0!	#DIV/0!	#DIV/0!
852	PubchemFP852	1206	0	929	0	#DIV/0!	#DIV/0!	#DIV/0!
853	PubchemFP853	1206	0	929	0	#DIV/0!	#DIV/0!	#DIV/0!
854	PubchemFP854	1206	0	929	0	#DIV/0!	#DIV/0!	#DIV/0!
855	PubchemFP855	1206	0	929	0	#DIV/0!	#DIV/0!	#DIV/0!
856	PubchemFP856	1206	0	929	0	#DIV/0!	#DIV/0!	#DIV/0!
857	PubchemFP857	1206	0	929	0	#DIV/0!	#DIV/0!	#DIV/0!
858	PubchemFP858	1206	0	929	0	#DIV/0!	#DIV/0!	#DIV/0!
859	PubchemFP859	1206	0	929	0	#DIV/0!	#DIV/0!	#DIV/0!
860	PubchemFP860	1206	0	929	0	#DIV/0!	#DIV/0!	#DIV/0!
861	PubchemFP861	1206	19	929	9	1.20129	0.738698	0.462588
862	PubchemFP862	1206	0	929	0	#DIV/0!	#DIV/0!	#DIV/0!
863	PubchemFP863	1206	1	929	0	1.77032	0	1.77032
864	PubchemFP864	1206	2	929	3	0.708126	1.3789	-0.670776
865	PubchemFP865	1206	0	929	0	#DIV/0!	#DIV/0!	#DIV/0!
866	PubchemFP866	1206	0	929	0	#DIV/0!	#DIV/0!	#DIV/0!
867	PubchemFP867	1206	0	929	0	#DIV/0!	#DIV/0!	#DIV/0!
868	PubchemFP868	1206	0	929	0	#DIV/0!	#DIV/0!	#DIV/0!
869	PubchemFP869	1206	0	929	0	#DIV/0!	#DIV/0!	#DIV/0!
870	PubchemFP870	1206	0	929	0	#DIV/0!	#DIV/0!	#DIV/0!
871	PubchemFP871	1206	0	929	0	#DIV/0!	#DIV/0!	#DIV/0!
872	PubchemFP872	1206	0	929	0	#DIV/0!	#DIV/0!	#DIV/0!
873	PubchemFP873	1206	0	929	0	#DIV/0!	#DIV/0!	#DIV/0!
874	PubchemFP874	1206	0	929	0	#DIV/0!	#DIV/0!	#DIV/0!
875	PubchemFP875	1206	0	929	0	#DIV/0!	#DIV/0!	#DIV/0!
876	PubchemFP876	1206	1	929	0	1.77032	0	1.77032
877	PubchemFP877	1206	0	929	0	#DIV/0!	#DIV/0!	#DIV/0!
878	PubchemFP878	1206	0	929	0	#DIV/0!	#DIV/0!	#DIV/0!
879	PubchemFP879	1206	0	929	0	#DIV/0!	#DIV/0!	#DIV/0!
880	PubchemFP880	1206	0	929	0	#DIV/0!	#DIV/0!	#DIV/0!
881	PubchemFP881	1206	0	929	0	#DIV/0!	#DIV/0!	#DIV/0!

## Sheet: maccs
1	MACCSFP1	1206	0	929	0	#DIV/0!	#DIV/0!	#DIV/0!
2	MACCSFP2	1206	0	929	0	#DIV/0!	#DIV/0!	#DIV/0!
3	MACCSFP3	1206	0	929	0	#DIV/0!	#DIV/0!	#DIV/0!
4	MACCSFP4	1206	0	929	0	#DIV/0!	#DIV/0!	#DIV/0!
5	MACCSFP5	1206	0	929	0	#DIV/0!	#DIV/0!	#DIV/0!
6	MACCSFP6	1206	0	929	0	#DIV/0!	#DIV/0!	#DIV/0!
7	MACCSFP7	1206	0	929	0	#DIV/0!	#DIV/0!	#DIV/0!
8	MACCSFP8	1206	2	929	1	1.18021	0.766057	0.414153
9	MACCSFP9	1206	0	929	0	#DIV/0!	#DIV/0!	#DIV/0!
10	MACCSFP10	1206	0	929	0	#DIV/0!	#DIV/0!	#DIV/0!
11	MACCSFP11	1206	2	929	1	1.18021	0.766057	0.414153
12	MACCSFP12	1206	0	929	0	#DIV/0!	#DIV/0!	#DIV/0!
13	MACCSFP13	1206	0	929	0	#DIV/0!	#DIV/0!	#DIV/0!
14	MACCSFP14	1206	0	929	0	#DIV/0!	#DIV/0!	#DIV/0!
15	MACCSFP15	1206	0	929	0	#DIV/0!	#DIV/0!	#DIV/0!
16	MACCSFP16	1206	1206	929	929	1	1	0
17	MACCSFP17	1206	0	929	0	#DIV/0!	#DIV/0!	#DIV/0!
18	MACCSFP18	1206	0	929	0	#DIV/0!	#DIV/0!	#DIV/0!
19	MACCSFP19	1206	9	929	12	0.758706	1.31324	-0.554534
20	MACCSFP20	1206	0	929	0	#DIV/0!	#DIV/0!	#DIV/0!
21	MACCSFP21	1206	0	929	0	#DIV/0!	#DIV/0!	#DIV/0!
22	MACCSFP22	1206	1206	929	929	1	1	0
23	MACCSFP23	1206	0	929	0	#DIV/0!	#DIV/0!	#DIV/0!
24	MACCSFP24	1206	0	929	0	#DIV/0!	#DIV/0!	#DIV/0!
25	MACCSFP25	1206	0	929	0	#DIV/0!	#DIV/0!	#DIV/0!
26	MACCSFP26	1206	0	929	0	#DIV/0!	#DIV/0!	#DIV/0!
27	MACCSFP27	1206	0	929	0	#DIV/0!	#DIV/0!	#DIV/0!
28	MACCSFP28	1206	777	929	682	0.942793	1.07426	-0.131472
29	MACCSFP29	1206	0	929	0	#DIV/0!	#DIV/0!	#DIV/0!
30	MACCSFP30	1206	0	929	0	#DIV/0!	#DIV/0!	#DIV/0!
31	MACCSFP31	1206	421	929	312	1.01678	0.978212	0.0385724
32	MACCSFP32	1206	0	929	0	#DIV/0!	#DIV/0!	#DIV/0!
33	MACCSFP33	1206	0	929	0	#DIV/0!	#DIV/0!	#DIV/0!
34	MACCSFP34	1206	9	929	13	0.72422	1.35801	-0.63379
35	MACCSFP35	1206	0	929	0	#DIV/0!	#DIV/0!	#DIV/0!
36	MACCSFP36	1206	0	929	0	#DIV/0!	#DIV/0!	#DIV/0!
37	MACCSFP37	1206	0	929	0	#DIV/0!	#DIV/0!	#DIV/0!
38	MACCSFP38	1206	0	929	0	#DIV/0!	#DIV/0!	#DIV/0!
39	MACCSFP39	1206	0	929	0	#DIV/0!	#DIV/0!	#DIV/0!
40	MACCSFP40	1206	0	929	0	#DIV/0!	#DIV/0!	#DIV/0!
41	MACCSFP41	1206	0	929	0	#DIV/0!	#DIV/0!	#DIV/0!
42	MACCSFP42	1206	121	929	91	1.01042	0.986479	0.023937
43	MACCSFP43	1206	41	929	38	0.918771	1.10545	-0.186678
44	MACCSFP44	1206	0	929	0	#DIV/0!	#DIV/0!	#DIV/0!
45	MACCSFP45	1206	0	929	0	#DIV/0!	#DIV/0!	#DIV/0!
46	MACCSFP46	1206	95	929	72	1.00707	0.990828	0.0162377
47	MACCSFP47	1206	0	929	0	#DIV/0!	#DIV/0!	#DIV/0!
48	MACCSFP48	1206	0	929	0	#DIV/0!	#DIV/0!	#DIV/0!
49	MACCSFP49	1206	241	929	133	1.14076	0.817264	0.323501
50	MACCSFP50	1206	0	929	0	#DIV/0!	#DIV/0!	#DIV/0!
51	MACCSFP51	1206	0	929	0	#DIV/0!	#DIV/0!	#DIV/0!
52	MACCSFP52	1206	0	929	0	#DIV/0!	#DIV/0!	#DIV/0!
53	MACCSFP53	1206	1202	929	927	0.999492	1.00066	-0.00116718
54	MACCSFP54	1206	1201	929	927	0.99913	1.00113	-0.00199964
55	MACCSFP55	1206	0	929	0	#DIV/0!	#DIV/0!	#DIV/0!
56	MACCSFP56	1206	0	929	0	#DIV/0!	#DIV/0!	#DIV/0!
57	MACCSFP57	1206	0	929	0	#DIV/0!	#DIV/0!	#DIV/0!
58	MACCSFP58	1206	0	929	0	#DIV/0!	#DIV/0!	#DIV/0!
59	MACCSFP59	1206	0	929	0	#DIV/0!	#DIV/0!	#DIV/0!
60	MACCSFP60	1206	0	929	0	#DIV/0!	#DIV/0!	#DIV/0!
61	MACCSFP61	1206	0	929	0	#DIV/0!	#DIV/0!	#DIV/0!
62	MACCSFP62	1206	373	929	302	0.978263	1.02822	-0.0499553
63	MACCSFP63	1206	0	929	0	#DIV/0!	#DIV/0!	#DIV/0!
64	MACCSFP64	1206	0	929	0	#DIV/0!	#DIV/0!	#DIV/0!
65	MACCSFP65	1206	592	929	420	1.0356	0.953786	0.0818133
66	MACCSFP66	1206	0	929	0	#DIV/0!	#DIV/0!	#DIV/0!
67	MACCSFP67	1206	0	929	0	#DIV/0!	#DIV/0!	#DIV/0!
68	MACCSFP68	1206	1193	929	920	0.99952	1.00062	-0.00110297
69	MACCSFP69	1206	1206	929	929	1	1	0
70	MACCSFP70	1206	0	929	0	#DIV/0!	#DIV/0!	#DIV/0!
71	MACCSFP71	1206	0	929	0	#DIV/0!	#DIV/0!	#DIV/0!
72	MACCSFP72	1206	0	929	0	#DIV/0!	#DIV/0!	#DIV/0!
73	MACCSFP73	1206	0	929	0	#DIV/0!	#DIV/0!	#DIV/0!
74	MACCSFP74	1206	85	929	88	0.869808	1.16901	-0.299203
75	MACCSFP75	1206	0	929	0	#DIV/0!	#DIV/0!	#DIV/0!
76	MACCSFP76	1206	0	929	0	#DIV/0!	#DIV/0!	#DIV/0!
77	MACCSFP77	1206	0	929	0	#DIV/0!	#DIV/0!	#DIV/0!
78	MACCSFP78	1206	0	929	0	#DIV/0!	#DIV/0!	#DIV/0!
79	MACCSFP79	1206	0	929	0	#DIV/0!	#DIV/0!	#DIV/0!
80	MACCSFP80	1206	0	929	0	#DIV/0!	#DIV/0!	#DIV/0!
81	MACCSFP81	1206	0	929	0	#DIV/0!	#DIV/0!	#DIV/0!
82	MACCSFP82	1206	601	929	548	0.925987	1.09608	-0.170094
83	MACCSFP83	1206	772	929	594	1.0005	0.999351	0.00114951
84	MACCSFP84	1206	59	929	54	0.924324	1.09824	-0.173917
85	MACCSFP85	1206	0	929	0	#DIV/0!	#DIV/0!	#DIV/0!
86	MACCSFP86	1206	421	929	410	0.896874	1.13387	-0.237
87	MACCSFP87	1206	392	929	287	1.02204	0.971391	0.0506461
88	MACCSFP88	1206	0	929	0	#DIV/0!	#DIV/0!	#DIV/0!
89	MACCSFP89	1206	0	929	0	#DIV/0!	#DIV/0!	#DIV/0!
90	MACCSFP90	1206	709	929	621	0.943724	1.07306	-0.129331
91	MACCSFP91	1206	747	929	663	0.93789	1.08063	-0.142739
92	MACCSFP92	1206	0	929	0	#DIV/0!	#DIV/0!	#DIV/0!
93	MACCSFP93	1206	795	929	615	0.998156	1.00239	-0.00423695
94	MACCSFP94	1206	0	929	0	#DIV/0!	#DIV/0!	#DIV/0!
95	MACCSFP95	1206	0	929	0	#DIV/0!	#DIV/0!	#DIV/0!
96	MACCSFP96	1206	772	929	594	1.0005	0.999351	0.00114951
97	MACCSFP97	1206	0	929	0	#DIV/0!	#DIV/0!	#DIV/0!
98	MACCSFP98	1206	1172	929	906	0.998465	1.00199	-0.00352878
99	MACCSFP99	1206	0	929	0	#DIV/0!	#DIV/0!	#DIV/0!
100	MACCSFP100	1206	0	929	0	#DIV/0!	#DIV/0!	#DIV/0!
101	MACCSFP101	1206	0	929	2	0	2.29817	-2.29817
102	MACCSFP102	1206	0	929	0	#DIV/0!	#DIV/0!	#DIV/0!
103	MACCSFP103	1206	233	929	163	1.04162	0.945964	0.0956608
104	MACCSFP104	1206	621	929	580	0.915375	1.10986	-0.194482
105	MACCSFP105	1206	507	929	362	1.03285	0.95735	0.0755031
106	MACCSFP106	1206	1206	929	929	1	1	0
107	MACCSFP107	1206	418	929	311	1.01508	0.980426	0.0346513
108	MACCSFP108	1206	142	929	113	0.985823	1.0184	-0.0325823
109	MACCSFP109	1206	0	929	0	#DIV/0!	#DIV/0!	#DIV/0!
110	MACCSFP110	1206	0	929	0	#DIV/0!	#DIV/0!	#DIV/0!
111	MACCSFP111	1206	0	929	0	#DIV/0!	#DIV/0!	#DIV/0!
112	MACCSFP112	1206	159	929	146	0.922886	1.10011	-0.177222
113	MACCSFP113	1206	0	929	0	#DIV/0!	#DIV/0!	#DIV/0!
114	MACCSFP114	1206	220	929	160	1.02492	0.967651	0.0572687
115	MACCSFP115	1206	152	929	131	0.950841	1.06382	-0.112977
116	MACCSFP116	1206	141	929	118	0.963762	1.04704	-0.0832805
117	MACCSFP117	1206	0	929	0	#DIV/0!	#DIV/0!	#DIV/0!
118	MACCSFP118	1206	400	929	381	0.906691	1.12113	-0.214439
119	MACCSFP119	1206	0	929	0	#DIV/0!	#DIV/0!	#DIV/0!
120	MACCSFP120	1206	1206	929	929	1	1	0
121	MACCSFP121	1206	0	929	0	#DIV/0!	#DIV/0!	#DIV/0!
122	MACCSFP122	1206	0	929	0	#DIV/0!	#DIV/0!	#DIV/0!
123	MACCSFP123	1206	0	929	0	#DIV/0!	#DIV/0!	#DIV/0!
124	MACCSFP124	1206	1206	929	929	1	1	0
125	MACCSFP125	1206	969	929	739	1.00435	0.994349	0.0100045
126	MACCSFP126	1206	0	929	0	#DIV/0!	#DIV/0!	#DIV/0!
127	MACCSFP127	1206	0	929	0	#DIV/0!	#DIV/0!	#DIV/0!
128	MACCSFP128	1206	244	929	254	0.867383	1.17216	-0.304776
129	MACCSFP129	1206	294	929	302	0.873276	1.16451	-0.291233
130	MACCSFP130	1206	1206	929	929	1	1	0
131	MACCSFP131	1206	1206	929	929	1	1	0
132	MACCSFP132	1206	0	929	0	#DIV/0!	#DIV/0!	#DIV/0!
133	MACCSFP133	1206	0	929	0	#DIV/0!	#DIV/0!	#DIV/0!
134	MACCSFP134	1206	421	929	312	1.01678	0.978212	0.0385724
135	MACCSFP135	1206	0	929	0	#DIV/0!	#DIV/0!	#DIV/0!
136	MACCSFP136	1206	0	929	0	#DIV/0!	#DIV/0!	#DIV/0!
137	MACCSFP137	1206	1043	929	807	0.998075	1.0025	-0.00442411
138	MACCSFP138	1206	777	929	682	0.942793	1.07426	-0.131472
139	MACCSFP139	1206	140	929	77	1.14214	0.81548	0.326659
140	MACCSFP140	1206	0	929	0	#DIV/0!	#DIV/0!	#DIV/0!
141	MACCSFP141	1206	119	929	105	0.94048	1.07727	-0.136787
142	MACCSFP142	1206	0	929	0	#DIV/0!	#DIV/0!	#DIV/0!
143	MACCSFP143	1206	0	929	0	#DIV/0!	#DIV/0!	#DIV/0!
144	MACCSFP144	1206	637	929	468	1.02053	0.973343	0.047192
145	MACCSFP145	1206	841	929	655	0.995211	1.00622	-0.011007
146	MACCSFP146	1206	0	929	0	#DIV/0!	#DIV/0!	#DIV/0!
147	MACCSFP147	1206	403	929	383	0.907681	1.11985	-0.212166
148	MACCSFP148	1206	1206	929	929	1	1	0
149	MACCSFP149	1206	346	929	301	0.946722	1.06916	-0.122442
150	MACCSFP150	1206	661	929	534	0.979229	1.02696	-0.047736
151	MACCSFP151	1206	0	929	0	#DIV/0!	#DIV/0!	#DIV/0!
152	MACCSFP152	1206	0	929	0	#DIV/0!	#DIV/0!	#DIV/0!
153	MACCSFP153	1206	777	929	682	0.942793	1.07426	-0.131472
154	MACCSFP154	1206	0	929	0	#DIV/0!	#DIV/0!	#DIV/0!
155	MACCSFP155	1206	631	929	561	0.937138	1.08161	-0.144467
156	MACCSFP156	1206	0	929	0	#DIV/0!	#DIV/0!	#DIV/0!
157	MACCSFP157	1206	0	929	0	#DIV/0!	#DIV/0!	#DIV/0!
158	MACCSFP158	1206	0	929	0	#DIV/0!	#DIV/0!	#DIV/0!
159	MACCSFP159	1206	0	929	0	#DIV/0!	#DIV/0!	#DIV/0!
160	MACCSFP160	1206	795	929	615	0.998156	1.00239	-0.00423695
161	MACCSFP161	1206	0	929	0	#DIV/0!	#DIV/0!	#DIV/0!
162	MACCSFP162	1206	1176	929	907	0.999467	1.00069	-0.00122406
163	MACCSFP163	1206	1172	929	906	0.998465	1.00199	-0.00352878
164	MACCSFP164	1206	0	929	0	#DIV/0!	#DIV/0!	#DIV/0!
165	MACCSFP165	1206	1206	929	929	1	1	0
166	MACCSFP166	1206	0	929	0	#DIV/0!	#DIV/0!	#DIV/0!

## Sheet: subfp
1	SubFP1	1206	630	929	464	1.01947	0.974727	0.0447419
2	SubFP2	1206	435	929	395	0.927816	1.09371	-0.165892
3	SubFP3	1206	123	929	119	0.899788	1.13009	-0.230304
4	SubFP4	1206	38	929	36	0.909081	1.11803	-0.208948
5	SubFP5	1206	153	929	119	0.995802	1.00545	-0.00964717
6	SubFP6	1206	15	929	1	1.65967	0.143636	1.51603
7	SubFP7	1206	0	929	0	#DIV/0!	#DIV/0!	#DIV/0!
8	SubFP8	1206	5	929	3	1.10645	0.861814	0.244633
9	SubFP9	1206	38	929	21	1.1402	0.817993	0.32221
10	SubFP10	1206	0	929	1	0	2.29817	-2.29817
11	SubFP11	1206	0	929	0	#DIV/0!	#DIV/0!	#DIV/0!
12	SubFP12	1206	21	929	19	0.929415	1.09163	-0.162215
13	SubFP13	1206	6	929	9	0.708126	1.3789	-0.670776
14	SubFP14	1206	7	929	6	0.953247	1.06069	-0.107447
15	SubFP15	1206	8	929	4	1.18021	0.766057	0.414153
16	SubFP16	1206	29	929	32	0.841625	1.2056	-0.363972
17	SubFP17	1206	4	929	10	0.505804	1.64155	-1.13575
18	SubFP18	1206	311	929	271	0.945993	1.07011	-0.124117
19	SubFP19	1206	7	929	4	1.12656	0.835698	0.290866
20	SubFP20	1206	41	929	51	0.788945	1.27399	-0.485041
21	SubFP21	1206	13	929	10	1.00061	0.999204	0.0014085
22	SubFP22	1206	0	929	0	#DIV/0!	#DIV/0!	#DIV/0!
23	SubFP23	1206	85	929	129	0.703163	1.38535	-0.682183
24	SubFP24	1206	0	929	0	#DIV/0!	#DIV/0!	#DIV/0!
25	SubFP25	1206	0	929	0	#DIV/0!	#DIV/0!	#DIV/0!
26	SubFP26	1206	56	929	104	0.61961	1.49381	-0.8742
27	SubFP27	1206	0	929	0	#DIV/0!	#DIV/0!	#DIV/0!
28	SubFP28	1206	18	929	17	0.910448	1.11625	-0.205806
29	SubFP29	1206	0	929	0	#DIV/0!	#DIV/0!	#DIV/0!
30	SubFP30	1206	0	929	0	#DIV/0!	#DIV/0!	#DIV/0!
31	SubFP31	1206	0	929	0	#DIV/0!	#DIV/0!	#DIV/0!
32	SubFP32	1206	55	929	21	1.28115	0.635021	0.646128
33	SubFP33	1206	41	929	37	0.93055	1.09016	-0.159607
34	SubFP34	1206	0	929	0	#DIV/0!	#DIV/0!	#DIV/0!
35	SubFP35	1206	0	929	0	#DIV/0!	#DIV/0!	#DIV/0!
36	SubFP36	1206	0	929	0	#DIV/0!	#DIV/0!	#DIV/0!
37	SubFP37	1206	4	929	10	0.505804	1.64155	-1.13575
38	SubFP38	1206	41	929	51	0.788945	1.27399	-0.485041
39	SubFP39	1206	1	929	3	0.442579	1.72363	-1.28105
40	SubFP40	1206	7	929	8	0.826147	1.22569	-0.399544
41	SubFP41	1206	0	929	0	#DIV/0!	#DIV/0!	#DIV/0!
42	SubFP42	1206	0	929	0	#DIV/0!	#DIV/0!	#DIV/0!
43	SubFP43	1206	0	929	0	#DIV/0!	#DIV/0!	#DIV/0!
44	SubFP44	1206	0	929	0	#DIV/0!	#DIV/0!	#DIV/0!
45	SubFP45	1206	0	929	0	#DIV/0!	#DIV/0!	#DIV/0!
46	SubFP46	1206	0	929	0	#DIV/0!	#DIV/0!	#DIV/0!
47	SubFP47	1206	0	929	0	#DIV/0!	#DIV/0!	#DIV/0!
48	SubFP48	1206	11	929	11	0.885158	1.14909	-0.263927
49	SubFP49	1206	193	929	109	1.13136	0.829472	0.301888
50	SubFP50	1206	0	929	0	#DIV/0!	#DIV/0!	#DIV/0!
51	SubFP51	1206	0	929	0	#DIV/0!	#DIV/0!	#DIV/0!
52	SubFP52	1206	28	929	15	1.15276	0.801687	0.351076
53	SubFP53	1206	0	929	0	#DIV/0!	#DIV/0!	#DIV/0!
54	SubFP54	1206	0	929	4	0	2.29817	-2.29817
55	SubFP55	1206	11	929	9	0.973673	1.03418	-0.0605032
56	SubFP56	1206	2	929	1	1.18021	0.766057	0.414153
57	SubFP57	1206	0	929	0	#DIV/0!	#DIV/0!	#DIV/0!
58	SubFP58	1206	0	929	0	#DIV/0!	#DIV/0!	#DIV/0!
59	SubFP59	1206	0	929	0	#DIV/0!	#DIV/0!	#DIV/0!
60	SubFP60	1206	0	929	0	#DIV/0!	#DIV/0!	#DIV/0!
61	SubFP61	1206	0	929	0	#DIV/0!	#DIV/0!	#DIV/0!
62	SubFP62	1206	0	929	2	0	2.29817	-2.29817
63	SubFP63	1206	5	929	3	1.10645	0.861814	0.244633
64	SubFP64	1206	0	929	0	#DIV/0!	#DIV/0!	#DIV/0!
65	SubFP65	1206	21	929	6	1.37691	0.510704	0.866207
66	SubFP66	1206	21	929	6	1.37691	0.510704	0.866207
67	SubFP67	1206	0	929	0	#DIV/0!	#DIV/0!	#DIV/0!
68	SubFP68	1206	7	929	2	1.37691	0.510704	0.866207
69	SubFP69	1206	1	929	1	0.885158	1.14909	-0.263927
70	SubFP70	1206	12	929	8	1.06219	0.919268	0.142921
71	SubFP71	1206	0	929	0	#DIV/0!	#DIV/0!	#DIV/0!
72	SubFP72	1206	21	929	10	1.19925	0.741345	0.457901
73	SubFP73	1206	0	929	0	#DIV/0!	#DIV/0!	#DIV/0!
74	SubFP74	1206	29	929	25	0.950725	1.06397	-0.113243
75	SubFP75	1206	82	929	54	1.0674	0.912509	0.154887
76	SubFP76	1206	44	929	12	1.39096	0.492465	0.898497
77	SubFP77	1206	0	929	0	#DIV/0!	#DIV/0!	#DIV/0!
78	SubFP78	1206	3	929	9	0.442579	1.72363	-1.28105
79	SubFP79	1206	0	929	0	#DIV/0!	#DIV/0!	#DIV/0!
80	SubFP80	1206	0	929	0	#DIV/0!	#DIV/0!	#DIV/0!
81	SubFP81	1206	0	929	0	#DIV/0!	#DIV/0!	#DIV/0!
82	SubFP82	1206	0	929	0	#DIV/0!	#DIV/0!	#DIV/0!
83	SubFP83	1206	0	929	0	#DIV/0!	#DIV/0!	#DIV/0!
84	SubFP84	1206	23	929	15	1.07151	0.907172	0.164334
85	SubFP85	1206	250	929	204	0.974843	1.03266	-0.0578148
86	SubFP86	1206	49	929	33	1.05787	0.924873	0.132998
87	SubFP87	1206	0	929	0	#DIV/0!	#DIV/0!	#DIV/0!
88	SubFP88	1206	962	929	747	0.996514	1.00452	-0.00801049
89	SubFP89	1206	0	929	0	#DIV/0!	#DIV/0!	#DIV/0!
90	SubFP90	1206	0	929	0	#DIV/0!	#DIV/0!	#DIV/0!
91	SubFP91	1206	1	929	0	1.77032	0	1.77032
92	SubFP92	1206	0	929	1	0	2.29817	-2.29817
93	SubFP93	1206	0	929	1	0	2.29817	-2.29817
94	SubFP94	1206	0	929	0	#DIV/0!	#DIV/0!	#DIV/0!
95	SubFP95	1206	0	929	0	#DIV/0!	#DIV/0!	#DIV/0!
96	SubFP96	1206	94	929	126	0.756407	1.31622	-0.559817
97	SubFP97	1206	0	929	0	#DIV/0!	#DIV/0!	#DIV/0!
98	SubFP98	1206	0	929	0	#DIV/0!	#DIV/0!	#DIV/0!
99	SubFP99	1206	5	929	9	0.632255	1.4774	-0.84514
100	SubFP100	1206	345	929	304	0.941077	1.07649	-0.135416
101	SubFP101	1206	52	929	38	1.02285	0.970338	0.0525102
102	SubFP102	1206	0	929	0	#DIV/0!	#DIV/0!	#DIV/0!
103	SubFP103	1206	9	929	28	0.430617	1.73916	-1.30854
104	SubFP104	1206	1	929	0	1.77032	0	1.77032
105	SubFP105	1206	0	929	3	0	2.29817	-2.29817
106	SubFP106	1206	0	929	0	#DIV/0!	#DIV/0!	#DIV/0!
107	SubFP107	1206	0	929	0	#DIV/0!	#DIV/0!	#DIV/0!
108	SubFP108	1206	0	929	3	0	2.29817	-2.29817
109	SubFP109	1206	20	929	15	1.01161	0.98493	0.0266786
110	SubFP110	1206	0	929	0	#DIV/0!	#DIV/0!	#DIV/0!
111	SubFP111	1206	0	929	0	#DIV/0!	#DIV/0!	#DIV/0!
112	SubFP112	1206	0	929	0	#DIV/0!	#DIV/0!	#DIV/0!
113	SubFP113	1206	0	929	0	#DIV/0!	#DIV/0!	#DIV/0!
114	SubFP114	1206	0	929	0	#DIV/0!	#DIV/0!	#DIV/0!
115	SubFP115	1206	0	929	0	#DIV/0!	#DIV/0!	#DIV/0!
116	SubFP116	1206	0	929	0	#DIV/0!	#DIV/0!	#DIV/0!
117	SubFP117	1206	0	929	0	#DIV/0!	#DIV/0!	#DIV/0!
118	SubFP118	1206	0	929	0	#DIV/0!	#DIV/0!	#DIV/0!
119	SubFP119	1206	0	929	0	#DIV/0!	#DIV/0!	#DIV/0!
120	SubFP120	1206	7	929	6	0.953247	1.06069	-0.107447
121	SubFP121	1206	0	929	0	#DIV/0!	#DIV/0!	#DIV/0!
122	SubFP122	1206	0	929	0	#DIV/0!	#DIV/0!	#DIV/0!
123	SubFP123	1206	0	929	0	#DIV/0!	#DIV/0!	#DIV/0!
124	SubFP124	1206	0	929	0	#DIV/0!	#DIV/0!	#DIV/0!
125	SubFP125	1206	0	929	0	#DIV/0!	#DIV/0!	#DIV/0!
126	SubFP126	1206	0	929	0	#DIV/0!	#DIV/0!	#DIV/0!
127	SubFP127	1206	9	929	2	1.44844	0.417849	1.03059
128	SubFP128	1206	0	929	0	#DIV/0!	#DIV/0!	#DIV/0!
129	SubFP129	1206	0	929	0	#DIV/0!	#DIV/0!	#DIV/0!
130	SubFP130	1206	0	929	0	#DIV/0!	#DIV/0!	#DIV/0!
131	SubFP131	1206	0	929	0	#DIV/0!	#DIV/0!	#DIV/0!
132	SubFP132	1206	3	929	1	1.32774	0.574543	0.753194
133	SubFP133	1206	22	929	28	0.778939	1.28698	-0.508037
134	SubFP134	1206	0	929	0	#DIV/0!	#DIV/0!	#DIV/0!
135	SubFP135	1206	326	929	204	1.08891	0.884579	0.204332
136	SubFP136	1206	45	929	15	1.32774	0.574543	0.753194
137	SubFP137	1206	727	929	506	1.04381	0.943126	0.100685
138	SubFP138	1206	0	929	0	#DIV/0!	#DIV/0!	#DIV/0!
139	SubFP139	1206	36	929	19	1.15875	0.793913	0.364838
140	SubFP140	1206	0	929	0	#DIV/0!	#DIV/0!	#DIV/0!
141	SubFP141	1206	0	929	0	#DIV/0!	#DIV/0!	#DIV/0!
142	SubFP142	1206	0	929	0	#DIV/0!	#DIV/0!	#DIV/0!
143	SubFP143	1206	106	929	130	0.795142	1.26594	-0.4708
144	SubFP144	1206	0	929	0	#DIV/0!	#DIV/0!	#DIV/0!
145	SubFP145	1206	0	929	0	#DIV/0!	#DIV/0!	#DIV/0!
146	SubFP146	1206	0	929	0	#DIV/0!	#DIV/0!	#DIV/0!
147	SubFP147	1206	7	929	8	0.826147	1.22569	-0.399544
148	SubFP148	1206	0	929	2	0	2.29817	-2.29817
149	SubFP149	1206	0	929	0	#DIV/0!	#DIV/0!	#DIV/0!
150	SubFP150	1206	10	929	14	0.737631	1.3406	-0.602968
151	SubFP151	1206	16	929	12	1.01161	0.98493	0.0266786
152	SubFP152	1206	0	929	0	#DIV/0!	#DIV/0!	#DIV/0!
153	SubFP153	1206	10	929	15	0.708126	1.3789	-0.670776
154	SubFP154	1206	0	929	0	#DIV/0!	#DIV/0!	#DIV/0!
155	SubFP155	1206	2	929	2	0.885158	1.14909	-0.263927
156	SubFP156	1206	0	929	0	#DIV/0!	#DIV/0!	#DIV/0!
157	SubFP157	1206	2	929	0	1.77032	0	1.77032
158	SubFP158	1206	0	929	0	#DIV/0!	#DIV/0!	#DIV/0!
159	SubFP159	1206	5	929	8	0.68089	1.41426	-0.733368
160	SubFP160	1206	0	929	0	#DIV/0!	#DIV/0!	#DIV/0!
161	SubFP161	1206	2	929	0	1.77032	0	1.77032
162	SubFP162	1206	0	929	0	#DIV/0!	#DIV/0!	#DIV/0!
163	SubFP163	1206	0	929	0	#DIV/0!	#DIV/0!	#DIV/0!
164	SubFP164	1206	0	929	0	#DIV/0!	#DIV/0!	#DIV/0!
165	SubFP165	1206	0	929	0	#DIV/0!	#DIV/0!	#DIV/0!
166	SubFP166	1206	0	929	0	#DIV/0!	#DIV/0!	#DIV/0!
167	SubFP167	1206	0	929	0	#DIV/0!	#DIV/0!	#DIV/0!
168	SubFP168	1206	0	929	0	#DIV/0!	#DIV/0!	#DIV/0!
169	SubFP169	1206	51	929	25	1.18797	0.755977	0.431998
170	SubFP170	1206	0	929	0	#DIV/0!	#DIV/0!	#DIV/0!
171	SubFP171	1206	219	929	155	1.03663	0.95245	0.0841782
172	SubFP172	1206	84	929	69	0.971938	1.03643	-0.0644919
173	SubFP173	1206	83	929	63	1.00641	0.991676	0.0147359
174	SubFP174	1206	0	929	0	#DIV/0!	#DIV/0!	#DIV/0!
175	SubFP175	1206	0	929	0	#DIV/0!	#DIV/0!	#DIV/0!
176	SubFP176	1206	0	929	0	#DIV/0!	#DIV/0!	#DIV/0!
177	SubFP177	1206	0	929	0	#DIV/0!	#DIV/0!	#DIV/0!
178	SubFP178	1206	0	929	0	#DIV/0!	#DIV/0!	#DIV/0!
179	SubFP179	1206	54	929	40	1.01699	0.977945	0.0390448
180	SubFP180	1206	138	929	120	0.946913	1.06892	-0.122004
181	SubFP181	1206	554	929	394	1.03455	0.955147	0.0794046
182	SubFP182	1206	298	929	183	1.09679	0.874356	0.22243
183	SubFP183	1206	214	929	145	1.05529	0.92823	0.127055
184	SubFP184	1206	787	929	553	1.03973	0.948424	0.0913059
185	SubFP185	1206	0	929	0	#DIV/0!	#DIV/0!	#DIV/0!
186	SubFP186	1206	0	929	0	#DIV/0!	#DIV/0!	#DIV/0!
187	SubFP187	1206	0	929	0	#DIV/0!	#DIV/0!	#DIV/0!
188	SubFP188	1206	239	929	132	1.14045	0.817678	0.322768
189	SubFP189	1206	1	929	2	0.590105	1.53211	-0.942008
190	SubFP190	1206	0	929	0	#DIV/0!	#DIV/0!	#DIV/0!
191	SubFP191	1206	0	929	0	#DIV/0!	#DIV/0!	#DIV/0!
192	SubFP192	1206	0	929	0	#DIV/0!	#DIV/0!	#DIV/0!
193	SubFP193	1206	0	929	0	#DIV/0!	#DIV/0!	#DIV/0!
194	SubFP194	1206	0	929	0	#DIV/0!	#DIV/0!	#DIV/0!
195	SubFP195	1206	0	929	0	#DIV/0!	#DIV/0!	#DIV/0!
196	SubFP196	1206	2	929	0	1.77032	0	1.77032
197	SubFP197	1206	13	929	3	1.43838	0.430907	1.00747
198	SubFP198	1206	32	929	16	1.18021	0.766057	0.414153
199	SubFP199	1206	0	929	0	#DIV/0!	#DIV/0!	#DIV/0!
200	SubFP200	1206	26	929	15	1.12264	0.840794	0.281845
201	SubFP201	1206	2	929	0	1.77032	0	1.77032
202	SubFP202	1206	0	929	0	#DIV/0!	#DIV/0!	#DIV/0!
203	SubFP203	1206	0	929	0	#DIV/0!	#DIV/0!	#DIV/0!
204	SubFP204	1206	0	929	0	#DIV/0!	#DIV/0!	#DIV/0!
205	SubFP205	1206	0	929	0	#DIV/0!	#DIV/0!	#DIV/0!
206	SubFP206	1206	0	929	0	#DIV/0!	#DIV/0!	#DIV/0!
207	SubFP207	1206	0	929	0	#DIV/0!	#DIV/0!	#DIV/0!
208	SubFP208	1206	0	929	1	0	2.29817	-2.29817
209	SubFP209	1206	0	929	1	0	2.29817	-2.29817
210	SubFP210	1206	0	929	0	#DIV/0!	#DIV/0!	#DIV/0!
211	SubFP211	1206	0	929	0	#DIV/0!	#DIV/0!	#DIV/0!
212	SubFP212	1206	0	929	0	#DIV/0!	#DIV/0!	#DIV/0!
213	SubFP213	1206	0	929	0	#DIV/0!	#DIV/0!	#DIV/0!
214	SubFP214	1206	30	929	48	0.68089	1.41426	-0.733368
215	SubFP215	1206	0	929	0	#DIV/0!	#DIV/0!	#DIV/0!
216	SubFP216	1206	0	929	0	#DIV/0!	#DIV/0!	#DIV/0!
217	SubFP217	1206	0	929	0	#DIV/0!	#DIV/0!	#DIV/0!
218	SubFP218	1206	0	929	0	#DIV/0!	#DIV/0!	#DIV/0!
219	SubFP219	1206	0	929	0	#DIV/0!	#DIV/0!	#DIV/0!
220	SubFP220	1206	0	929	0	#DIV/0!	#DIV/0!	#DIV/0!
221	SubFP221	1206	0	929	0	#DIV/0!	#DIV/0!	#DIV/0!
222	SubFP222	1206	0	929	0	#DIV/0!	#DIV/0!	#DIV/0!
223	SubFP223	1206	0	929	0	#DIV/0!	#DIV/0!	#DIV/0!
224	SubFP224	1206	7	929	8	0.826147	1.22569	-0.399544
225	SubFP225	1206	0	929	0	#DIV/0!	#DIV/0!	#DIV/0!
226	SubFP226	1206	0	929	0	#DIV/0!	#DIV/0!	#DIV/0!
227	SubFP227	1206	0	929	0	#DIV/0!	#DIV/0!	#DIV/0!
228	SubFP228	1206	0	929	0	#DIV/0!	#DIV/0!	#DIV/0!
229	SubFP229	1206	0	929	0	#DIV/0!	#DIV/0!	#DIV/0!
230	SubFP230	1206	0	929	0	#DIV/0!	#DIV/0!	#DIV/0!
231	SubFP231	1206	0	929	0	#DIV/0!	#DIV/0!	#DIV/0!
232	SubFP232	1206	0	929	0	#DIV/0!	#DIV/0!	#DIV/0!
233	SubFP233	1206	0	929	0	#DIV/0!	#DIV/0!	#DIV/0!
234	SubFP234	1206	0	929	0	#DIV/0!	#DIV/0!	#DIV/0!
235	SubFP235	1206	0	929	0	#DIV/0!	#DIV/0!	#DIV/0!
236	SubFP236	1206	0	929	0	#DIV/0!	#DIV/0!	#DIV/0!
237	SubFP237	1206	0	929	0	#DIV/0!	#DIV/0!	#DIV/0!
238	SubFP238	1206	0	929	0	#DIV/0!	#DIV/0!	#DIV/0!
239	SubFP239	1206	0	929	0	#DIV/0!	#DIV/0!	#DIV/0!
240	SubFP240	1206	0	929	0	#DIV/0!	#DIV/0!	#DIV/0!
241	SubFP241	1206	0	929	0	#DIV/0!	#DIV/0!	#DIV/0!
242	SubFP242	1206	0	929	0	#DIV/0!	#DIV/0!	#DIV/0!
243	SubFP243	1206	0	929	0	#DIV/0!	#DIV/0!	#DIV/0!
244	SubFP244	1206	0	929	0	#DIV/0!	#DIV/0!	#DIV/0!
245	SubFP245	1206	0	929	0	#DIV/0!	#DIV/0!	#DIV/0!
246	SubFP246	1206	1	929	0	1.77032	0	1.77032
247	SubFP247	1206	0	929	0	#DIV/0!	#DIV/0!	#DIV/0!
248	SubFP248	1206	0	929	0	#DIV/0!	#DIV/0!	#DIV/0!
249	SubFP249	1206	0	929	0	#DIV/0!	#DIV/0!	#DIV/0!
250	SubFP250	1206	0	929	0	#DIV/0!	#DIV/0!	#DIV/0!
251	SubFP251	1206	0	929	0	#DIV/0!	#DIV/0!	#DIV/0!
252	SubFP252	1206	0	929	0	#DIV/0!	#DIV/0!	#DIV/0!
253	SubFP253	1206	0	929	0	#DIV/0!	#DIV/0!	#DIV/0!
254	SubFP254	1206	0	929	0	#DIV/0!	#DIV/0!	#DIV/0!
255	SubFP255	1206	0	929	0	#DIV/0!	#DIV/0!	#DIV/0!
256	SubFP256	1206	0	929	0	#DIV/0!	#DIV/0!	#DIV/0!
257	SubFP257	1206	0	929	0	#DIV/0!	#DIV/0!	#DIV/0!
258	SubFP258	1206	0	929	0	#DIV/0!	#DIV/0!	#DIV/0!
259	SubFP259	1206	0	929	0	#DIV/0!	#DIV/0!	#DIV/0!
260	SubFP260	1206	0	929	0	#DIV/0!	#DIV/0!	#DIV/0!
261	SubFP261	1206	0	929	0	#DIV/0!	#DIV/0!	#DIV/0!
262	SubFP262	1206	0	929	0	#DIV/0!	#DIV/0!	#DIV/0!
263	SubFP263	1206	0	929	0	#DIV/0!	#DIV/0!	#DIV/0!
264	SubFP264	1206	0	929	0	#DIV/0!	#DIV/0!	#DIV/0!
265	SubFP265	1206	0	929	0	#DIV/0!	#DIV/0!	#DIV/0!
266	SubFP266	1206	0	929	0	#DIV/0!	#DIV/0!	#DIV/0!
267	SubFP267	1206	0	929	0	#DIV/0!	#DIV/0!	#DIV/0!
268	SubFP268	1206	0	929	0	#DIV/0!	#DIV/0!	#DIV/0!
269	SubFP269	1206	0	929	0	#DIV/0!	#DIV/0!	#DIV/0!
270	SubFP270	1206	0	929	0	#DIV/0!	#DIV/0!	#DIV/0!
271	SubFP271	1206	0	929	0	#DIV/0!	#DIV/0!	#DIV/0!
272	SubFP272	1206	0	929	0	#DIV/0!	#DIV/0!	#DIV/0!
273	SubFP273	1206	0	929	0	#DIV/0!	#DIV/0!	#DIV/0!
274	SubFP274	1206	1176	929	907	0.999467	1.00069	-0.00122406
275	SubFP275	1206	1046	929	807	0.999325	1.00088	-0.00155082
276	SubFP276	1206	0	929	1	0	2.29817	-2.29817
277	SubFP277	1206	0	929	0	#DIV/0!	#DIV/0!	#DIV/0!
278	SubFP278	1206	0	929	0	#DIV/0!	#DIV/0!	#DIV/0!
279	SubFP279	1206	10	929	9	0.931745	1.08861	-0.156862
280	SubFP280	1206	10	929	9	0.931745	1.08861	-0.156862
281	SubFP281	1206	0	929	0	#DIV/0!	#DIV/0!	#DIV/0!
282	SubFP282	1206	1	929	3	0.442579	1.72363	-1.28105
283	SubFP283	1206	0	929	0	#DIV/0!	#DIV/0!	#DIV/0!
284	SubFP284	1206	0	929	0	#DIV/0!	#DIV/0!	#DIV/0!
285	SubFP285	1206	1	929	3	0.442579	1.72363	-1.28105
286	SubFP286	1206	1	929	3	0.442579	1.72363	-1.28105
287	SubFP287	1206	1167	929	881	1.00877	0.988617	0.0201513
288	SubFP288	1206	24	929	22	0.923643	1.09912	-0.175482
289	SubFP289	1206	0	929	0	#DIV/0!	#DIV/0!	#DIV/0!
290	SubFP290	1206	0	929	0	#DIV/0!	#DIV/0!	#DIV/0!
291	SubFP291	1206	0	929	0	#DIV/0!	#DIV/0!	#DIV/0!
292	SubFP292	1206	0	929	0	#DIV/0!	#DIV/0!	#DIV/0!
293	SubFP293	1206	0	929	0	#DIV/0!	#DIV/0!	#DIV/0!
294	SubFP294	1206	32	929	17	1.15612	0.797324	0.3588
295	SubFP295	1206	1206	929	929	1	1	0
296	SubFP296	1206	241	929	133	1.14076	0.817264	0.323501
297	SubFP297	1206	241	929	133	1.14076	0.817264	0.323501
298	SubFP298	1206	241	929	133	1.14076	0.817264	0.323501
299	SubFP299	1206	241	929	133	1.14076	0.817264	0.323501
300	SubFP300	1206	1185	929	923	0.995172	1.00627	-0.0110947
301	SubFP301	1206	1185	929	923	0.995172	1.00627	-0.0110947
302	SubFP302	1206	1193	929	922	0.998575	1.00185	-0.00327513
303	SubFP303	1206	289	929	185	1.07937	0.896965	0.182404
304	SubFP304	1206	0	929	0	#DIV/0!	#DIV/0!	#DIV/0!
305	SubFP305	1206	0	929	0	#DIV/0!	#DIV/0!	#DIV/0!
306	SubFP306	1206	0	929	0	#DIV/0!	#DIV/0!	#DIV/0!
307	SubFP307	1206	1206	929	929	1	1	0
