# Supplementary material for: Designing of inhibitors against drug tolerant Mycobacterium tuberculosis (H37Rv)
Source: Chem Cent J. 2013 Mar 8;7:49. doi: 10.1186/1752-153X-7-49 (PMC3639817; doi:10.1186/1752-153X-7-49)
Supplement: Additional file 7: Table S6 — Frequency based distribution of different classes of fingerprints between active and inactive compounds of Rep_dataset. [file 1752-153X-7-49-S7.xls]

## Sheet: pubchem
1	PubchemFP1	1355	1350	780	780	0.998649	1.00235	-0.0036987
2	PubchemFP2	1355	1307	780	763	0.994864	1.00892	-0.0140575
3	PubchemFP3	1355	610	780	380	0.970852	1.05063	-0.0797821
4	PubchemFP4	1355	11	780	11	0.787823	1.36859	-0.580767
5	PubchemFP5	1355	0	780	0	#DIV/0!	#DIV/0!	#DIV/0!
6	PubchemFP6	1355	0	780	0	#DIV/0!	#DIV/0!	#DIV/0!
7	PubchemFP7	1355	0	780	0	#DIV/0!	#DIV/0!	#DIV/0!
8	PubchemFP8	1355	0	780	0	#DIV/0!	#DIV/0!	#DIV/0!
9	PubchemFP9	1355	0	780	0	#DIV/0!	#DIV/0!	#DIV/0!
10	PubchemFP10	1355	1355	780	780	1	1	0
11	PubchemFP11	1355	1355	780	780	1	1	0
12	PubchemFP12	1355	1347	780	776	0.999715	1.0005	-0.000780239
13	PubchemFP13	1355	791	780	410	1.03775	0.934424	0.103324
14	PubchemFP14	1355	0	780	0	#DIV/0!	#DIV/0!	#DIV/0!
15	PubchemFP15	1355	1301	780	748	1.00045	0.999224	0.00122249
16	PubchemFP16	1355	1102	780	547	1.05298	0.907967	0.145012
17	PubchemFP17	1355	372	780	103	1.23398	0.593536	0.640444
18	PubchemFP18	1355	3	780	0	1.57565	0	1.57565
19	PubchemFP19	1355	1264	780	755	0.986437	1.02356	-0.0371245
20	PubchemFP20	1355	1074	780	632	0.991936	1.01401	-0.0220714
21	PubchemFP21	1355	505	780	204	1.12229	0.787566	0.33472
22	PubchemFP22	1355	3	780	1	1.18173	0.684295	0.497439
23	PubchemFP23	1355	0	780	0	#DIV/0!	#DIV/0!	#DIV/0!
24	PubchemFP24	1355	126	780	86	0.936469	1.11037	-0.173897
25	PubchemFP25	1355	51	780	29	1.00447	0.992228	0.0122466
26	PubchemFP26	1355	4	780	0	1.57565	0	1.57565
27	PubchemFP27	1355	0	780	0	#DIV/0!	#DIV/0!	#DIV/0!
28	PubchemFP28	1355	0	780	0	#DIV/0!	#DIV/0!	#DIV/0!
29	PubchemFP29	1355	0	780	0	#DIV/0!	#DIV/0!	#DIV/0!
30	PubchemFP30	1355	0	780	0	#DIV/0!	#DIV/0!	#DIV/0!
31	PubchemFP31	1355	0	780	1	0	2.73718	-2.73718
32	PubchemFP32	1355	0	780	0	#DIV/0!	#DIV/0!	#DIV/0!
33	PubchemFP33	1355	0	780	0	#DIV/0!	#DIV/0!	#DIV/0!
34	PubchemFP34	1355	416	780	267	0.959691	1.07002	-0.110334
35	PubchemFP35	1355	67	780	47	0.926037	1.12849	-0.202449
36	PubchemFP36	1355	0	780	0	#DIV/0!	#DIV/0!	#DIV/0!
37	PubchemFP37	1355	0	780	0	#DIV/0!	#DIV/0!	#DIV/0!
38	PubchemFP38	1355	252	780	144	1.00268	0.995338	0.00734567
39	PubchemFP39	1355	44	780	18	1.1182	0.794665	0.323535
40	PubchemFP40	1355	0	780	0	#DIV/0!	#DIV/0!	#DIV/0!
41	PubchemFP41	1355	0	780	0	#DIV/0!	#DIV/0!	#DIV/0!
42	PubchemFP42	1355	0	780	0	#DIV/0!	#DIV/0!	#DIV/0!
43	PubchemFP43	1355	0	780	0	#DIV/0!	#DIV/0!	#DIV/0!
44	PubchemFP44	1355	93	780	74	0.877455	1.21288	-0.335427
45	PubchemFP45	1355	5	780	6	0.716203	1.49301	-0.776804
46	PubchemFP46	1355	0	780	0	#DIV/0!	#DIV/0!	#DIV/0!
47	PubchemFP47	1355	0	780	0	#DIV/0!	#DIV/0!	#DIV/0!
48	PubchemFP48	1355	0	780	0	#DIV/0!	#DIV/0!	#DIV/0!
49	PubchemFP49	1355	0	780	0	#DIV/0!	#DIV/0!	#DIV/0!
50	PubchemFP50	1355	0	780	0	#DIV/0!	#DIV/0!	#DIV/0!
51	PubchemFP51	1355	0	780	0	#DIV/0!	#DIV/0!	#DIV/0!
52	PubchemFP52	1355	0	780	0	#DIV/0!	#DIV/0!	#DIV/0!
53	PubchemFP53	1355	0	780	0	#DIV/0!	#DIV/0!	#DIV/0!
54	PubchemFP54	1355	0	780	0	#DIV/0!	#DIV/0!	#DIV/0!
55	PubchemFP55	1355	0	780	0	#DIV/0!	#DIV/0!	#DIV/0!
56	PubchemFP56	1355	0	780	0	#DIV/0!	#DIV/0!	#DIV/0!
57	PubchemFP57	1355	0	780	0	#DIV/0!	#DIV/0!	#DIV/0!
58	PubchemFP58	1355	0	780	0	#DIV/0!	#DIV/0!	#DIV/0!
59	PubchemFP59	1355	0	780	0	#DIV/0!	#DIV/0!	#DIV/0!
60	PubchemFP60	1355	0	780	0	#DIV/0!	#DIV/0!	#DIV/0!
61	PubchemFP61	1355	0	780	0	#DIV/0!	#DIV/0!	#DIV/0!
62	PubchemFP62	1355	0	780	0	#DIV/0!	#DIV/0!	#DIV/0!
63	PubchemFP63	1355	0	780	0	#DIV/0!	#DIV/0!	#DIV/0!
64	PubchemFP64	1355	0	780	0	#DIV/0!	#DIV/0!	#DIV/0!
65	PubchemFP65	1355	0	780	0	#DIV/0!	#DIV/0!	#DIV/0!
66	PubchemFP66	1355	0	780	0	#DIV/0!	#DIV/0!	#DIV/0!
67	PubchemFP67	1355	0	780	0	#DIV/0!	#DIV/0!	#DIV/0!
68	PubchemFP68	1355	0	780	0	#DIV/0!	#DIV/0!	#DIV/0!
69	PubchemFP69	1355	0	780	0	#DIV/0!	#DIV/0!	#DIV/0!
70	PubchemFP70	1355	0	780	0	#DIV/0!	#DIV/0!	#DIV/0!
71	PubchemFP71	1355	0	780	0	#DIV/0!	#DIV/0!	#DIV/0!
72	PubchemFP72	1355	0	780	0	#DIV/0!	#DIV/0!	#DIV/0!
73	PubchemFP73	1355	0	780	0	#DIV/0!	#DIV/0!	#DIV/0!
74	PubchemFP74	1355	0	780	0	#DIV/0!	#DIV/0!	#DIV/0!
75	PubchemFP75	1355	0	780	0	#DIV/0!	#DIV/0!	#DIV/0!
76	PubchemFP76	1355	0	780	0	#DIV/0!	#DIV/0!	#DIV/0!
77	PubchemFP77	1355	0	780	0	#DIV/0!	#DIV/0!	#DIV/0!
78	PubchemFP78	1355	0	780	0	#DIV/0!	#DIV/0!	#DIV/0!
79	PubchemFP79	1355	0	780	0	#DIV/0!	#DIV/0!	#DIV/0!
80	PubchemFP80	1355	0	780	0	#DIV/0!	#DIV/0!	#DIV/0!
81	PubchemFP81	1355	0	780	0	#DIV/0!	#DIV/0!	#DIV/0!
82	PubchemFP82	1355	0	780	0	#DIV/0!	#DIV/0!	#DIV/0!
83	PubchemFP83	1355	0	780	0	#DIV/0!	#DIV/0!	#DIV/0!
84	PubchemFP84	1355	0	780	0	#DIV/0!	#DIV/0!	#DIV/0!
85	PubchemFP85	1355	0	780	0	#DIV/0!	#DIV/0!	#DIV/0!
86	PubchemFP86	1355	0	780	0	#DIV/0!	#DIV/0!	#DIV/0!
87	PubchemFP87	1355	0	780	0	#DIV/0!	#DIV/0!	#DIV/0!
88	PubchemFP88	1355	0	780	0	#DIV/0!	#DIV/0!	#DIV/0!
89	PubchemFP89	1355	0	780	0	#DIV/0!	#DIV/0!	#DIV/0!
90	PubchemFP90	1355	0	780	0	#DIV/0!	#DIV/0!	#DIV/0!
91	PubchemFP91	1355	0	780	0	#DIV/0!	#DIV/0!	#DIV/0!
92	PubchemFP92	1355	0	780	0	#DIV/0!	#DIV/0!	#DIV/0!
93	PubchemFP93	1355	0	780	0	#DIV/0!	#DIV/0!	#DIV/0!
94	PubchemFP94	1355	0	780	0	#DIV/0!	#DIV/0!	#DIV/0!
95	PubchemFP95	1355	0	780	0	#DIV/0!	#DIV/0!	#DIV/0!
96	PubchemFP96	1355	0	780	0	#DIV/0!	#DIV/0!	#DIV/0!
97	PubchemFP97	1355	0	780	0	#DIV/0!	#DIV/0!	#DIV/0!
98	PubchemFP98	1355	0	780	0	#DIV/0!	#DIV/0!	#DIV/0!
99	PubchemFP99	1355	0	780	0	#DIV/0!	#DIV/0!	#DIV/0!
100	PubchemFP100	1355	0	780	0	#DIV/0!	#DIV/0!	#DIV/0!
101	PubchemFP101	1355	0	780	0	#DIV/0!	#DIV/0!	#DIV/0!
102	PubchemFP102	1355	0	780	0	#DIV/0!	#DIV/0!	#DIV/0!
103	PubchemFP103	1355	0	780	0	#DIV/0!	#DIV/0!	#DIV/0!
104	PubchemFP104	1355	0	780	0	#DIV/0!	#DIV/0!	#DIV/0!
105	PubchemFP105	1355	0	780	0	#DIV/0!	#DIV/0!	#DIV/0!
106	PubchemFP106	1355	0	780	0	#DIV/0!	#DIV/0!	#DIV/0!
107	PubchemFP107	1355	0	780	0	#DIV/0!	#DIV/0!	#DIV/0!
108	PubchemFP108	1355	0	780	0	#DIV/0!	#DIV/0!	#DIV/0!
109	PubchemFP109	1355	0	780	0	#DIV/0!	#DIV/0!	#DIV/0!
110	PubchemFP110	1355	0	780	0	#DIV/0!	#DIV/0!	#DIV/0!
111	PubchemFP111	1355	0	780	0	#DIV/0!	#DIV/0!	#DIV/0!
112	PubchemFP112	1355	0	780	0	#DIV/0!	#DIV/0!	#DIV/0!
113	PubchemFP113	1355	0	780	0	#DIV/0!	#DIV/0!	#DIV/0!
114	PubchemFP114	1355	0	780	0	#DIV/0!	#DIV/0!	#DIV/0!
115	PubchemFP115	1355	0	780	0	#DIV/0!	#DIV/0!	#DIV/0!
116	PubchemFP116	1355	14	780	7	1.05043	0.912393	0.138037
117	PubchemFP117	1355	13	780	6	1.07807	0.864372	0.213701
118	PubchemFP118	1355	1	780	0	1.57565	0	1.57565
119	PubchemFP119	1355	1	780	1	0.787823	1.36859	-0.580767
120	PubchemFP120	1355	0	780	0	#DIV/0!	#DIV/0!	#DIV/0!
121	PubchemFP121	1355	0	780	0	#DIV/0!	#DIV/0!	#DIV/0!
122	PubchemFP122	1355	0	780	0	#DIV/0!	#DIV/0!	#DIV/0!
123	PubchemFP123	1355	0	780	1	0	2.73718	-2.73718
124	PubchemFP124	1355	0	780	0	#DIV/0!	#DIV/0!	#DIV/0!
125	PubchemFP125	1355	0	780	0	#DIV/0!	#DIV/0!	#DIV/0!
126	PubchemFP126	1355	0	780	1	0	2.73718	-2.73718
127	PubchemFP127	1355	0	780	0	#DIV/0!	#DIV/0!	#DIV/0!
128	PubchemFP128	1355	0	780	0	#DIV/0!	#DIV/0!	#DIV/0!
129	PubchemFP129	1355	0	780	0	#DIV/0!	#DIV/0!	#DIV/0!
130	PubchemFP130	1355	3	780	0	1.57565	0	1.57565
131	PubchemFP131	1355	0	780	0	#DIV/0!	#DIV/0!	#DIV/0!
132	PubchemFP132	1355	2	780	0	1.57565	0	1.57565
133	PubchemFP133	1355	3	780	0	1.57565	0	1.57565
134	PubchemFP134	1355	0	780	0	#DIV/0!	#DIV/0!	#DIV/0!
135	PubchemFP135	1355	0	780	0	#DIV/0!	#DIV/0!	#DIV/0!
136	PubchemFP136	1355	0	780	0	#DIV/0!	#DIV/0!	#DIV/0!
137	PubchemFP137	1355	0	780	0	#DIV/0!	#DIV/0!	#DIV/0!
138	PubchemFP138	1355	0	780	0	#DIV/0!	#DIV/0!	#DIV/0!
139	PubchemFP139	1355	0	780	0	#DIV/0!	#DIV/0!	#DIV/0!
140	PubchemFP140	1355	0	780	0	#DIV/0!	#DIV/0!	#DIV/0!
141	PubchemFP141	1355	0	780	0	#DIV/0!	#DIV/0!	#DIV/0!
142	PubchemFP142	1355	0	780	0	#DIV/0!	#DIV/0!	#DIV/0!
143	PubchemFP143	1355	0	780	0	#DIV/0!	#DIV/0!	#DIV/0!
144	PubchemFP144	1355	879	780	487	1.0139	0.975847	0.0380573
145	PubchemFP145	1355	14	780	30	0.501342	1.86626	-1.36492
146	PubchemFP146	1355	533	780	255	1.06576	0.885762	0.179998
147	PubchemFP147	1355	772	780	393	1.04412	0.923358	0.120761
148	PubchemFP148	1355	11	780	11	0.787823	1.36859	-0.580767
149	PubchemFP149	1355	114	780	83	0.911795	1.15323	-0.241433
150	PubchemFP150	1355	126	780	101	0.874588	1.21786	-0.343276
151	PubchemFP151	1355	207	780	118	1.00357	0.993807	0.00975844
152	PubchemFP152	1355	1	780	6	0.225092	2.34615	-2.12106
153	PubchemFP153	1355	43	780	19	1.09279	0.838813	0.253974
154	PubchemFP154	1355	160	780	69	1.10089	0.82474	0.276148
155	PubchemFP155	1355	0	780	0	#DIV/0!	#DIV/0!	#DIV/0!
156	PubchemFP156	1355	5	780	1	1.31304	0.456197	0.856842
157	PubchemFP157	1355	5	780	2	1.12546	0.782051	0.34341
158	PubchemFP158	1355	13	780	11	0.853475	1.25454	-0.401066
159	PubchemFP159	1355	0	780	0	#DIV/0!	#DIV/0!	#DIV/0!
160	PubchemFP160	1355	1	780	0	1.57565	0	1.57565
161	PubchemFP161	1355	10	780	4	1.12546	0.782051	0.34341
162	PubchemFP162	1355	0	780	0	#DIV/0!	#DIV/0!	#DIV/0!
163	PubchemFP163	1355	0	780	0	#DIV/0!	#DIV/0!	#DIV/0!
164	PubchemFP164	1355	0	780	0	#DIV/0!	#DIV/0!	#DIV/0!
165	PubchemFP165	1355	1	780	0	1.57565	0	1.57565
166	PubchemFP166	1355	0	780	0	#DIV/0!	#DIV/0!	#DIV/0!
167	PubchemFP167	1355	0	780	0	#DIV/0!	#DIV/0!	#DIV/0!
168	PubchemFP168	1355	1	780	0	1.57565	0	1.57565
169	PubchemFP169	1355	0	780	0	#DIV/0!	#DIV/0!	#DIV/0!
170	PubchemFP170	1355	0	780	0	#DIV/0!	#DIV/0!	#DIV/0!
171	PubchemFP171	1355	0	780	0	#DIV/0!	#DIV/0!	#DIV/0!
172	PubchemFP172	1355	0	780	0	#DIV/0!	#DIV/0!	#DIV/0!
173	PubchemFP173	1355	0	780	0	#DIV/0!	#DIV/0!	#DIV/0!
174	PubchemFP174	1355	0	780	0	#DIV/0!	#DIV/0!	#DIV/0!
175	PubchemFP175	1355	0	780	0	#DIV/0!	#DIV/0!	#DIV/0!
176	PubchemFP176	1355	0	780	0	#DIV/0!	#DIV/0!	#DIV/0!
177	PubchemFP177	1355	0	780	0	#DIV/0!	#DIV/0!	#DIV/0!
178	PubchemFP178	1355	0	780	0	#DIV/0!	#DIV/0!	#DIV/0!
179	PubchemFP179	1355	1327	780	749	1.00717	0.987547	0.0196216
180	PubchemFP180	1355	1231	780	694	1.00759	0.986807	0.0207882
181	PubchemFP181	1355	475	780	194	1.11873	0.793741	0.324991
182	PubchemFP182	1355	477	780	197	1.11511	0.800036	0.315072
183	PubchemFP183	1355	55	780	41	0.902714	1.169	-0.26629
184	PubchemFP184	1355	175	780	63	1.15856	0.724548	0.434016
185	PubchemFP185	1355	272	780	129	1.06877	0.880539	0.188228
186	PubchemFP186	1355	983	780	506	1.0402	0.930163	0.110038
187	PubchemFP187	1355	556	780	309	1.01279	0.97779	0.0349949
188	PubchemFP188	1355	52	780	12	1.28021	0.513221	0.766991
189	PubchemFP189	1355	53	780	13	1.26529	0.539141	0.72615
190	PubchemFP190	1355	1	780	0	1.57565	0	1.57565
191	PubchemFP191	1355	4	780	5	0.700287	1.52066	-0.820368
192	PubchemFP192	1355	6	780	6	0.787823	1.36859	-0.580767
193	PubchemFP193	1355	342	780	144	1.10879	0.811016	0.297772
194	PubchemFP194	1355	31	780	20	0.957745	1.0734	-0.115658
195	PubchemFP195	1355	5	780	0	1.57565	0	1.57565
196	PubchemFP196	1355	5	780	0	1.57565	0	1.57565
197	PubchemFP197	1355	0	780	0	#DIV/0!	#DIV/0!	#DIV/0!
198	PubchemFP198	1355	0	780	1	0	2.73718	-2.73718
199	PubchemFP199	1355	0	780	1	0	2.73718	-2.73718
200	PubchemFP200	1355	37	780	12	1.18977	0.67033	0.519444
201	PubchemFP201	1355	2	780	1	1.05043	0.912393	0.138037
202	PubchemFP202	1355	0	780	0	#DIV/0!	#DIV/0!	#DIV/0!
203	PubchemFP203	1355	0	780	0	#DIV/0!	#DIV/0!	#DIV/0!
204	PubchemFP204	1355	0	780	0	#DIV/0!	#DIV/0!	#DIV/0!
205	PubchemFP205	1355	0	780	0	#DIV/0!	#DIV/0!	#DIV/0!
206	PubchemFP206	1355	0	780	0	#DIV/0!	#DIV/0!	#DIV/0!
207	PubchemFP207	1355	0	780	0	#DIV/0!	#DIV/0!	#DIV/0!
208	PubchemFP208	1355	0	780	0	#DIV/0!	#DIV/0!	#DIV/0!
209	PubchemFP209	1355	0	780	0	#DIV/0!	#DIV/0!	#DIV/0!
210	PubchemFP210	1355	0	780	0	#DIV/0!	#DIV/0!	#DIV/0!
211	PubchemFP211	1355	0	780	0	#DIV/0!	#DIV/0!	#DIV/0!
212	PubchemFP212	1355	0	780	0	#DIV/0!	#DIV/0!	#DIV/0!
213	PubchemFP213	1355	0	780	0	#DIV/0!	#DIV/0!	#DIV/0!
214	PubchemFP214	1355	12	780	6	1.05043	0.912393	0.138037
215	PubchemFP215	1355	4	780	3	0.900369	1.17308	-0.272708
216	PubchemFP216	1355	7	780	2	1.2255	0.608262	0.61724
217	PubchemFP217	1355	7	780	2	1.2255	0.608262	0.61724
218	PubchemFP218	1355	0	780	0	#DIV/0!	#DIV/0!	#DIV/0!
219	PubchemFP219	1355	1	780	1	0.787823	1.36859	-0.580767
220	PubchemFP220	1355	1	780	1	0.787823	1.36859	-0.580767
221	PubchemFP221	1355	0	780	0	#DIV/0!	#DIV/0!	#DIV/0!
222	PubchemFP222	1355	0	780	0	#DIV/0!	#DIV/0!	#DIV/0!
223	PubchemFP223	1355	0	780	0	#DIV/0!	#DIV/0!	#DIV/0!
224	PubchemFP224	1355	0	780	0	#DIV/0!	#DIV/0!	#DIV/0!
225	PubchemFP225	1355	0	780	0	#DIV/0!	#DIV/0!	#DIV/0!
226	PubchemFP226	1355	0	780	0	#DIV/0!	#DIV/0!	#DIV/0!
227	PubchemFP227	1355	0	780	0	#DIV/0!	#DIV/0!	#DIV/0!
228	PubchemFP228	1355	2	780	0	1.57565	0	1.57565
229	PubchemFP229	1355	0	780	0	#DIV/0!	#DIV/0!	#DIV/0!
230	PubchemFP230	1355	2	780	0	1.57565	0	1.57565
231	PubchemFP231	1355	2	780	0	1.57565	0	1.57565
232	PubchemFP232	1355	0	780	0	#DIV/0!	#DIV/0!	#DIV/0!
233	PubchemFP233	1355	0	780	0	#DIV/0!	#DIV/0!	#DIV/0!
234	PubchemFP234	1355	0	780	0	#DIV/0!	#DIV/0!	#DIV/0!
235	PubchemFP235	1355	0	780	0	#DIV/0!	#DIV/0!	#DIV/0!
236	PubchemFP236	1355	0	780	0	#DIV/0!	#DIV/0!	#DIV/0!
237	PubchemFP237	1355	0	780	0	#DIV/0!	#DIV/0!	#DIV/0!
238	PubchemFP238	1355	0	780	0	#DIV/0!	#DIV/0!	#DIV/0!
239	PubchemFP239	1355	0	780	0	#DIV/0!	#DIV/0!	#DIV/0!
240	PubchemFP240	1355	0	780	0	#DIV/0!	#DIV/0!	#DIV/0!
241	PubchemFP241	1355	0	780	0	#DIV/0!	#DIV/0!	#DIV/0!
242	PubchemFP242	1355	0	780	1	0	2.73718	-2.73718
243	PubchemFP243	1355	0	780	0	#DIV/0!	#DIV/0!	#DIV/0!
244	PubchemFP244	1355	0	780	0	#DIV/0!	#DIV/0!	#DIV/0!
245	PubchemFP245	1355	0	780	0	#DIV/0!	#DIV/0!	#DIV/0!
246	PubchemFP246	1355	0	780	0	#DIV/0!	#DIV/0!	#DIV/0!
247	PubchemFP247	1355	0	780	1	0	2.73718	-2.73718
248	PubchemFP248	1355	0	780	1	0	2.73718	-2.73718
249	PubchemFP249	1355	0	780	0	#DIV/0!	#DIV/0!	#DIV/0!
250	PubchemFP250	1355	0	780	0	#DIV/0!	#DIV/0!	#DIV/0!
251	PubchemFP251	1355	0	780	0	#DIV/0!	#DIV/0!	#DIV/0!
252	PubchemFP252	1355	0	780	0	#DIV/0!	#DIV/0!	#DIV/0!
253	PubchemFP253	1355	0	780	0	#DIV/0!	#DIV/0!	#DIV/0!
254	PubchemFP254	1355	0	780	0	#DIV/0!	#DIV/0!	#DIV/0!
255	PubchemFP255	1355	0	780	0	#DIV/0!	#DIV/0!	#DIV/0!
256	PubchemFP256	1355	1335	780	748	1.00984	0.982914	0.0269212
257	PubchemFP257	1355	937	780	403	1.10178	0.823197	0.27858
258	PubchemFP258	1355	1157	780	551	1.06734	0.883013	0.18433
259	PubchemFP259	1355	264	780	80	1.20922	0.636553	0.572663
260	PubchemFP260	1355	435	780	137	1.19826	0.655583	0.542679
261	PubchemFP261	1355	21	780	5	1.27264	0.526381	0.746256
262	PubchemFP262	1355	34	780	8	1.27552	0.521368	0.754155
263	PubchemFP263	1355	2	780	0	1.57565	0	1.57565
264	PubchemFP264	1355	0	780	0	#DIV/0!	#DIV/0!	#DIV/0!
265	PubchemFP265	1355	0	780	0	#DIV/0!	#DIV/0!	#DIV/0!
266	PubchemFP266	1355	0	780	0	#DIV/0!	#DIV/0!	#DIV/0!
267	PubchemFP267	1355	0	780	0	#DIV/0!	#DIV/0!	#DIV/0!
268	PubchemFP268	1355	0	780	0	#DIV/0!	#DIV/0!	#DIV/0!
269	PubchemFP269	1355	0	780	0	#DIV/0!	#DIV/0!	#DIV/0!
270	PubchemFP270	1355	0	780	0	#DIV/0!	#DIV/0!	#DIV/0!
271	PubchemFP271	1355	0	780	0	#DIV/0!	#DIV/0!	#DIV/0!
272	PubchemFP272	1355	0	780	0	#DIV/0!	#DIV/0!	#DIV/0!
273	PubchemFP273	1355	0	780	0	#DIV/0!	#DIV/0!	#DIV/0!
274	PubchemFP274	1355	0	780	0	#DIV/0!	#DIV/0!	#DIV/0!
275	PubchemFP275	1355	0	780	0	#DIV/0!	#DIV/0!	#DIV/0!
276	PubchemFP276	1355	0	780	0	#DIV/0!	#DIV/0!	#DIV/0!
277	PubchemFP277	1355	0	780	0	#DIV/0!	#DIV/0!	#DIV/0!
278	PubchemFP278	1355	0	780	0	#DIV/0!	#DIV/0!	#DIV/0!
279	PubchemFP279	1355	0	780	0	#DIV/0!	#DIV/0!	#DIV/0!
280	PubchemFP280	1355	0	780	0	#DIV/0!	#DIV/0!	#DIV/0!
281	PubchemFP281	1355	0	780	0	#DIV/0!	#DIV/0!	#DIV/0!
282	PubchemFP282	1355	0	780	0	#DIV/0!	#DIV/0!	#DIV/0!
283	PubchemFP283	1355	0	780	0	#DIV/0!	#DIV/0!	#DIV/0!
284	PubchemFP284	1355	1354	780	780	0.99973	1.00047	-0.000738353
285	PubchemFP285	1355	1355	780	780	1	1	0
286	PubchemFP286	1355	1301	780	748	1.00045	0.999224	0.00122249
287	PubchemFP287	1355	1219	780	740	0.980455	1.03395	-0.053497
288	PubchemFP288	1355	126	780	86	0.936469	1.11037	-0.173897
289	PubchemFP289	1355	0	780	0	#DIV/0!	#DIV/0!	#DIV/0!
290	PubchemFP290	1355	0	780	0	#DIV/0!	#DIV/0!	#DIV/0!
291	PubchemFP291	1355	0	780	0	#DIV/0!	#DIV/0!	#DIV/0!
292	PubchemFP292	1355	0	780	0	#DIV/0!	#DIV/0!	#DIV/0!
293	PubchemFP293	1355	0	780	0	#DIV/0!	#DIV/0!	#DIV/0!
294	PubchemFP294	1355	416	780	266	0.961098	1.06758	-0.106483
295	PubchemFP295	1355	252	780	144	1.00268	0.995338	0.00734567
296	PubchemFP296	1355	0	780	0	#DIV/0!	#DIV/0!	#DIV/0!
297	PubchemFP297	1355	0	780	0	#DIV/0!	#DIV/0!	#DIV/0!
298	PubchemFP298	1355	93	780	74	0.877455	1.21288	-0.335427
299	PubchemFP299	1355	0	780	0	#DIV/0!	#DIV/0!	#DIV/0!
300	PubchemFP300	1355	928	780	528	1.00426	0.992604	0.0116542
301	PubchemFP301	1355	511	780	245	1.06502	0.887049	0.177971
302	PubchemFP302	1355	347	780	119	1.17328	0.698979	0.474302
303	PubchemFP303	1355	0	780	0	#DIV/0!	#DIV/0!	#DIV/0!
304	PubchemFP304	1355	0	780	0	#DIV/0!	#DIV/0!	#DIV/0!
305	PubchemFP305	1355	0	780	1	0	2.73718	-2.73718
306	PubchemFP306	1355	57	780	40	0.925895	1.12873	-0.202839
307	PubchemFP307	1355	0	780	0	#DIV/0!	#DIV/0!	#DIV/0!
308	PubchemFP308	1355	0	780	0	#DIV/0!	#DIV/0!	#DIV/0!
309	PubchemFP309	1355	123	780	94	0.893108	1.18569	-0.292583
310	PubchemFP310	1355	0	780	0	#DIV/0!	#DIV/0!	#DIV/0!
311	PubchemFP311	1355	0	780	0	#DIV/0!	#DIV/0!	#DIV/0!
312	PubchemFP312	1355	0	780	0	#DIV/0!	#DIV/0!	#DIV/0!
313	PubchemFP313	1355	0	780	0	#DIV/0!	#DIV/0!	#DIV/0!
314	PubchemFP314	1355	0	780	0	#DIV/0!	#DIV/0!	#DIV/0!
315	PubchemFP315	1355	0	780	1	0	2.73718	-2.73718
316	PubchemFP316	1355	0	780	0	#DIV/0!	#DIV/0!	#DIV/0!
317	PubchemFP317	1355	0	780	0	#DIV/0!	#DIV/0!	#DIV/0!
318	PubchemFP318	1355	0	780	0	#DIV/0!	#DIV/0!	#DIV/0!
319	PubchemFP319	1355	0	780	0	#DIV/0!	#DIV/0!	#DIV/0!
320	PubchemFP320	1355	0	780	0	#DIV/0!	#DIV/0!	#DIV/0!
321	PubchemFP321	1355	0	780	0	#DIV/0!	#DIV/0!	#DIV/0!
322	PubchemFP322	1355	0	780	0	#DIV/0!	#DIV/0!	#DIV/0!
323	PubchemFP323	1355	0	780	0	#DIV/0!	#DIV/0!	#DIV/0!
324	PubchemFP324	1355	0	780	0	#DIV/0!	#DIV/0!	#DIV/0!
325	PubchemFP325	1355	0	780	0	#DIV/0!	#DIV/0!	#DIV/0!
326	PubchemFP326	1355	0	780	0	#DIV/0!	#DIV/0!	#DIV/0!
327	PubchemFP327	1355	0	780	0	#DIV/0!	#DIV/0!	#DIV/0!
328	PubchemFP328	1355	93	780	74	0.877455	1.21288	-0.335427
329	PubchemFP329	1355	73	780	55	0.89861	1.17613	-0.277521
330	PubchemFP330	1355	0	780	1	0	2.73718	-2.73718
331	PubchemFP331	1355	86	780	60	0.92812	1.12487	-0.196748
332	PubchemFP332	1355	7	780	0	1.57565	0	1.57565
333	PubchemFP333	1355	1351	780	780	0.998919	1.00188	-0.00295757
334	PubchemFP334	1355	1146	780	640	1.01102	0.980848	0.0301765
335	PubchemFP335	1355	39	780	35	0.830408	1.29461	-0.464204
336	PubchemFP336	1355	123	780	119	0.800845	1.34597	-0.545124
337	PubchemFP337	1355	16	780	7	1.0961	0.833055	0.263047
338	PubchemFP338	1355	18	780	7	1.13446	0.76641	0.368055
339	PubchemFP339	1355	76	780	73	0.803685	1.34103	-0.537349
340	PubchemFP340	1355	50	780	40	0.875359	1.21652	-0.341165
341	PubchemFP341	1355	970	780	505	1.03619	0.937136	0.0990514
342	PubchemFP342	1355	803	780	473	0.99157	1.01464	-0.0230739
343	PubchemFP343	1355	252	780	143	1.00522	0.990928	0.0142938
344	PubchemFP344	1355	3	780	1	1.18173	0.684295	0.497439
345	PubchemFP345	1355	1354	780	780	0.99973	1.00047	-0.000738353
346	PubchemFP346	1355	829	780	477	1.00016	0.99972	0.000440824
347	PubchemFP347	1355	507	780	307	0.981391	1.03233	-0.0509358
348	PubchemFP348	1355	1	780	1	0.787823	1.36859	-0.580767
349	PubchemFP349	1355	0	780	0	#DIV/0!	#DIV/0!	#DIV/0!
350	PubchemFP350	1355	148	780	159	0.759595	1.41763	-0.658032
351	PubchemFP351	1355	0	780	0	#DIV/0!	#DIV/0!	#DIV/0!
352	PubchemFP352	1355	1300	780	746	1.00114	0.998014	0.00312981
353	PubchemFP353	1355	1210	780	737	0.979215	1.03611	-0.0568926
354	PubchemFP354	1355	375	780	248	0.948422	1.0896	-0.141177
355	PubchemFP355	1355	0	780	0	#DIV/0!	#DIV/0!	#DIV/0!
356	PubchemFP356	1355	1326	780	746	1.00835	0.98549	0.0228622
357	PubchemFP357	1355	1054	780	560	1.02895	0.949703	0.0792504
358	PubchemFP358	1355	434	780	136	1.1997	0.653081	0.546621
359	PubchemFP359	1355	711	780	268	1.14431	0.749299	0.395015
360	PubchemFP360	1355	58	780	33	1.00426	0.992604	0.0116542
361	PubchemFP361	1355	2	780	0	1.57565	0	1.57565
362	PubchemFP362	1355	3	780	1	1.18173	0.684295	0.497439
363	PubchemFP363	1355	238	780	135	1.00537	0.990668	0.0147036
364	PubchemFP364	1355	34	780	24	0.923654	1.13263	-0.208972
365	PubchemFP365	1355	92	780	61	0.947447	1.09129	-0.143847
366	PubchemFP366	1355	890	780	497	1.01105	0.980806	0.0302426
367	PubchemFP367	1355	662	780	379	1.002	0.996533	0.0054625
368	PubchemFP368	1355	15	780	16	0.762409	1.41274	-0.650329
369	PubchemFP369	1355	174	780	168	0.801644	1.34458	-0.542935
370	PubchemFP370	1355	0	780	0	#DIV/0!	#DIV/0!	#DIV/0!
371	PubchemFP371	1355	1320	780	745	1.00719	0.987505	0.019687
372	PubchemFP372	1355	1316	780	741	1.00805	0.986023	0.0220223
373	PubchemFP373	1355	339	780	135	1.12689	0.779576	0.347309
374	PubchemFP374	1355	360	780	139	1.13674	0.762461	0.374278
375	PubchemFP375	1355	915	780	495	1.02249	0.960925	0.0615688
376	PubchemFP376	1355	534	780	195	1.15418	0.732167	0.422009
377	PubchemFP377	1355	1018	780	454	1.08968	0.844212	0.245467
378	PubchemFP378	1355	680	780	331	1.05978	0.896149	0.163633
379	PubchemFP379	1355	111	780	36	1.18977	0.67033	0.519444
380	PubchemFP380	1355	385	780	120	1.20123	0.650419	0.550816
381	PubchemFP381	1355	421	780	208	1.05461	0.90514	0.149465
382	PubchemFP382	1355	672	780	376	1.01034	0.982041	0.0282962
383	PubchemFP383	1355	506	780	298	0.991638	1.01453	-0.022889
384	PubchemFP384	1355	299	780	166	1.01316	0.977144	0.0360135
385	PubchemFP385	1355	1322	780	744	1.00823	0.985703	0.0225277
386	PubchemFP386	1355	162	780	58	1.16025	0.72162	0.438628
387	PubchemFP387	1355	190	780	56	1.21696	0.623098	0.593864
388	PubchemFP388	1355	609	780	220	1.1575	0.726393	0.431108
389	PubchemFP389	1355	0	780	3	0	2.73718	-2.73718
390	PubchemFP390	1355	196	780	56	1.2255	0.608262	0.61724
391	PubchemFP391	1355	1177	780	620	1.03202	0.94438	0.087637
392	PubchemFP392	1355	377	780	219	0.996675	1.00578	-0.00910043
393	PubchemFP393	1355	645	780	365	1.00623	0.989179	0.0170505
394	PubchemFP394	1355	925	780	525	1.00515	0.991048	0.0141056
395	PubchemFP395	1355	270	780	142	1.03258	0.943397	0.0891866
396	PubchemFP396	1355	347	780	119	1.17328	0.698979	0.474302
397	PubchemFP397	1355	593	780	217	1.15353	0.733294	0.420235
398	PubchemFP398	1355	93	780	34	1.15382	0.732788	0.421031
399	PubchemFP399	1355	275	780	145	1.03167	0.944979	0.0866942
400	PubchemFP400	1355	73	780	21	1.22364	0.611498	0.612142
401	PubchemFP401	1355	59	780	12	1.30934	0.462622	0.846718
402	PubchemFP402	1355	292	780	82	1.23018	0.60013	0.630053
403	PubchemFP403	1355	2	780	0	1.57565	0	1.57565
404	PubchemFP404	1355	555	780	201	1.15672	0.727742	0.428982
405	PubchemFP405	1355	0	780	0	#DIV/0!	#DIV/0!	#DIV/0!
406	PubchemFP406	1355	848	780	474	1.0107	0.981409	0.0292924
407	PubchemFP407	1355	111	780	88	0.878878	1.21041	-0.331533
408	PubchemFP408	1355	0	780	1	0	2.73718	-2.73718
409	PubchemFP409	1355	0	780	0	#DIV/0!	#DIV/0!	#DIV/0!
410	PubchemFP410	1355	275	780	142	1.03909	0.932085	0.10701
411	PubchemFP411	1355	0	780	0	#DIV/0!	#DIV/0!	#DIV/0!
412	PubchemFP412	1355	0	780	1	0	2.73718	-2.73718
413	PubchemFP413	1355	348	780	221	0.963664	1.06312	-0.0994586
414	PubchemFP414	1355	0	780	1	0	2.73718	-2.73718
415	PubchemFP415	1355	71	780	48	0.940091	1.10407	-0.163981
416	PubchemFP416	1355	0	780	0	#DIV/0!	#DIV/0!	#DIV/0!
417	PubchemFP417	1355	1346	780	768	1.00323	0.994396	0.0088294
418	PubchemFP418	1355	11	780	5	1.08326	0.855369	0.227888
419	PubchemFP419	1355	935	780	396	1.10686	0.814367	0.292491
420	PubchemFP420	1355	34	780	16	1.07144	0.875897	0.195542
421	PubchemFP421	1355	1142	780	697	0.97846	1.03742	-0.0589596
422	PubchemFP422	1355	279	780	151	1.02234	0.961196	0.061142
423	PubchemFP423	1355	240	780	91	1.14246	0.752518	0.389945
424	PubchemFP424	1355	323	780	101	1.20032	0.652017	0.548298
425	PubchemFP425	1355	0	780	0	#DIV/0!	#DIV/0!	#DIV/0!
426	PubchemFP426	1355	0	780	1	0	2.73718	-2.73718
427	PubchemFP427	1355	0	780	0	#DIV/0!	#DIV/0!	#DIV/0!
428	PubchemFP428	1355	11	780	5	1.08326	0.855369	0.227888
429	PubchemFP429	1355	3	780	2	0.945387	1.09487	-0.149484
430	PubchemFP430	1355	31	780	16	1.03926	0.931806	0.10745
431	PubchemFP431	1355	1102	780	595	1.02319	0.959706	0.0634884
432	PubchemFP432	1355	520	780	186	1.16053	0.721127	0.439406
433	PubchemFP433	1355	390	780	214	1.01739	0.969795	0.0475918
434	PubchemFP434	1355	0	780	0	#DIV/0!	#DIV/0!	#DIV/0!
435	PubchemFP435	1355	1329	780	761	1.00193	0.996648	0.00528212
436	PubchemFP436	1355	420	780	166	1.1293	0.775378	0.353924
437	PubchemFP437	1355	69	780	59	0.849372	1.26167	-0.412297
438	PubchemFP438	1355	895	780	421	1.07158	0.875648	0.195935
439	PubchemFP439	1355	205	780	85	1.11382	0.802277	0.311542
440	PubchemFP440	1355	835	780	547	0.952	1.08338	-0.131384
441	PubchemFP441	1355	400	780	179	1.08853	0.846209	0.24232
442	PubchemFP442	1355	1344	780	768	1.00268	0.995338	0.00734567
443	PubchemFP443	1355	891	780	365	1.11776	0.795438	0.322317
444	PubchemFP444	1355	1127	780	685	0.979996	1.03475	-0.0547545
445	PubchemFP445	1355	0	780	0	#DIV/0!	#DIV/0!	#DIV/0!
446	PubchemFP446	1355	391	780	177	1.08464	0.852959	0.231684
447	PubchemFP447	1355	1335	780	764	1.00214	0.996286	0.00585134
448	PubchemFP448	1355	446	780	170	1.14081	0.75539	0.385418
449	PubchemFP449	1355	70	780	60	0.848425	1.26331	-0.414889
450	PubchemFP450	1355	1066	780	511	1.06508	0.886936	0.178148
451	PubchemFP451	1355	463	780	160	1.17099	0.702967	0.468018
452	PubchemFP452	1355	861	780	566	0.950687	1.08566	-0.134977
453	PubchemFP453	1355	411	780	192	1.07395	0.87154	0.202408
454	PubchemFP454	1355	682	780	258	1.14318	0.751268	0.391913
455	PubchemFP455	1355	323	780	101	1.20032	0.652017	0.548298
456	PubchemFP456	1355	291	780	82	1.22926	0.601739	0.627518
457	PubchemFP457	1355	0	780	1	0	2.73718	-2.73718
458	PubchemFP458	1355	71	780	48	0.940091	1.10407	-0.163981
459	PubchemFP459	1355	2	780	1	1.05043	0.912393	0.138037
460	PubchemFP460	1355	70	780	48	0.934705	1.11343	-0.178724
461	PubchemFP461	1355	4	780	2	1.05043	0.912393	0.138037
462	PubchemFP462	1355	128	780	39	1.20768	0.639222	0.568459
463	PubchemFP463	1355	351	780	203	0.998288	1.00297	-0.00468552
464	PubchemFP464	1355	0	780	0	#DIV/0!	#DIV/0!	#DIV/0!
465	PubchemFP465	1355	1181	780	635	1.02469	0.957108	0.0675819
466	PubchemFP466	1355	64	780	46	0.916739	1.14464	-0.227899
467	PubchemFP467	1355	26	780	15	0.99919	1.00141	-0.00221714
468	PubchemFP468	1355	389	780	163	1.11037	0.808261	0.302112
469	PubchemFP469	1355	14	780	2	1.37869	0.342147	1.03654
470	PubchemFP470	1355	0	780	0	#DIV/0!	#DIV/0!	#DIV/0!
471	PubchemFP471	1355	1313	780	742	1.00673	0.988315	0.0184115
472	PubchemFP472	1355	173	780	93	1.02476	0.956984	0.0677783
473	PubchemFP473	1355	544	780	198	1.15519	0.730406	0.424784
474	PubchemFP474	1355	116	780	69	0.987972	1.02089	-0.0329215
475	PubchemFP475	1355	76	780	43	1.00629	0.989065	0.0172299
476	PubchemFP476	1355	132	780	87	0.949704	1.08737	-0.137668
477	PubchemFP477	1355	644	780	361	1.00967	0.983206	0.0264618
478	PubchemFP478	1355	144	780	59	1.1177	0.795535	0.322165
479	PubchemFP479	1355	4	780	5	0.700287	1.52066	-0.820368
480	PubchemFP480	1355	12	780	14	0.727221	1.47387	-0.746645
481	PubchemFP481	1355	228	780	121	1.02936	0.948993	0.0803682
482	PubchemFP482	1355	2	780	0	1.57565	0	1.57565
483	PubchemFP483	1355	551	780	190	1.17163	0.701841	0.469793
484	PubchemFP484	1355	46	780	30	0.95368	1.08047	-0.126785
485	PubchemFP485	1355	271	780	99	1.15405	0.73238	0.421674
486	PubchemFP486	1355	140	780	31	1.29	0.496214	0.793789
487	PubchemFP487	1355	141	780	35	1.26231	0.544325	0.717982
488	PubchemFP488	1355	354	780	134	1.14299	0.751603	0.391386
489	PubchemFP489	1355	29	780	13	1.08795	0.847222	0.240724
490	PubchemFP490	1355	245	780	131	1.02668	0.953645	0.0730391
491	PubchemFP491	1355	1334	780	762	1.00282	0.995101	0.00771979
492	PubchemFP492	1355	352	780	135	1.13887	0.758766	0.380099
493	PubchemFP493	1355	178	780	50	1.23011	0.600259	0.629851
494	PubchemFP494	1355	786	780	391	1.05222	0.909292	0.142923
495	PubchemFP495	1355	121	780	48	1.12813	0.777424	0.350701
496	PubchemFP496	1355	840	780	386	1.07956	0.861787	0.217774
497	PubchemFP497	1355	52	780	25	1.06407	0.888695	0.175378
498	PubchemFP498	1355	34	780	11	1.19049	0.669088	0.5214
499	PubchemFP499	1355	706	780	402	1.00398	0.993092	0.0108843
500	PubchemFP500	1355	175	780	50	1.2255	0.608262	0.61724
501	PubchemFP501	1355	265	780	142	1.02591	0.954986	0.0709254
502	PubchemFP502	1355	238	780	135	1.00537	0.990668	0.0147036
503	PubchemFP503	1355	966	780	445	1.07872	0.863249	0.215471
504	PubchemFP504	1355	227	780	130	1.00188	0.996732	0.00514917
505	PubchemFP505	1355	186	780	53	1.22623	0.60699	0.619245
506	PubchemFP506	1355	13	780	6	1.07807	0.864372	0.213701
507	PubchemFP507	1355	544	780	198	1.15519	0.730406	0.424784
508	PubchemFP508	1355	331	780	217	0.951713	1.08388	-0.13217
509	PubchemFP509	1355	146	780	81	1.01341	0.976703	0.0367081
510	PubchemFP510	1355	80	780	60	0.900369	1.17308	-0.272708
511	PubchemFP511	1355	68	780	63	0.817892	1.31635	-0.498461
512	PubchemFP512	1355	93	780	52	1.01059	0.981609	0.0289774
513	PubchemFP513	1355	0	780	0	#DIV/0!	#DIV/0!	#DIV/0!
514	PubchemFP514	1355	173	780	94	1.02092	0.963651	0.0572728
515	PubchemFP515	1355	324	780	105	1.19	0.669939	0.520059
516	PubchemFP516	1355	482	780	231	1.06516	0.8868	0.178363
517	PubchemFP517	1355	1291	780	736	1.00353	0.993865	0.00966678
518	PubchemFP518	1355	198	780	44	1.28916	0.497669	0.791496
519	PubchemFP519	1355	332	780	179	1.02371	0.958816	0.0648909
520	PubchemFP520	1355	423	780	137	1.19018	0.669631	0.520544
521	PubchemFP521	1355	1313	780	742	1.00673	0.988315	0.0184115
522	PubchemFP522	1355	408	780	154	1.14389	0.750046	0.39384
523	PubchemFP523	1355	114	780	86	0.898118	1.17699	-0.278869
524	PubchemFP524	1355	560	780	195	1.16869	0.706954	0.461737
525	PubchemFP525	1355	1339	780	762	1.00418	0.992732	0.0114512
526	PubchemFP526	1355	0	780	0	#DIV/0!	#DIV/0!	#DIV/0!
527	PubchemFP527	1355	12	780	5	1.11222	0.805053	0.307168
528	PubchemFP528	1355	72	780	18	1.26052	0.547436	0.713081
529	PubchemFP529	1355	241	780	190	0.881046	1.20665	-0.3256
530	PubchemFP530	1355	12	780	5	1.11222	0.805053	0.307168
531	PubchemFP531	1355	608	780	222	1.15421	0.732113	0.422095
532	PubchemFP532	1355	279	780	156	1.01059	0.981609	0.0289774
533	PubchemFP533	1355	248	780	144	0.996837	1.00549	-0.00865739
534	PubchemFP534	1355	106	780	49	1.07754	0.865302	0.212236
535	PubchemFP535	1355	2	780	0	1.57565	0	1.57565
536	PubchemFP536	1355	1009	780	600	0.988084	1.0207	-0.0326172
537	PubchemFP537	1355	306	780	171	1.01079	0.981253	0.0295386
538	PubchemFP538	1355	351	780	203	0.998288	1.00297	-0.00468552
539	PubchemFP539	1355	807	780	322	1.12626	0.780666	0.345593
540	PubchemFP540	1355	653	780	277	1.10634	0.815267	0.291073
541	PubchemFP541	1355	792	780	435	1.01704	0.970394	0.046649
542	PubchemFP542	1355	672	780	376	1.01034	0.982041	0.0282962
543	PubchemFP543	1355	646	780	363	1.00879	0.984734	0.0240545
544	PubchemFP544	1355	74	780	32	1.09998	0.826318	0.273661
545	PubchemFP545	1355	76	780	50	0.95039	1.08618	-0.135793
546	PubchemFP546	1355	989	780	434	1.09509	0.834811	0.26028
547	PubchemFP547	1355	931	780	424	1.0826	0.856505	0.226097
548	PubchemFP548	1355	197	780	57	1.22206	0.614249	0.607807
549	PubchemFP549	1355	812	780	466	1.00111	0.998064	0.00305064
550	PubchemFP550	1355	1134	780	607	1.0263	0.954318	0.0719784
551	PubchemFP551	1355	241	780	138	1.00193	0.996651	0.00527667
552	PubchemFP552	1355	14	780	6	1.10295	0.821154	0.281798
553	PubchemFP553	1355	1313	780	742	1.00673	0.988315	0.0184115
554	PubchemFP554	1355	935	780	480	1.04115	0.928513	0.112638
555	PubchemFP555	1355	81	780	64	0.880188	1.20813	-0.327946
556	PubchemFP556	1355	770	780	289	1.14565	0.746973	0.39868
557	PubchemFP557	1355	1334	780	762	1.00282	0.995101	0.00771979
558	PubchemFP558	1355	0	780	0	#DIV/0!	#DIV/0!	#DIV/0!
559	PubchemFP559	1355	301	780	85	1.22868	0.602747	0.62593
560	PubchemFP560	1355	89	780	22	1.26336	0.542504	0.720852
561	PubchemFP561	1355	471	780	154	1.18741	0.674441	0.512966
562	PubchemFP562	1355	1	780	1	0.787823	1.36859	-0.580767
563	PubchemFP563	1355	3	780	6	0.525215	1.82479	-1.29957
564	PubchemFP564	1355	16	780	20	0.700287	1.52066	-0.820368
565	PubchemFP565	1355	1322	780	757	1.00193	0.996655	0.0052712
566	PubchemFP566	1355	625	780	344	1.01628	0.971713	0.0445705
567	PubchemFP567	1355	427	780	241	1.00719	0.987515	0.0196714
568	PubchemFP568	1355	202	780	85	1.10899	0.810663	0.298328
569	PubchemFP569	1355	29	780	16	1.01542	0.973219	0.0421968
570	PubchemFP570	1355	370	780	157	1.10624	0.815441	0.2908
571	PubchemFP571	1355	1320	780	743	1.00817	0.985809	0.0223597
572	PubchemFP572	1355	20	780	8	1.12546	0.782051	0.34341
573	PubchemFP573	1355	177	780	49	1.23402	0.593459	0.640564
574	PubchemFP574	1355	834	780	477	1.00236	0.995907	0.00644847
575	PubchemFP575	1355	809	780	463	1.00212	0.996316	0.00580449
576	PubchemFP576	1355	70	780	22	1.19886	0.654543	0.544318
577	PubchemFP577	1355	615	780	235	1.14003	0.75675	0.383276
578	PubchemFP578	1355	357	780	127	1.1622	0.718227	0.443975
579	PubchemFP579	1355	1313	780	742	1.00673	0.988315	0.0184115
580	PubchemFP580	1355	875	780	508	0.996884	1.00541	-0.00853011
581	PubchemFP581	1355	308	780	147	1.06659	0.88432	0.182271
582	PubchemFP582	1355	122	780	74	0.980759	1.03342	-0.0526658
583	PubchemFP583	1355	1338	780	761	1.00439	0.992374	0.0120155
584	PubchemFP584	1355	12	780	6	1.05043	0.912393	0.138037
585	PubchemFP585	1355	1313	780	742	1.00673	0.988315	0.0184115
586	PubchemFP586	1355	803	780	363	1.08511	0.852141	0.232974
587	PubchemFP587	1355	279	780	177	0.964046	1.06246	-0.0984114
588	PubchemFP588	1355	18	780	4	1.28916	0.497669	0.791496
589	PubchemFP589	1355	97	780	56	0.998939	1.00184	-0.00290466
590	PubchemFP590	1355	625	780	344	1.01628	0.971713	0.0445705
591	PubchemFP591	1355	43	780	33	0.891484	1.18851	-0.297028
592	PubchemFP592	1355	236	780	134	1.00501	0.991303	0.0137036
593	PubchemFP593	1355	1215	780	682	1.00918	0.984057	0.0251203
594	PubchemFP594	1355	348	780	134	1.1376	0.760959	0.376645
595	PubchemFP595	1355	759	780	422	1.01263	0.978061	0.0345685
596	PubchemFP596	1355	1314	780	742	1.007	0.987834	0.0191689
597	PubchemFP597	1355	406	780	132	1.18906	0.671576	0.51748
598	PubchemFP598	1355	767	780	396	1.03914	0.932006	0.107134
599	PubchemFP599	1355	234	780	132	1.00738	0.987179	0.0202006
600	PubchemFP600	1355	1303	780	750	1.00003	0.999944	8.85559e-05
601	PubchemFP601	1355	948	780	421	1.0911	0.841748	0.24935
602	PubchemFP602	1355	185	780	43	1.27848	0.516222	0.762262
603	PubchemFP603	1355	239	780	127	1.02891	0.949786	0.079119
604	PubchemFP604	1355	1320	780	743	1.00817	0.985809	0.0223597
605	PubchemFP605	1355	743	780	412	1.0136	0.976379	0.0372181
606	PubchemFP606	1355	343	780	193	1.0083	0.985589	0.0227068
607	PubchemFP607	1355	666	780	376	1.00708	0.987696	0.0193864
608	PubchemFP608	1355	1120	780	625	1.0113	0.980365	0.0309376
609	PubchemFP609	1355	1314	780	742	1.007	0.987834	0.0191689
610	PubchemFP610	1355	30	780	16	1.0276	0.952062	0.0755326
611	PubchemFP611	1355	16	780	20	0.700287	1.52066	-0.820368
612	PubchemFP612	1355	355	780	149	1.10983	0.809206	0.300624
613	PubchemFP613	1355	212	780	74	1.16796	0.708221	0.45974
614	PubchemFP614	1355	1089	780	582	1.02686	0.953344	0.0735127
615	PubchemFP615	1355	685	780	378	1.01535	0.973334	0.0420165
616	PubchemFP616	1355	391	780	224	1.00175	0.996956	0.00479559
617	PubchemFP617	1355	82	780	20	1.2667	0.536702	0.729994
618	PubchemFP618	1355	97	780	85	0.839767	1.27835	-0.438586
619	PubchemFP619	1355	1268	780	697	1.01675	0.970898	0.0458548
620	PubchemFP620	1355	817	780	473	0.997909	1.00363	-0.0057235
621	PubchemFP621	1355	494	780	268	1.02148	0.962683	0.0587991
622	PubchemFP622	1355	140	780	38	1.23927	0.584342	0.65493
623	PubchemFP623	1355	93	780	45	1.06185	0.892559	0.16929
624	PubchemFP624	1355	769	780	380	1.05454	0.905246	0.149298
625	PubchemFP625	1355	179	780	74	1.11478	0.800598	0.314187
626	PubchemFP626	1355	66	780	25	1.14278	0.751972	0.390804
627	PubchemFP627	1355	625	780	344	1.01628	0.971713	0.0445705
628	PubchemFP628	1355	0	780	0	#DIV/0!	#DIV/0!	#DIV/0!
629	PubchemFP629	1355	957	780	487	1.04425	0.923135	0.121113
630	PubchemFP630	1355	30	780	6	1.31304	0.456197	0.856842
631	PubchemFP631	1355	76	780	50	0.95039	1.08618	-0.135793
632	PubchemFP632	1355	1	780	1	0.787823	1.36859	-0.580767
633	PubchemFP633	1355	494	780	268	1.02148	0.962683	0.0587991
634	PubchemFP634	1355	1122	780	603	1.02485	0.956823	0.0680321
635	PubchemFP635	1355	1320	780	743	1.00817	0.985809	0.0223597
636	PubchemFP636	1355	133	780	24	1.33478	0.418422	0.91636
637	PubchemFP637	1355	323	780	114	1.16461	0.714047	0.450561
638	PubchemFP638	1355	862	780	517	0.984921	1.02619	-0.0412728
639	PubchemFP639	1355	229	780	121	1.03092	0.946282	0.0846405
640	PubchemFP640	1355	86	780	35	1.11988	0.791746	0.328134
641	PubchemFP641	1355	1325	780	757	1.00275	0.995218	0.00753398
642	PubchemFP642	1355	807	780	468	0.997291	1.00471	-0.0074148
643	PubchemFP643	1355	122	780	74	0.980759	1.03342	-0.0526658
644	PubchemFP644	1355	581	780	382	0.950623	1.08578	-0.135153
645	PubchemFP645	1355	374	780	152	1.12033	0.790972	0.329354
646	PubchemFP646	1355	529	780	390	0.906982	1.16159	-0.254607
647	PubchemFP647	1355	245	780	207	0.854056	1.25353	-0.399476
648	PubchemFP648	1355	248	780	83	1.18054	0.686362	0.494182
649	PubchemFP649	1355	55	780	14	1.25595	0.55537	0.70058
650	PubchemFP650	1355	8	780	8	0.787823	1.36859	-0.580767
651	PubchemFP651	1355	102	780	53	1.03688	0.935939	0.100938
652	PubchemFP652	1355	666	780	376	1.00708	0.987696	0.0193864
653	PubchemFP653	1355	76	780	28	1.15143	0.736933	0.4145
654	PubchemFP654	1355	42	780	14	1.18173	0.684295	0.497439
655	PubchemFP655	1355	466	780	152	1.18811	0.673222	0.514886
656	PubchemFP656	1355	803	780	462	1.00019	0.999666	0.000526972
657	PubchemFP657	1355	921	780	517	1.00916	0.98409	0.0250681
658	PubchemFP658	1355	803	780	363	1.08511	0.852141	0.232974
659	PubchemFP659	1355	201	780	124	0.974476	1.04434	-0.069863
660	PubchemFP660	1355	344	780	192	1.01124	0.980482	0.0307531
661	PubchemFP661	1355	1331	780	760	1.00296	0.994862	0.00809569
662	PubchemFP662	1355	15	780	20	0.675277	1.5641	-0.888826
663	PubchemFP663	1355	201	780	85	1.10736	0.813497	0.293862
664	PubchemFP664	1355	13	780	3	1.28021	0.513221	0.766991
665	PubchemFP665	1355	1322	780	757	1.00193	0.996655	0.0052712
666	PubchemFP666	1355	960	780	424	1.09293	0.838558	0.254376
667	PubchemFP667	1355	759	780	422	1.01263	0.978061	0.0345685
668	PubchemFP668	1355	83	780	63	0.895744	1.18111	-0.285368
669	PubchemFP669	1355	1320	780	743	1.00817	0.985809	0.0223597
670	PubchemFP670	1355	29	780	15	1.03849	0.933129	0.105364
671	PubchemFP671	1355	76	780	58	0.89365	1.18475	-0.291099
672	PubchemFP672	1355	905	780	460	1.04466	0.922419	0.122239
673	PubchemFP673	1355	826	780	424	1.04119	0.928451	0.112735
674	PubchemFP674	1355	249	780	136	1.01905	0.9669	0.0521542
675	PubchemFP675	1355	293	780	95	1.18986	0.670186	0.519671
676	PubchemFP676	1355	78	780	58	0.903679	1.16733	-0.263647
677	PubchemFP677	1355	19	780	10	1.03232	0.943855	0.0884646
678	PubchemFP678	1355	1313	780	742	1.00673	0.988315	0.0184115
679	PubchemFP679	1355	1331	780	760	1.00296	0.994862	0.00809569
680	PubchemFP680	1355	1278	780	728	1.00383	0.993353	0.0104729
681	PubchemFP681	1355	833	780	488	0.993575	1.01116	-0.0175857
682	PubchemFP682	1355	65	780	30	1.07807	0.864372	0.213701
683	PubchemFP683	1355	263	780	114	1.09919	0.827688	0.271502
684	PubchemFP684	1355	1179	780	662	1.00906	0.984255	0.0248091
685	PubchemFP685	1355	789	780	455	0.999344	1.00114	-0.00179434
686	PubchemFP686	1355	263	780	113	1.10211	0.82261	0.279504
687	PubchemFP687	1355	93	780	53	1.00366	0.993634	0.0100311
688	PubchemFP688	1355	56	780	73	0.684001	1.54895	-0.864945
689	PubchemFP689	1355	1059	780	578	1.01931	0.966457	0.0528522
690	PubchemFP690	1355	721	780	421	0.994782	1.00907	-0.0142837
691	PubchemFP691	1355	116	780	55	1.06886	0.880379	0.18848
692	PubchemFP692	1355	299	780	140	1.07316	0.872905	0.200257
693	PubchemFP693	1355	637	780	349	1.01794	0.968839	0.0490981
694	PubchemFP694	1355	223	780	117	1.03344	0.941912	0.0915265
695	PubchemFP695	1355	142	780	78	1.01701	0.970455	0.0465532
696	PubchemFP696	1355	257	780	117	1.08273	0.856283	0.226446
697	PubchemFP697	1355	552	780	318	0.99972	1.00049	-0.000766229
698	PubchemFP698	1355	313	780	163	1.03609	0.937311	0.0987749
699	PubchemFP699	1355	497	780	265	1.02768	0.951906	0.0757787
700	PubchemFP700	1355	241	780	114	1.06966	0.878982	0.190682
701	PubchemFP701	1355	116	780	51	1.09446	0.835905	0.258555
702	PubchemFP702	1355	79	780	39	1.05488	0.904661	0.15022
703	PubchemFP703	1355	229	780	102	1.0901	0.843481	0.246618
704	PubchemFP704	1355	108	780	42	1.13446	0.76641	0.368055
705	PubchemFP705	1355	575	780	327	1.00443	0.992303	0.0121271
706	PubchemFP706	1355	113	780	63	1.01164	0.979786	0.0318504
707	PubchemFP707	1355	39	780	29	0.903679	1.16733	-0.263647
708	PubchemFP708	1355	81	780	36	1.09083	0.842209	0.248623
709	PubchemFP709	1355	1093	780	613	1.00948	0.983523	0.0259612
710	PubchemFP710	1355	1055	780	589	1.01114	0.980656	0.030479
711	PubchemFP711	1355	1058	780	586	1.01401	0.975661	0.0383492
712	PubchemFP712	1355	34	780	34	0.787823	1.36859	-0.580767
713	PubchemFP713	1355	238	780	115	1.06233	0.891716	0.170618
714	PubchemFP714	1355	96	780	50	1.03604	0.93739	0.0986508
715	PubchemFP715	1355	208	780	108	1.03713	0.935492	0.101642
716	PubchemFP716	1355	27	780	15	1.01292	0.977564	0.035351
717	PubchemFP717	1355	152	780	63	1.11394	0.802057	0.311888
718	PubchemFP718	1355	63	780	24	1.14098	0.755084	0.385901
719	PubchemFP719	1355	15	780	16	0.762409	1.41274	-0.650329
720	PubchemFP720	1355	24	780	18	0.900369	1.17308	-0.272708
721	PubchemFP721	1355	2	780	6	0.393911	2.05288	-1.65897
722	PubchemFP722	1355	52	780	47	0.827612	1.29947	-0.471857
723	PubchemFP723	1355	31	780	18	0.996837	1.00549	-0.00865739
724	PubchemFP724	1355	12	780	6	1.05043	0.912393	0.138037
725	PubchemFP725	1355	0	780	0	#DIV/0!	#DIV/0!	#DIV/0!
726	PubchemFP726	1355	17	780	7	1.11608	0.798344	0.317738
727	PubchemFP727	1355	6	780	10	0.590867	1.71074	-1.11987
728	PubchemFP728	1355	3	780	1	1.18173	0.684295	0.497439
729	PubchemFP729	1355	35	780	28	0.875359	1.21652	-0.341165
730	PubchemFP730	1355	29	780	24	0.862146	1.23948	-0.377332
731	PubchemFP731	1355	6	780	7	0.727221	1.47387	-0.746645
732	PubchemFP732	1355	6	780	2	1.18173	0.684295	0.497439
733	PubchemFP733	1355	3	780	0	1.57565	0	1.57565
734	PubchemFP734	1355	0	780	0	#DIV/0!	#DIV/0!	#DIV/0!
735	PubchemFP735	1355	96	780	48	1.05043	0.912393	0.138037
736	PubchemFP736	1355	141	780	68	1.063	0.890566	0.17243
737	PubchemFP737	1355	9	780	3	1.18173	0.684295	0.497439
738	PubchemFP738	1355	129	780	47	1.15488	0.730951	0.423925
739	PubchemFP739	1355	40	780	24	0.984779	1.02644	-0.0416637
740	PubchemFP740	1355	25	780	8	1.19367	0.663559	0.530112
741	PubchemFP741	1355	40	780	14	1.16715	0.709639	0.457506
742	PubchemFP742	1355	7	780	4	1.00268	0.995338	0.00734567
743	PubchemFP743	1355	35	780	18	1.04052	0.929608	0.110913
744	PubchemFP744	1355	5	780	2	1.12546	0.782051	0.34341
745	PubchemFP745	1355	2	780	0	1.57565	0	1.57565
746	PubchemFP746	1355	0	780	0	#DIV/0!	#DIV/0!	#DIV/0!
747	PubchemFP747	1355	10	780	3	1.21204	0.631657	0.580378
748	PubchemFP748	1355	3	780	1	1.18173	0.684295	0.497439
749	PubchemFP749	1355	1	780	0	1.57565	0	1.57565
750	PubchemFP750	1355	57	780	10	1.34047	0.408534	0.93194
751	PubchemFP751	1355	38	780	23	0.98155	1.03205	-0.0505015
752	PubchemFP752	1355	0	780	1	0	2.73718	-2.73718
753	PubchemFP753	1355	13	780	8	0.9754	1.04274	-0.0673353
754	PubchemFP754	1355	0	780	0	#DIV/0!	#DIV/0!	#DIV/0!
755	PubchemFP755	1355	1	780	2	0.525215	1.82479	-1.29957
756	PubchemFP756	1355	122	780	56	1.07994	0.861135	0.218802
757	PubchemFP757	1355	150	780	82	1.01874	0.967451	0.0512851
758	PubchemFP758	1355	14	780	13	0.817002	1.3179	-0.5009
759	PubchemFP759	1355	221	780	77	1.16852	0.707258	0.461258
760	PubchemFP760	1355	55	780	26	1.06988	0.878601	0.191282
761	PubchemFP761	1355	6	780	3	1.05043	0.912393	0.138037
762	PubchemFP762	1355	75	780	50	0.945387	1.09487	-0.149484
763	PubchemFP763	1355	2	780	0	1.57565	0	1.57565
764	PubchemFP764	1355	60	780	28	1.0743	0.870921	0.203383
765	PubchemFP765	1355	13	780	6	1.07807	0.864372	0.213701
766	PubchemFP766	1355	8	780	3	1.14592	0.746503	0.399421
767	PubchemFP767	1355	0	780	0	#DIV/0!	#DIV/0!	#DIV/0!
768	PubchemFP768	1355	40	780	21	1.03321	0.942308	0.0909026
769	PubchemFP769	1355	1	780	3	0.393911	2.05288	-1.65897
770	PubchemFP770	1355	0	780	1	0	2.73718	-2.73718
771	PubchemFP771	1355	91	780	18	1.31545	0.452011	0.863436
772	PubchemFP772	1355	18	780	7	1.13446	0.76641	0.368055
773	PubchemFP773	1355	4	780	0	1.57565	0	1.57565
774	PubchemFP774	1355	10	780	4	1.12546	0.782051	0.34341
775	PubchemFP775	1355	0	780	0	#DIV/0!	#DIV/0!	#DIV/0!
776	PubchemFP776	1355	0	780	0	#DIV/0!	#DIV/0!	#DIV/0!
777	PubchemFP777	1355	105	780	60	1.00268	0.995338	0.00734567
778	PubchemFP778	1355	209	780	108	1.03883	0.932541	0.106292
779	PubchemFP779	1355	28	780	16	1.00268	0.995338	0.00734567
780	PubchemFP780	1355	154	780	64	1.11307	0.803576	0.309495
781	PubchemFP781	1355	63	780	24	1.14098	0.755084	0.385901
782	PubchemFP782	1355	15	780	16	0.762409	1.41274	-0.650329
783	PubchemFP783	1355	24	780	18	0.900369	1.17308	-0.272708
784	PubchemFP784	1355	2	780	6	0.393911	2.05288	-1.65897
785	PubchemFP785	1355	52	780	48	0.819336	1.31385	-0.49451
786	PubchemFP786	1355	31	780	18	0.996837	1.00549	-0.00865739
787	PubchemFP787	1355	12	780	6	1.05043	0.912393	0.138037
788	PubchemFP788	1355	0	780	0	#DIV/0!	#DIV/0!	#DIV/0!
789	PubchemFP789	1355	17	780	7	1.11608	0.798344	0.317738
790	PubchemFP790	1355	6	780	10	0.590867	1.71074	-1.11987
791	PubchemFP791	1355	3	780	1	1.18173	0.684295	0.497439
792	PubchemFP792	1355	35	780	28	0.875359	1.21652	-0.341165
793	PubchemFP793	1355	29	780	24	0.862146	1.23948	-0.377332
794	PubchemFP794	1355	6	780	7	0.727221	1.47387	-0.746645
795	PubchemFP795	1355	6	780	2	1.18173	0.684295	0.497439
796	PubchemFP796	1355	3	780	0	1.57565	0	1.57565
797	PubchemFP797	1355	0	780	0	#DIV/0!	#DIV/0!	#DIV/0!
798	PubchemFP798	1355	109	780	65	0.987042	1.02251	-0.0354671
799	PubchemFP799	1355	143	780	68	1.06785	0.882124	0.185731
800	PubchemFP800	1355	10	780	4	1.12546	0.782051	0.34341
801	PubchemFP801	1355	136	780	49	1.15831	0.724983	0.43333
802	PubchemFP802	1355	40	780	25	0.969628	1.05276	-0.0831332
803	PubchemFP803	1355	25	780	8	1.19367	0.663559	0.530112
804	PubchemFP804	1355	40	780	14	1.16715	0.709639	0.457506
805	PubchemFP805	1355	7	780	4	1.00268	0.995338	0.00734567
806	PubchemFP806	1355	35	780	18	1.04052	0.929608	0.110913
807	PubchemFP807	1355	5	780	2	1.12546	0.782051	0.34341
808	PubchemFP808	1355	2	780	0	1.57565	0	1.57565
809	PubchemFP809	1355	0	780	0	#DIV/0!	#DIV/0!	#DIV/0!
810	PubchemFP810	1355	10	780	3	1.21204	0.631657	0.580378
811	PubchemFP811	1355	3	780	1	1.18173	0.684295	0.497439
812	PubchemFP812	1355	1	780	0	1.57565	0	1.57565
813	PubchemFP813	1355	59	780	10	1.34729	0.396693	0.950599
814	PubchemFP814	1355	38	780	23	0.98155	1.03205	-0.0505015
815	PubchemFP815	1355	0	780	1	0	2.73718	-2.73718
816	PubchemFP816	1355	13	780	8	0.9754	1.04274	-0.0673353
817	PubchemFP817	1355	0	780	0	#DIV/0!	#DIV/0!	#DIV/0!
818	PubchemFP818	1355	1	780	2	0.525215	1.82479	-1.29957
819	PubchemFP819	1355	127	780	63	1.05319	0.907591	0.145604
820	PubchemFP820	1355	153	780	82	1.02585	0.955101	0.070745
821	PubchemFP821	1355	19	780	16	0.855351	1.25128	-0.395931
822	PubchemFP822	1355	228	780	78	1.17401	0.697712	0.476298
823	PubchemFP823	1355	55	780	26	1.06988	0.878601	0.191282
824	PubchemFP824	1355	6	780	3	1.05043	0.912393	0.138037
825	PubchemFP825	1355	75	780	50	0.945387	1.09487	-0.149484
826	PubchemFP826	1355	2	780	0	1.57565	0	1.57565
827	PubchemFP827	1355	60	780	28	1.0743	0.870921	0.203383
828	PubchemFP828	1355	13	780	6	1.07807	0.864372	0.213701
829	PubchemFP829	1355	8	780	3	1.14592	0.746503	0.399421
830	PubchemFP830	1355	0	780	0	#DIV/0!	#DIV/0!	#DIV/0!
831	PubchemFP831	1355	40	780	21	1.03321	0.942308	0.0909026
832	PubchemFP832	1355	1	780	3	0.393911	2.05288	-1.65897
833	PubchemFP833	1355	0	780	1	0	2.73718	-2.73718
834	PubchemFP834	1355	91	780	19	1.30349	0.472786	0.830703
835	PubchemFP835	1355	18	780	7	1.13446	0.76641	0.368055
836	PubchemFP836	1355	4	780	0	1.57565	0	1.57565
837	PubchemFP837	1355	10	780	4	1.12546	0.782051	0.34341
838	PubchemFP838	1355	0	780	0	#DIV/0!	#DIV/0!	#DIV/0!
839	PubchemFP839	1355	0	780	0	#DIV/0!	#DIV/0!	#DIV/0!
840	PubchemFP840	1355	5	780	13	0.437679	1.97685	-1.53917
841	PubchemFP841	1355	0	780	0	#DIV/0!	#DIV/0!	#DIV/0!
842	PubchemFP842	1355	0	780	1	0	2.73718	-2.73718
843	PubchemFP843	1355	4	780	1	1.26052	0.547436	0.713081
844	PubchemFP844	1355	0	780	0	#DIV/0!	#DIV/0!	#DIV/0!
845	PubchemFP845	1355	0	780	0	#DIV/0!	#DIV/0!	#DIV/0!
846	PubchemFP846	1355	0	780	0	#DIV/0!	#DIV/0!	#DIV/0!
847	PubchemFP847	1355	0	780	0	#DIV/0!	#DIV/0!	#DIV/0!
848	PubchemFP848	1355	0	780	0	#DIV/0!	#DIV/0!	#DIV/0!
849	PubchemFP849	1355	0	780	0	#DIV/0!	#DIV/0!	#DIV/0!
850	PubchemFP850	1355	0	780	0	#DIV/0!	#DIV/0!	#DIV/0!
851	PubchemFP851	1355	0	780	0	#DIV/0!	#DIV/0!	#DIV/0!
852	PubchemFP852	1355	0	780	0	#DIV/0!	#DIV/0!	#DIV/0!
853	PubchemFP853	1355	0	780	0	#DIV/0!	#DIV/0!	#DIV/0!
854	PubchemFP854	1355	0	780	0	#DIV/0!	#DIV/0!	#DIV/0!
855	PubchemFP855	1355	0	780	0	#DIV/0!	#DIV/0!	#DIV/0!
856	PubchemFP856	1355	0	780	0	#DIV/0!	#DIV/0!	#DIV/0!
857	PubchemFP857	1355	0	780	0	#DIV/0!	#DIV/0!	#DIV/0!
858	PubchemFP858	1355	0	780	0	#DIV/0!	#DIV/0!	#DIV/0!
859	PubchemFP859	1355	0	780	0	#DIV/0!	#DIV/0!	#DIV/0!
860	PubchemFP860	1355	0	780	0	#DIV/0!	#DIV/0!	#DIV/0!
861	PubchemFP861	1355	11	780	17	0.619004	1.66186	-1.04286
862	PubchemFP862	1355	0	780	0	#DIV/0!	#DIV/0!	#DIV/0!
863	PubchemFP863	1355	0	780	1	0	2.73718	-2.73718
864	PubchemFP864	1355	4	780	1	1.26052	0.547436	0.713081
865	PubchemFP865	1355	0	780	0	#DIV/0!	#DIV/0!	#DIV/0!
866	PubchemFP866	1355	0	780	0	#DIV/0!	#DIV/0!	#DIV/0!
867	PubchemFP867	1355	0	780	0	#DIV/0!	#DIV/0!	#DIV/0!
868	PubchemFP868	1355	0	780	0	#DIV/0!	#DIV/0!	#DIV/0!
869	PubchemFP869	1355	0	780	0	#DIV/0!	#DIV/0!	#DIV/0!
870	PubchemFP870	1355	0	780	0	#DIV/0!	#DIV/0!	#DIV/0!
871	PubchemFP871	1355	0	780	0	#DIV/0!	#DIV/0!	#DIV/0!
872	PubchemFP872	1355	0	780	0	#DIV/0!	#DIV/0!	#DIV/0!
873	PubchemFP873	1355	0	780	0	#DIV/0!	#DIV/0!	#DIV/0!
874	PubchemFP874	1355	0	780	0	#DIV/0!	#DIV/0!	#DIV/0!
875	PubchemFP875	1355	0	780	0	#DIV/0!	#DIV/0!	#DIV/0!
876	PubchemFP876	1355	1	780	0	1.57565	0	1.57565
877	PubchemFP877	1355	0	780	0	#DIV/0!	#DIV/0!	#DIV/0!
878	PubchemFP878	1355	0	780	0	#DIV/0!	#DIV/0!	#DIV/0!
879	PubchemFP879	1355	0	780	0	#DIV/0!	#DIV/0!	#DIV/0!
880	PubchemFP880	1355	0	780	0	#DIV/0!	#DIV/0!	#DIV/0!
881	PubchemFP881	1355	0	780	0	#DIV/0!	#DIV/0!	#DIV/0!

## Sheet: maccs
1	MACCSFP1	1355	0	780	0	#DIV/0!	#DIV/0!	#DIV/0!
2	MACCSFP2	1355	0	780	0	#DIV/0!	#DIV/0!	#DIV/0!
3	MACCSFP3	1355	0	780	0	#DIV/0!	#DIV/0!	#DIV/0!
4	MACCSFP4	1355	0	780	0	#DIV/0!	#DIV/0!	#DIV/0!
5	MACCSFP5	1355	0	780	0	#DIV/0!	#DIV/0!	#DIV/0!
6	MACCSFP6	1355	0	780	0	#DIV/0!	#DIV/0!	#DIV/0!
7	MACCSFP7	1355	0	780	0	#DIV/0!	#DIV/0!	#DIV/0!
8	MACCSFP8	1355	3	780	0	1.57565	0	1.57565
9	MACCSFP9	1355	0	780	0	#DIV/0!	#DIV/0!	#DIV/0!
10	MACCSFP10	1355	0	780	0	#DIV/0!	#DIV/0!	#DIV/0!
11	MACCSFP11	1355	3	780	0	1.57565	0	1.57565
12	MACCSFP12	1355	0	780	0	#DIV/0!	#DIV/0!	#DIV/0!
13	MACCSFP13	1355	11	780	2	1.33324	0.421105	0.912134
14	MACCSFP14	1355	3	780	1	1.18173	0.684295	0.497439
15	MACCSFP15	1355	0	780	0	#DIV/0!	#DIV/0!	#DIV/0!
16	MACCSFP16	1355	501	780	187	1.14738	0.743972	0.40341
17	MACCSFP17	1355	11	780	5	1.08326	0.855369	0.227888
18	MACCSFP18	1355	0	780	0	#DIV/0!	#DIV/0!	#DIV/0!
19	MACCSFP19	1355	14	780	7	1.05043	0.912393	0.138037
20	MACCSFP20	1355	0	780	0	#DIV/0!	#DIV/0!	#DIV/0!
21	MACCSFP21	1355	53	780	32	0.982461	1.03047	-0.0480061
22	MACCSFP22	1355	1355	780	780	1	1	0
23	MACCSFP23	1355	12	780	15	0.700287	1.52066	-0.820368
24	MACCSFP24	1355	315	780	101	1.1931	0.664556	0.528542
25	MACCSFP25	1355	110	780	15	1.38657	0.328462	1.05811
26	MACCSFP26	1355	291	780	144	1.05405	0.906101	0.147952
27	MACCSFP27	1355	0	780	0	#DIV/0!	#DIV/0!	#DIV/0!
28	MACCSFP28	1355	31	780	17	1.0176	0.969418	0.0481868
29	MACCSFP29	1355	0	780	1	0	2.73718	-2.73718
30	MACCSFP30	1355	0	780	0	#DIV/0!	#DIV/0!	#DIV/0!
31	MACCSFP31	1355	0	780	0	#DIV/0!	#DIV/0!	#DIV/0!
32	MACCSFP32	1355	54	780	38	0.924836	1.13057	-0.205739
33	MACCSFP33	1355	57	780	40	0.925895	1.12873	-0.202839
34	MACCSFP34	1355	8	780	14	0.572962	1.74184	-1.16888
35	MACCSFP35	1355	0	780	0	#DIV/0!	#DIV/0!	#DIV/0!
36	MACCSFP36	1355	289	780	165	1.003	0.99479	0.00820927
37	MACCSFP37	1355	111	780	29	1.24926	0.566987	0.682275
38	MACCSFP38	1355	217	780	91	1.11011	0.808712	0.301402
39	MACCSFP39	1355	2	780	1	1.05043	0.912393	0.138037
40	MACCSFP40	1355	2	780	1	1.05043	0.912393	0.138037
41	MACCSFP41	1355	34	780	16	1.07144	0.875897	0.195542
42	MACCSFP42	1355	126	780	86	0.936469	1.11037	-0.173897
43	MACCSFP43	1355	54	780	25	1.07702	0.866196	0.210828
44	MACCSFP44	1355	0	780	0	#DIV/0!	#DIV/0!	#DIV/0!
45	MACCSFP45	1355	761	780	423	1.01273	0.977894	0.0348307
46	MACCSFP46	1355	93	780	74	0.877455	1.21288	-0.335427
47	MACCSFP47	1355	284	780	157	1.0147	0.974461	0.0402409
48	MACCSFP48	1355	2	780	1	1.05043	0.912393	0.138037
49	MACCSFP49	1355	291	780	83	1.22597	0.607449	0.618521
50	MACCSFP50	1355	990	780	547	1.01489	0.97413	0.0407626
51	MACCSFP51	1355	71	780	48	0.940091	1.10407	-0.163981
52	MACCSFP52	1355	511	780	245	1.06502	0.887049	0.177971
53	MACCSFP53	1355	87	780	45	1.03849	0.933129	0.105364
54	MACCSFP54	1355	116	780	85	0.909328	1.15751	-0.248186
55	MACCSFP55	1355	70	780	48	0.934705	1.11343	-0.178724
56	MACCSFP56	1355	292	780	82	1.23018	0.60013	0.630053
57	MACCSFP57	1355	469	780	277	0.990587	1.01635	-0.0257652
58	MACCSFP58	1355	73	780	49	0.942804	1.09936	-0.156555
59	MACCSFP59	1355	131	780	99	0.897433	1.17818	-0.280744
60	MACCSFP60	1355	71	780	49	0.932257	1.11768	-0.185425
61	MACCSFP61	1355	71	780	49	0.932257	1.11768	-0.185425
62	MACCSFP62	1355	465	780	210	1.08544	0.851567	0.233878
63	MACCSFP63	1355	291	780	83	1.22597	0.607449	0.618521
64	MACCSFP64	1355	143	780	122	0.850254	1.26014	-0.409881
65	MACCSFP65	1355	735	780	277	1.14437	0.749208	0.395159
66	MACCSFP66	1355	71	780	50	0.924552	1.13107	-0.206513
67	MACCSFP67	1355	82	780	57	0.929518	1.12244	-0.192923
68	MACCSFP68	1355	69	780	67	0.799409	1.34846	-0.549055
69	MACCSFP69	1355	301	780	168	1.01124	0.980482	0.0307531
70	MACCSFP70	1355	325	780	95	1.21925	0.619124	0.600126
71	MACCSFP71	1355	347	780	119	1.17328	0.698979	0.474302
72	MACCSFP72	1355	453	780	240	1.02997	0.947941	0.0820266
73	MACCSFP73	1355	116	780	76	0.951953	1.08347	-0.131514
74	MACCSFP74	1355	104	780	69	0.947209	1.09171	-0.144498
75	MACCSFP75	1355	473	780	254	1.02515	0.956319	0.0688265
76	MACCSFP76	1355	1183	780	694	0.993068	1.01204	-0.0189737
77	MACCSFP77	1355	559	780	202	1.15741	0.726557	0.430849
78	MACCSFP78	1355	503	780	223	1.09167	0.840759	0.250907
79	MACCSFP79	1355	774	780	373	1.06325	0.89012	0.173132
80	MACCSFP80	1355	706	780	310	1.09489	0.835163	0.259725
81	MACCSFP81	1355	404	780	258	0.961572	1.06676	-0.105183
82	MACCSFP82	1355	159	780	116	0.91101	1.15459	-0.243582
83	MACCSFP83	1355	863	780	463	1.02548	0.955742	0.0697347
84	MACCSFP84	1355	66	780	47	0.920289	1.13847	-0.218184
85	MACCSFP85	1355	377	780	219	0.996675	1.00578	-0.00910043
86	MACCSFP86	1355	225	780	135	0.984779	1.02644	-0.0416637
87	MACCSFP87	1355	414	780	265	0.960703	1.06827	-0.107563
88	MACCSFP88	1355	416	780	267	0.959691	1.07002	-0.110334
89	MACCSFP89	1355	347	780	212	0.978084	1.03807	-0.0599874
90	MACCSFP90	1355	250	780	184	0.90763	1.16046	-0.252833
91	MACCSFP91	1355	249	780	175	0.92532	1.12973	-0.204412
92	MACCSFP92	1355	858	780	562	0.952045	1.08331	-0.131261
93	MACCSFP93	1355	341	780	167	1.05767	0.899821	0.157847
94	MACCSFP94	1355	775	780	364	1.0721	0.874744	0.197359
95	MACCSFP95	1355	784	780	457	0.995412	1.00797	-0.0125582
96	MACCSFP96	1355	879	780	487	1.0139	0.975847	0.0380573
97	MACCSFP97	1355	902	780	478	1.02988	0.948096	0.0817831
98	MACCSFP98	1355	705	780	312	1.09226	0.839725	0.252537
99	MACCSFP99	1355	1212	780	699	0.999311	1.0012	-0.00188687
100	MACCSFP100	1355	439	780	278	0.964726	1.06128	-0.0965515
101	MACCSFP101	1355	2	780	0	1.57565	0	1.57565
102	MACCSFP102	1355	403	780	164	1.1199	0.791706	0.328197
103	MACCSFP103	1355	252	780	144	1.00268	0.995338	0.00734567
104	MACCSFP104	1355	306	780	251	0.865615	1.23345	-0.367836
105	MACCSFP105	1355	594	780	275	1.07702	0.866196	0.210828
106	MACCSFP106	1355	434	780	223	1.04084	0.929058	0.11178
107	MACCSFP107	1355	442	780	287	0.95533	1.0776	-0.12227
108	MACCSFP108	1355	180	780	75	1.11222	0.805053	0.307168
109	MACCSFP109	1355	449	780	256	1.0035	0.993926	0.00957021
110	MACCSFP110	1355	883	780	582	0.94969	1.0874	-0.137709
111	MACCSFP111	1355	574	780	418	0.911714	1.15337	-0.241654
112	MACCSFP112	1355	174	780	131	0.898893	1.17564	-0.276748
113	MACCSFP113	1355	502	780	294	0.993686	1.01097	-0.0172822
114	MACCSFP114	1355	241	780	139	0.999291	1.00123	-0.00194032
115	MACCSFP115	1355	168	780	115	0.935366	1.11228	-0.176916
116	MACCSFP116	1355	176	780	83	1.07071	0.877166	0.193543
117	MACCSFP117	1355	900	780	597	0.947282	1.09158	-0.144299
118	MACCSFP118	1355	463	780	318	0.93409	1.1145	-0.180409
119	MACCSFP119	1355	684	780	282	1.11567	0.799052	0.316622
120	MACCSFP120	1355	895	780	422	1.07077	0.877061	0.193708
121	MACCSFP121	1355	1038	780	489	1.07107	0.876543	0.194525
122	MACCSFP122	1355	750	780	350	1.0743	0.870921	0.203383
123	MACCSFP123	1355	421	780	208	1.05461	0.90514	0.149465
124	MACCSFP124	1355	788	780	379	1.06393	0.888938	0.174994
125	MACCSFP125	1355	1157	780	551	1.06734	0.883013	0.18433
126	MACCSFP126	1355	610	780	317	1.03683	0.936015	0.100818
127	MACCSFP127	1355	696	780	421	0.981781	1.03165	-0.0498685
128	MACCSFP128	1355	275	780	223	0.870086	1.22568	-0.355599
129	MACCSFP129	1355	348	780	248	0.920008	1.13896	-0.218953
130	MACCSFP130	1355	419	780	166	1.12854	0.776704	0.351836
131	MACCSFP131	1355	277	780	174	0.967747	1.05603	-0.0882824
132	MACCSFP132	1355	491	780	382	0.886188	1.19771	-0.311524
133	MACCSFP133	1355	885	780	436	1.0556	0.903414	0.152185
134	MACCSFP134	1355	445	780	288	0.956565	1.07545	-0.118889
135	MACCSFP135	1355	884	780	381	1.10108	0.8244	0.276684
136	MACCSFP136	1355	690	780	361	1.03444	0.940173	0.0942662
137	MACCSFP137	1355	1213	780	637	1.03311	0.942477	0.0906351
138	MACCSFP138	1355	397	780	236	0.988201	1.0205	-0.0322954
139	MACCSFP139	1355	123	780	94	0.893108	1.18569	-0.292583
140	MACCSFP140	1355	505	780	204	1.12229	0.787566	0.33472
141	MACCSFP141	1355	150	780	74	1.05512	0.904247	0.150873
142	MACCSFP142	1355	1102	780	547	1.05298	0.907967	0.145012
143	MACCSFP143	1355	696	780	421	0.981781	1.03165	-0.0498685
144	MACCSFP144	1355	758	780	347	1.08085	0.859549	0.221302
145	MACCSFP145	1355	984	780	512	1.03639	0.936789	0.0995986
146	MACCSFP146	1355	802	780	411	1.04177	0.927437	0.114334
147	MACCSFP147	1355	467	780	319	0.936166	1.11089	-0.174725
148	MACCSFP148	1355	779	780	371	1.06733	0.883038	0.184291
149	MACCSFP149	1355	424	780	223	1.03257	0.943417	0.0891542
150	MACCSFP150	1355	783	780	412	1.03241	0.943697	0.0887135
151	MACCSFP151	1355	928	780	528	1.00426	0.992604	0.0116542
152	MACCSFP152	1355	803	780	473	0.99157	1.01464	-0.0230739
153	MACCSFP153	1355	760	780	482	0.964163	1.06225	-0.0980916
154	MACCSFP154	1355	1103	780	662	0.984667	1.02664	-0.0419692
155	MACCSFP155	1355	716	780	476	0.946445	1.09303	-0.14659
156	MACCSFP156	1355	1268	780	719	1.0055	0.990454	0.0150412
157	MACCSFP157	1355	770	780	454	0.991215	1.01526	-0.024046
158	MACCSFP158	1355	1205	780	697	0.99824	1.00306	-0.00481649
159	MACCSFP159	1355	1074	780	632	0.991936	1.01401	-0.0220714
160	MACCSFP160	1355	915	780	495	1.02249	0.960925	0.0615688
161	MACCSFP161	1355	1301	780	748	1.00045	0.999224	0.00122249
162	MACCSFP162	1355	1335	780	748	1.00984	0.982914	0.0269212
163	MACCSFP163	1355	1327	780	751	1.0062	0.989231	0.0169683
164	MACCSFP164	1355	1264	780	755	0.986437	1.02356	-0.0371245
165	MACCSFP165	1355	1355	780	780	1	1	0
166	MACCSFP166	1355	0	780	0	#DIV/0!	#DIV/0!	#DIV/0!

## Sheet: estate
1	EStateFP1	1355	0	780	0	#DIV/0!	#DIV/0!	#DIV/0!
2	EStateFP2	1355	0	780	0	#DIV/0!	#DIV/0!	#DIV/0!
3	EStateFP3	1355	0	780	0	#DIV/0!	#DIV/0!	#DIV/0!
4	EStateFP4	1355	0	780	0	#DIV/0!	#DIV/0!	#DIV/0!
5	EStateFP5	1355	0	780	0	#DIV/0!	#DIV/0!	#DIV/0!
6	EStateFP6	1355	0	780	0	#DIV/0!	#DIV/0!	#DIV/0!
7	EStateFP7	1355	915	780	495	1.02249	0.960925	0.0615688
8	EStateFP8	1355	8	780	14	0.572962	1.74184	-1.16888
9	EStateFP9	1355	865	780	594	0.934156	1.11438	-0.180227
10	EStateFP10	1355	3	780	2	0.945387	1.09487	-0.149484
11	EStateFP11	1355	414	780	203	1.05724	0.900563	0.156677
12	EStateFP12	1355	1321	780	746	1.00698	0.987874	0.019106
13	EStateFP13	1355	233	780	221	0.808646	1.33242	-0.523769
14	EStateFP14	1355	0	780	0	#DIV/0!	#DIV/0!	#DIV/0!
15	EStateFP15	1355	45	780	20	1.09083	0.842209	0.248623
16	EStateFP16	1355	1184	780	683	0.999231	1.00134	-0.00210445
17	EStateFP17	1355	1334	780	748	1.00956	0.983386	0.0261773
18	EStateFP18	1355	258	780	90	1.16815	0.707891	0.46026
19	EStateFP19	1355	110	780	84	0.893407	1.18517	-0.291763
20	EStateFP20	1355	0	780	0	#DIV/0!	#DIV/0!	#DIV/0!
21	EStateFP21	1355	66	780	47	0.920289	1.13847	-0.218184
22	EStateFP22	1355	0	780	0	#DIV/0!	#DIV/0!	#DIV/0!
23	EStateFP23	1355	11	780	7	0.962895	1.06446	-0.101564
24	EStateFP24	1355	855	780	490	1.00162	0.997188	0.00443061
25	EStateFP25	1355	73	780	21	1.22364	0.611498	0.612142
26	EStateFP26	1355	34	780	16	1.07144	0.875897	0.195542
27	EStateFP27	1355	0	780	0	#DIV/0!	#DIV/0!	#DIV/0!
28	EStateFP28	1355	376	780	157	1.11152	0.806261	0.305264
29	EStateFP29	1355	690	780	258	1.14683	0.744929	0.401902
30	EStateFP30	1355	396	780	244	0.974931	1.04355	-0.0686189
31	EStateFP31	1355	289	780	82	1.22739	0.604983	0.622407
32	EStateFP32	1355	195	780	64	1.1863	0.676369	0.509928
33	EStateFP33	1355	0	780	0	#DIV/0!	#DIV/0!	#DIV/0!
34	EStateFP34	1355	123	780	94	0.893108	1.18569	-0.292583
35	EStateFP35	1355	1175	780	694	0.990575	1.01637	-0.0257993
36	EStateFP36	1355	716	780	394	1.01636	0.971575	0.0447871
37	EStateFP37	1355	319	780	162	1.04497	0.921877	0.123093
38	EStateFP38	1355	126	780	86	0.936469	1.11037	-0.173897
39	EStateFP39	1355	0	780	0	#DIV/0!	#DIV/0!	#DIV/0!
40	EStateFP40	1355	0	780	0	#DIV/0!	#DIV/0!	#DIV/0!
41	EStateFP41	1355	0	780	0	#DIV/0!	#DIV/0!	#DIV/0!
42	EStateFP42	1355	0	780	0	#DIV/0!	#DIV/0!	#DIV/0!
43	EStateFP43	1355	0	780	0	#DIV/0!	#DIV/0!	#DIV/0!
44	EStateFP44	1355	0	780	0	#DIV/0!	#DIV/0!	#DIV/0!
45	EStateFP45	1355	0	780	0	#DIV/0!	#DIV/0!	#DIV/0!
46	EStateFP46	1355	0	780	1	0	2.73718	-2.73718
47	EStateFP47	1355	0	780	0	#DIV/0!	#DIV/0!	#DIV/0!
48	EStateFP48	1355	0	780	1	0	2.73718	-2.73718
49	EStateFP49	1355	45	780	28	0.971288	1.04988	-0.0785886
50	EStateFP50	1355	117	780	106	0.826684	1.30108	-0.474397
51	EStateFP51	1355	236	780	123	1.0358	0.937808	0.0979925
52	EStateFP52	1355	1	780	1	0.787823	1.36859	-0.580767
53	EStateFP53	1355	70	780	48	0.934705	1.11343	-0.178724
54	EStateFP54	1355	252	780	144	1.00268	0.995338	0.00734567
55	EStateFP55	1355	0	780	0	#DIV/0!	#DIV/0!	#DIV/0!
56	EStateFP56	1355	0	780	0	#DIV/0!	#DIV/0!	#DIV/0!
57	EStateFP57	1355	0	780	0	#DIV/0!	#DIV/0!	#DIV/0!
58	EStateFP58	1355	0	780	0	#DIV/0!	#DIV/0!	#DIV/0!
59	EStateFP59	1355	0	780	0	#DIV/0!	#DIV/0!	#DIV/0!
60	EStateFP60	1355	0	780	0	#DIV/0!	#DIV/0!	#DIV/0!
61	EStateFP61	1355	0	780	0	#DIV/0!	#DIV/0!	#DIV/0!
62	EStateFP62	1355	0	780	0	#DIV/0!	#DIV/0!	#DIV/0!
63	EStateFP63	1355	0	780	0	#DIV/0!	#DIV/0!	#DIV/0!
64	EStateFP64	1355	0	780	0	#DIV/0!	#DIV/0!	#DIV/0!
65	EStateFP65	1355	0	780	0	#DIV/0!	#DIV/0!	#DIV/0!
66	EStateFP66	1355	0	780	0	#DIV/0!	#DIV/0!	#DIV/0!
67	EStateFP67	1355	0	780	0	#DIV/0!	#DIV/0!	#DIV/0!
68	EStateFP68	1355	0	780	0	#DIV/0!	#DIV/0!	#DIV/0!
69	EStateFP69	1355	0	780	0	#DIV/0!	#DIV/0!	#DIV/0!
70	EStateFP70	1355	93	780	74	0.877455	1.21288	-0.335427
71	EStateFP71	1355	0	780	0	#DIV/0!	#DIV/0!	#DIV/0!
72	EStateFP72	1355	0	780	0	#DIV/0!	#DIV/0!	#DIV/0!
73	EStateFP73	1355	0	780	0	#DIV/0!	#DIV/0!	#DIV/0!
74	EStateFP74	1355	0	780	0	#DIV/0!	#DIV/0!	#DIV/0!
75	EStateFP75	1355	0	780	0	#DIV/0!	#DIV/0!	#DIV/0!
76	EStateFP76	1355	0	780	0	#DIV/0!	#DIV/0!	#DIV/0!
77	EStateFP77	1355	0	780	0	#DIV/0!	#DIV/0!	#DIV/0!
78	EStateFP78	1355	0	780	0	#DIV/0!	#DIV/0!	#DIV/0!
79	EStateFP79	1355	0	780	0	#DIV/0!	#DIV/0!	#DIV/0!

## Sheet: subfp
1	SubFP1	1355	699	780	395	1.00674	0.988287	0.0184557
2	SubFP2	1355	462	780	368	0.877046	1.21359	-0.336547
3	SubFP3	1355	123	780	119	0.800845	1.34597	-0.545124
4	SubFP4	1355	39	780	35	0.830408	1.29461	-0.464204
5	SubFP5	1355	164	780	108	0.950022	1.08682	-0.1368
6	SubFP6	1355	11	780	5	1.08326	0.855369	0.227888
7	SubFP7	1355	0	780	0	#DIV/0!	#DIV/0!	#DIV/0!
8	SubFP8	1355	6	780	2	1.18173	0.684295	0.497439
9	SubFP9	1355	35	780	24	0.934705	1.11343	-0.178724
10	SubFP10	1355	0	780	1	0	2.73718	-2.73718
11	SubFP11	1355	0	780	0	#DIV/0!	#DIV/0!	#DIV/0!
12	SubFP12	1355	30	780	10	1.18173	0.684295	0.497439
13	SubFP13	1355	10	780	5	1.05043	0.912393	0.138037
14	SubFP14	1355	10	780	3	1.21204	0.631657	0.580378
15	SubFP15	1355	10	780	2	1.31304	0.456197	0.856842
16	SubFP16	1355	39	780	22	1.00738	0.987179	0.0202006
17	SubFP17	1355	8	780	6	0.900369	1.17308	-0.272708
18	SubFP18	1355	369	780	213	0.998992	1.00175	-0.00275936
19	SubFP19	1355	8	780	3	1.14592	0.746503	0.399421
20	SubFP20	1355	40	780	52	0.685063	1.5471	-0.862038
21	SubFP21	1355	20	780	3	1.37013	0.357023	1.0131
22	SubFP22	1355	0	780	0	#DIV/0!	#DIV/0!	#DIV/0!
23	SubFP23	1355	125	780	89	0.920354	1.13836	-0.218006
24	SubFP24	1355	0	780	0	#DIV/0!	#DIV/0!	#DIV/0!
25	SubFP25	1355	0	780	0	#DIV/0!	#DIV/0!	#DIV/0!
26	SubFP26	1355	89	780	71	0.876453	1.21462	-0.33817
27	SubFP27	1355	0	780	0	#DIV/0!	#DIV/0!	#DIV/0!
28	SubFP28	1355	21	780	14	0.945387	1.09487	-0.149484
29	SubFP29	1355	0	780	0	#DIV/0!	#DIV/0!	#DIV/0!
30	SubFP30	1355	0	780	0	#DIV/0!	#DIV/0!	#DIV/0!
31	SubFP31	1355	0	780	0	#DIV/0!	#DIV/0!	#DIV/0!
32	SubFP32	1355	48	780	28	0.995145	1.00843	-0.0132899
33	SubFP33	1355	51	780	27	1.03023	0.947485	0.0827447
34	SubFP34	1355	0	780	0	#DIV/0!	#DIV/0!	#DIV/0!
35	SubFP35	1355	0	780	0	#DIV/0!	#DIV/0!	#DIV/0!
36	SubFP36	1355	0	780	0	#DIV/0!	#DIV/0!	#DIV/0!
37	SubFP37	1355	8	780	6	0.900369	1.17308	-0.272708
38	SubFP38	1355	40	780	52	0.685063	1.5471	-0.862038
39	SubFP39	1355	3	780	1	1.18173	0.684295	0.497439
40	SubFP40	1355	13	780	2	1.36556	0.364957	1.0006
41	SubFP41	1355	0	780	0	#DIV/0!	#DIV/0!	#DIV/0!
42	SubFP42	1355	0	780	0	#DIV/0!	#DIV/0!	#DIV/0!
43	SubFP43	1355	0	780	0	#DIV/0!	#DIV/0!	#DIV/0!
44	SubFP44	1355	0	780	0	#DIV/0!	#DIV/0!	#DIV/0!
45	SubFP45	1355	0	780	0	#DIV/0!	#DIV/0!	#DIV/0!
46	SubFP46	1355	0	780	0	#DIV/0!	#DIV/0!	#DIV/0!
47	SubFP47	1355	0	780	0	#DIV/0!	#DIV/0!	#DIV/0!
48	SubFP48	1355	8	780	14	0.572962	1.74184	-1.16888
49	SubFP49	1355	185	780	117	0.965213	1.06043	-0.095217
50	SubFP50	1355	0	780	0	#DIV/0!	#DIV/0!	#DIV/0!
51	SubFP51	1355	0	780	0	#DIV/0!	#DIV/0!	#DIV/0!
52	SubFP52	1355	34	780	9	1.24586	0.572898	0.672961
53	SubFP53	1355	0	780	0	#DIV/0!	#DIV/0!	#DIV/0!
54	SubFP54	1355	3	780	1	1.18173	0.684295	0.497439
55	SubFP55	1355	11	780	9	0.866605	1.23173	-0.365126
56	SubFP56	1355	1	780	2	0.525215	1.82479	-1.29957
57	SubFP57	1355	0	780	0	#DIV/0!	#DIV/0!	#DIV/0!
58	SubFP58	1355	0	780	0	#DIV/0!	#DIV/0!	#DIV/0!
59	SubFP59	1355	0	780	0	#DIV/0!	#DIV/0!	#DIV/0!
60	SubFP60	1355	0	780	0	#DIV/0!	#DIV/0!	#DIV/0!
61	SubFP61	1355	0	780	0	#DIV/0!	#DIV/0!	#DIV/0!
62	SubFP62	1355	0	780	2	0	2.73718	-2.73718
63	SubFP63	1355	4	780	4	0.787823	1.36859	-0.580767
64	SubFP64	1355	0	780	0	#DIV/0!	#DIV/0!	#DIV/0!
65	SubFP65	1355	7	780	20	0.408501	2.02754	-1.61904
66	SubFP66	1355	7	780	20	0.408501	2.02754	-1.61904
67	SubFP67	1355	0	780	0	#DIV/0!	#DIV/0!	#DIV/0!
68	SubFP68	1355	4	780	5	0.700287	1.52066	-0.820368
69	SubFP69	1355	1	780	1	0.787823	1.36859	-0.580767
70	SubFP70	1355	7	780	13	0.551476	1.77917	-1.22769
71	SubFP71	1355	0	780	0	#DIV/0!	#DIV/0!	#DIV/0!
72	SubFP72	1355	21	780	10	1.06737	0.882961	0.184412
73	SubFP73	1355	0	780	0	#DIV/0!	#DIV/0!	#DIV/0!
74	SubFP74	1355	38	780	16	1.10879	0.811016	0.297772
75	SubFP75	1355	90	780	46	1.04271	0.925811	0.116896
76	SubFP76	1355	40	780	16	1.12546	0.782051	0.34341
77	SubFP77	1355	0	780	0	#DIV/0!	#DIV/0!	#DIV/0!
78	SubFP78	1355	7	780	5	0.919127	1.14049	-0.221365
79	SubFP79	1355	0	780	0	#DIV/0!	#DIV/0!	#DIV/0!
80	SubFP80	1355	0	780	0	#DIV/0!	#DIV/0!	#DIV/0!
81	SubFP81	1355	0	780	0	#DIV/0!	#DIV/0!	#DIV/0!
82	SubFP82	1355	0	780	0	#DIV/0!	#DIV/0!	#DIV/0!
83	SubFP83	1355	0	780	0	#DIV/0!	#DIV/0!	#DIV/0!
84	SubFP84	1355	17	780	21	0.704894	1.51265	-0.807758
85	SubFP85	1355	328	780	126	1.13835	0.759658	0.378694
86	SubFP86	1355	51	780	31	0.979975	1.03479	-0.0548126
87	SubFP87	1355	0	780	0	#DIV/0!	#DIV/0!	#DIV/0!
88	SubFP88	1355	1077	780	632	0.992961	1.01223	-0.0192668
89	SubFP89	1355	0	780	0	#DIV/0!	#DIV/0!	#DIV/0!
90	SubFP90	1355	0	780	0	#DIV/0!	#DIV/0!	#DIV/0!
91	SubFP91	1355	0	780	1	0	2.73718	-2.73718
92	SubFP92	1355	0	780	1	0	2.73718	-2.73718
93	SubFP93	1355	0	780	1	0	2.73718	-2.73718
94	SubFP94	1355	0	780	0	#DIV/0!	#DIV/0!	#DIV/0!
95	SubFP95	1355	0	780	0	#DIV/0!	#DIV/0!	#DIV/0!
96	SubFP96	1355	114	780	106	0.816471	1.31882	-0.502352
97	SubFP97	1355	0	780	0	#DIV/0!	#DIV/0!	#DIV/0!
98	SubFP98	1355	0	780	0	#DIV/0!	#DIV/0!	#DIV/0!
99	SubFP99	1355	7	780	7	0.787823	1.36859	-0.580767
100	SubFP100	1355	393	780	256	0.954128	1.07969	-0.125561
101	SubFP101	1355	53	780	37	0.92788	1.12528	-0.197405
102	SubFP102	1355	0	780	0	#DIV/0!	#DIV/0!	#DIV/0!
103	SubFP103	1355	7	780	30	0.298095	2.21933	-1.92124
104	SubFP104	1355	0	780	1	0	2.73718	-2.73718
105	SubFP105	1355	0	780	3	0	2.73718	-2.73718
106	SubFP106	1355	0	780	0	#DIV/0!	#DIV/0!	#DIV/0!
107	SubFP107	1355	0	780	0	#DIV/0!	#DIV/0!	#DIV/0!
108	SubFP108	1355	2	780	1	1.05043	0.912393	0.138037
109	SubFP109	1355	22	780	13	0.990406	1.01667	-0.0262608
110	SubFP110	1355	0	780	0	#DIV/0!	#DIV/0!	#DIV/0!
111	SubFP111	1355	0	780	0	#DIV/0!	#DIV/0!	#DIV/0!
112	SubFP112	1355	0	780	0	#DIV/0!	#DIV/0!	#DIV/0!
113	SubFP113	1355	0	780	0	#DIV/0!	#DIV/0!	#DIV/0!
114	SubFP114	1355	0	780	0	#DIV/0!	#DIV/0!	#DIV/0!
115	SubFP115	1355	0	780	0	#DIV/0!	#DIV/0!	#DIV/0!
116	SubFP116	1355	0	780	0	#DIV/0!	#DIV/0!	#DIV/0!
117	SubFP117	1355	0	780	0	#DIV/0!	#DIV/0!	#DIV/0!
118	SubFP118	1355	0	780	0	#DIV/0!	#DIV/0!	#DIV/0!
119	SubFP119	1355	0	780	0	#DIV/0!	#DIV/0!	#DIV/0!
120	SubFP120	1355	8	780	5	0.969628	1.05276	-0.0831332
121	SubFP121	1355	0	780	0	#DIV/0!	#DIV/0!	#DIV/0!
122	SubFP122	1355	0	780	0	#DIV/0!	#DIV/0!	#DIV/0!
123	SubFP123	1355	0	780	0	#DIV/0!	#DIV/0!	#DIV/0!
124	SubFP124	1355	0	780	0	#DIV/0!	#DIV/0!	#DIV/0!
125	SubFP125	1355	0	780	0	#DIV/0!	#DIV/0!	#DIV/0!
126	SubFP126	1355	0	780	0	#DIV/0!	#DIV/0!	#DIV/0!
127	SubFP127	1355	10	780	1	1.43241	0.248834	1.18357
128	SubFP128	1355	0	780	0	#DIV/0!	#DIV/0!	#DIV/0!
129	SubFP129	1355	0	780	0	#DIV/0!	#DIV/0!	#DIV/0!
130	SubFP130	1355	0	780	0	#DIV/0!	#DIV/0!	#DIV/0!
131	SubFP131	1355	0	780	0	#DIV/0!	#DIV/0!	#DIV/0!
132	SubFP132	1355	3	780	1	1.18173	0.684295	0.497439
133	SubFP133	1355	34	780	16	1.07144	0.875897	0.195542
134	SubFP134	1355	0	780	0	#DIV/0!	#DIV/0!	#DIV/0!
135	SubFP135	1355	343	780	187	1.01971	0.96576	0.0539508
136	SubFP136	1355	41	780	19	1.07669	0.866774	0.209918
137	SubFP137	1355	825	780	408	1.05426	0.905733	0.148531
138	SubFP138	1355	0	780	0	#DIV/0!	#DIV/0!	#DIV/0!
139	SubFP139	1355	35	780	20	1.00268	0.995338	0.00734567
140	SubFP140	1355	0	780	0	#DIV/0!	#DIV/0!	#DIV/0!
141	SubFP141	1355	0	780	0	#DIV/0!	#DIV/0!	#DIV/0!
142	SubFP142	1355	0	780	0	#DIV/0!	#DIV/0!	#DIV/0!
143	SubFP143	1355	143	780	93	0.954735	1.07863	-0.1239
144	SubFP144	1355	0	780	0	#DIV/0!	#DIV/0!	#DIV/0!
145	SubFP145	1355	0	780	0	#DIV/0!	#DIV/0!	#DIV/0!
146	SubFP146	1355	0	780	0	#DIV/0!	#DIV/0!	#DIV/0!
147	SubFP147	1355	10	780	5	1.05043	0.912393	0.138037
148	SubFP148	1355	0	780	2	0	2.73718	-2.73718
149	SubFP149	1355	0	780	0	#DIV/0!	#DIV/0!	#DIV/0!
150	SubFP150	1355	14	780	10	0.919127	1.14049	-0.221365
151	SubFP151	1355	22	780	6	1.23801	0.586538	0.651469
152	SubFP152	1355	0	780	0	#DIV/0!	#DIV/0!	#DIV/0!
153	SubFP153	1355	10	780	15	0.630258	1.64231	-1.01205
154	SubFP154	1355	0	780	0	#DIV/0!	#DIV/0!	#DIV/0!
155	SubFP155	1355	0	780	4	0	2.73718	-2.73718
156	SubFP156	1355	0	780	0	#DIV/0!	#DIV/0!	#DIV/0!
157	SubFP157	1355	1	780	1	0.787823	1.36859	-0.580767
158	SubFP158	1355	0	780	0	#DIV/0!	#DIV/0!	#DIV/0!
159	SubFP159	1355	11	780	2	1.33324	0.421105	0.912134
160	SubFP160	1355	0	780	0	#DIV/0!	#DIV/0!	#DIV/0!
161	SubFP161	1355	2	780	0	1.57565	0	1.57565
162	SubFP162	1355	0	780	0	#DIV/0!	#DIV/0!	#DIV/0!
163	SubFP163	1355	0	780	0	#DIV/0!	#DIV/0!	#DIV/0!
164	SubFP164	1355	0	780	0	#DIV/0!	#DIV/0!	#DIV/0!
165	SubFP165	1355	0	780	0	#DIV/0!	#DIV/0!	#DIV/0!
166	SubFP166	1355	0	780	0	#DIV/0!	#DIV/0!	#DIV/0!
167	SubFP167	1355	0	780	0	#DIV/0!	#DIV/0!	#DIV/0!
168	SubFP168	1355	0	780	0	#DIV/0!	#DIV/0!	#DIV/0!
169	SubFP169	1355	43	780	33	0.891484	1.18851	-0.297028
170	SubFP170	1355	0	780	0	#DIV/0!	#DIV/0!	#DIV/0!
171	SubFP171	1355	238	780	136	1.00268	0.995338	0.00734567
172	SubFP172	1355	92	780	61	0.947447	1.09129	-0.143847
173	SubFP173	1355	86	780	60	0.92812	1.12487	-0.196748
174	SubFP174	1355	0	780	0	#DIV/0!	#DIV/0!	#DIV/0!
175	SubFP175	1355	0	780	0	#DIV/0!	#DIV/0!	#DIV/0!
176	SubFP176	1355	0	780	0	#DIV/0!	#DIV/0!	#DIV/0!
177	SubFP177	1355	0	780	0	#DIV/0!	#DIV/0!	#DIV/0!
178	SubFP178	1355	0	780	0	#DIV/0!	#DIV/0!	#DIV/0!
179	SubFP179	1355	73	780	21	1.22364	0.611498	0.612142
180	SubFP180	1355	194	780	64	1.18479	0.67899	0.505798
181	SubFP181	1355	690	780	258	1.14683	0.744929	0.401902
182	SubFP182	1355	319	780	162	1.04497	0.921877	0.123093
183	SubFP183	1355	236	780	123	1.0358	0.937808	0.0979925
184	SubFP184	1355	937	780	403	1.10178	0.823197	0.27858
185	SubFP185	1355	0	780	0	#DIV/0!	#DIV/0!	#DIV/0!
186	SubFP186	1355	0	780	0	#DIV/0!	#DIV/0!	#DIV/0!
187	SubFP187	1355	0	780	0	#DIV/0!	#DIV/0!	#DIV/0!
188	SubFP188	1355	289	780	82	1.22739	0.604983	0.622407
189	SubFP189	1355	2	780	1	1.05043	0.912393	0.138037
190	SubFP190	1355	0	780	0	#DIV/0!	#DIV/0!	#DIV/0!
191	SubFP191	1355	0	780	0	#DIV/0!	#DIV/0!	#DIV/0!
192	SubFP192	1355	0	780	0	#DIV/0!	#DIV/0!	#DIV/0!
193	SubFP193	1355	0	780	0	#DIV/0!	#DIV/0!	#DIV/0!
194	SubFP194	1355	0	780	0	#DIV/0!	#DIV/0!	#DIV/0!
195	SubFP195	1355	0	780	0	#DIV/0!	#DIV/0!	#DIV/0!
196	SubFP196	1355	2	780	0	1.57565	0	1.57565
197	SubFP197	1355	12	780	4	1.18173	0.684295	0.497439
198	SubFP198	1355	35	780	13	1.14891	0.741319	0.407589
199	SubFP199	1355	0	780	0	#DIV/0!	#DIV/0!	#DIV/0!
200	SubFP200	1355	24	780	17	0.922329	1.13493	-0.212599
201	SubFP201	1355	1	780	1	0.787823	1.36859	-0.580767
202	SubFP202	1355	0	780	0	#DIV/0!	#DIV/0!	#DIV/0!
203	SubFP203	1355	0	780	0	#DIV/0!	#DIV/0!	#DIV/0!
204	SubFP204	1355	0	780	0	#DIV/0!	#DIV/0!	#DIV/0!
205	SubFP205	1355	0	780	0	#DIV/0!	#DIV/0!	#DIV/0!
206	SubFP206	1355	0	780	0	#DIV/0!	#DIV/0!	#DIV/0!
207	SubFP207	1355	0	780	0	#DIV/0!	#DIV/0!	#DIV/0!
208	SubFP208	1355	0	780	1	0	2.73718	-2.73718
209	SubFP209	1355	0	780	1	0	2.73718	-2.73718
210	SubFP210	1355	0	780	0	#DIV/0!	#DIV/0!	#DIV/0!
211	SubFP211	1355	0	780	0	#DIV/0!	#DIV/0!	#DIV/0!
212	SubFP212	1355	0	780	0	#DIV/0!	#DIV/0!	#DIV/0!
213	SubFP213	1355	0	780	0	#DIV/0!	#DIV/0!	#DIV/0!
214	SubFP214	1355	47	780	31	0.949428	1.08785	-0.138426
215	SubFP215	1355	0	780	0	#DIV/0!	#DIV/0!	#DIV/0!
216	SubFP216	1355	0	780	0	#DIV/0!	#DIV/0!	#DIV/0!
217	SubFP217	1355	0	780	0	#DIV/0!	#DIV/0!	#DIV/0!
218	SubFP218	1355	0	780	0	#DIV/0!	#DIV/0!	#DIV/0!
219	SubFP219	1355	0	780	0	#DIV/0!	#DIV/0!	#DIV/0!
220	SubFP220	1355	0	780	0	#DIV/0!	#DIV/0!	#DIV/0!
221	SubFP221	1355	0	780	0	#DIV/0!	#DIV/0!	#DIV/0!
222	SubFP222	1355	0	780	0	#DIV/0!	#DIV/0!	#DIV/0!
223	SubFP223	1355	0	780	0	#DIV/0!	#DIV/0!	#DIV/0!
224	SubFP224	1355	7	780	8	0.735301	1.45983	-0.724528
225	SubFP225	1355	0	780	0	#DIV/0!	#DIV/0!	#DIV/0!
226	SubFP226	1355	0	780	0	#DIV/0!	#DIV/0!	#DIV/0!
227	SubFP227	1355	0	780	0	#DIV/0!	#DIV/0!	#DIV/0!
228	SubFP228	1355	0	780	0	#DIV/0!	#DIV/0!	#DIV/0!
229	SubFP229	1355	0	780	0	#DIV/0!	#DIV/0!	#DIV/0!
230	SubFP230	1355	0	780	0	#DIV/0!	#DIV/0!	#DIV/0!
231	SubFP231	1355	0	780	0	#DIV/0!	#DIV/0!	#DIV/0!
232	SubFP232	1355	0	780	0	#DIV/0!	#DIV/0!	#DIV/0!
233	SubFP233	1355	0	780	0	#DIV/0!	#DIV/0!	#DIV/0!
234	SubFP234	1355	0	780	0	#DIV/0!	#DIV/0!	#DIV/0!
235	SubFP235	1355	0	780	0	#DIV/0!	#DIV/0!	#DIV/0!
236	SubFP236	1355	0	780	0	#DIV/0!	#DIV/0!	#DIV/0!
237	SubFP237	1355	0	780	0	#DIV/0!	#DIV/0!	#DIV/0!
238	SubFP238	1355	0	780	0	#DIV/0!	#DIV/0!	#DIV/0!
239	SubFP239	1355	0	780	0	#DIV/0!	#DIV/0!	#DIV/0!
240	SubFP240	1355	0	780	0	#DIV/0!	#DIV/0!	#DIV/0!
241	SubFP241	1355	0	780	0	#DIV/0!	#DIV/0!	#DIV/0!
242	SubFP242	1355	0	780	0	#DIV/0!	#DIV/0!	#DIV/0!
243	SubFP243	1355	0	780	0	#DIV/0!	#DIV/0!	#DIV/0!
244	SubFP244	1355	0	780	0	#DIV/0!	#DIV/0!	#DIV/0!
245	SubFP245	1355	0	780	0	#DIV/0!	#DIV/0!	#DIV/0!
246	SubFP246	1355	0	780	1	0	2.73718	-2.73718
247	SubFP247	1355	0	780	0	#DIV/0!	#DIV/0!	#DIV/0!
248	SubFP248	1355	0	780	0	#DIV/0!	#DIV/0!	#DIV/0!
249	SubFP249	1355	0	780	0	#DIV/0!	#DIV/0!	#DIV/0!
250	SubFP250	1355	0	780	0	#DIV/0!	#DIV/0!	#DIV/0!
251	SubFP251	1355	0	780	0	#DIV/0!	#DIV/0!	#DIV/0!
252	SubFP252	1355	0	780	0	#DIV/0!	#DIV/0!	#DIV/0!
253	SubFP253	1355	0	780	0	#DIV/0!	#DIV/0!	#DIV/0!
254	SubFP254	1355	0	780	0	#DIV/0!	#DIV/0!	#DIV/0!
255	SubFP255	1355	0	780	0	#DIV/0!	#DIV/0!	#DIV/0!
256	SubFP256	1355	0	780	0	#DIV/0!	#DIV/0!	#DIV/0!
257	SubFP257	1355	0	780	0	#DIV/0!	#DIV/0!	#DIV/0!
258	SubFP258	1355	0	780	0	#DIV/0!	#DIV/0!	#DIV/0!
259	SubFP259	1355	0	780	0	#DIV/0!	#DIV/0!	#DIV/0!
260	SubFP260	1355	0	780	0	#DIV/0!	#DIV/0!	#DIV/0!
261	SubFP261	1355	0	780	0	#DIV/0!	#DIV/0!	#DIV/0!
262	SubFP262	1355	0	780	0	#DIV/0!	#DIV/0!	#DIV/0!
263	SubFP263	1355	0	780	0	#DIV/0!	#DIV/0!	#DIV/0!
264	SubFP264	1355	0	780	0	#DIV/0!	#DIV/0!	#DIV/0!
265	SubFP265	1355	0	780	0	#DIV/0!	#DIV/0!	#DIV/0!
266	SubFP266	1355	0	780	0	#DIV/0!	#DIV/0!	#DIV/0!
267	SubFP267	1355	0	780	0	#DIV/0!	#DIV/0!	#DIV/0!
268	SubFP268	1355	0	780	0	#DIV/0!	#DIV/0!	#DIV/0!
269	SubFP269	1355	0	780	0	#DIV/0!	#DIV/0!	#DIV/0!
270	SubFP270	1355	0	780	0	#DIV/0!	#DIV/0!	#DIV/0!
271	SubFP271	1355	0	780	0	#DIV/0!	#DIV/0!	#DIV/0!
272	SubFP272	1355	0	780	0	#DIV/0!	#DIV/0!	#DIV/0!
273	SubFP273	1355	0	780	0	#DIV/0!	#DIV/0!	#DIV/0!
274	SubFP274	1355	1335	780	748	1.00984	0.982914	0.0269212
275	SubFP275	1355	1215	780	638	1.03314	0.942429	0.0907119
276	SubFP276	1355	0	780	1	0	2.73718	-2.73718
277	SubFP277	1355	0	780	0	#DIV/0!	#DIV/0!	#DIV/0!
278	SubFP278	1355	0	780	0	#DIV/0!	#DIV/0!	#DIV/0!
279	SubFP279	1355	13	780	6	1.07807	0.864372	0.213701
280	SubFP280	1355	13	780	6	1.07807	0.864372	0.213701
281	SubFP281	1355	0	780	0	#DIV/0!	#DIV/0!	#DIV/0!
282	SubFP282	1355	1	780	3	0.393911	2.05288	-1.65897
283	SubFP283	1355	0	780	0	#DIV/0!	#DIV/0!	#DIV/0!
284	SubFP284	1355	0	780	0	#DIV/0!	#DIV/0!	#DIV/0!
285	SubFP285	1355	1	780	3	0.393911	2.05288	-1.65897
286	SubFP286	1355	1	780	3	0.393911	2.05288	-1.65897
287	SubFP287	1355	1303	780	745	1.00247	0.995702	0.00677134
288	SubFP288	1355	31	780	15	1.06185	0.892559	0.16929
289	SubFP289	1355	0	780	0	#DIV/0!	#DIV/0!	#DIV/0!
290	SubFP290	1355	0	780	0	#DIV/0!	#DIV/0!	#DIV/0!
291	SubFP291	1355	0	780	0	#DIV/0!	#DIV/0!	#DIV/0!
292	SubFP292	1355	0	780	0	#DIV/0!	#DIV/0!	#DIV/0!
293	SubFP293	1355	0	780	0	#DIV/0!	#DIV/0!	#DIV/0!
294	SubFP294	1355	27	780	22	0.868213	1.22894	-0.360725
295	SubFP295	1355	1355	780	780	1	1	0
296	SubFP296	1355	291	780	83	1.22597	0.607449	0.618521
297	SubFP297	1355	291	780	83	1.22597	0.607449	0.618521
298	SubFP298	1355	291	780	83	1.22597	0.607449	0.618521
299	SubFP299	1355	291	780	83	1.22597	0.607449	0.618521
300	SubFP300	1355	1335	780	773	0.997859	1.00372	-0.0058599
301	SubFP301	1355	1335	780	773	0.997859	1.00372	-0.0058599
302	SubFP302	1355	1339	780	776	0.997536	1.00428	-0.00674308
303	SubFP303	1355	311	780	163	1.03381	0.941266	0.0925434
304	SubFP304	1355	0	780	0	#DIV/0!	#DIV/0!	#DIV/0!
305	SubFP305	1355	0	780	0	#DIV/0!	#DIV/0!	#DIV/0!
306	SubFP306	1355	0	780	0	#DIV/0!	#DIV/0!	#DIV/0!
307	SubFP307	1355	1355	780	780	1	1	0
